# Supplementary material for: Stem cell-derived synthetic embryos self-assemble by exploiting cadherin codes and cortical tension
Source: Nat Cell Biol. 2022 Sep 13;24(9):1341–9. doi: 10.1038/s41556-022-00984-y (PMC9481465; doi:10.1038/s41556-022-00984-y)
Supplement: Supplementary file 4 — Supplementary Table 1 Antibodies and primers; Supplementary Table 2 Parameters for the CPM. [file 41556_2022_984_MOESM4_ESM.xlsx]

## Sheet: Supplementary Table 1
	Antibodies and primers
	Antibodies		SOURCE		IDENTIFIER
	Goat polyclonal anti-Tfap2c (1:200)		R&D Systems		Cat# AF5059; RRID: AB_2255891
	Goat polyclonal anti-Brachyury (1:200)		R&D Systems		Cat# AF2085; RRID: AB_2200235
	Rabbit monoclonal anti-Gata4 (1:500)		Cell Signalling Technology		Cat# 36966; RRID: AB_2799108
	Rabbit polyclonal anti-laminin (1:500)		Sigma-Aldrich		Cat# L9393; RRID: AB_477163
	Mouse monoclonal anti-Oct4 (1:500)		Santa Cruz Biotechnology		Cat# sc-5279; RRID: AB_628051
	Rat Monoclonal anti-E-cadherin (1:200)		Thermo Fisher Scientific		Cat# 13-1900; RRID: AB_2533005
	Goat Monoclonal anti-P-cadherin (1:100)		Santa Cruz Biotechnology		Cat# sc-1501; RRID: AB_630961
	Mouse Monoclonal anti-P-cadherin (1:100)		Fisher Scientific		Cat# MS-1741; RRID: AB_149083
	Donkey anti-Mouse IgG (H+L), Alexa Fluor 488 (1:500)		Thermo Fisher Scientific		Cat# A-21202; RRID: AB_141607
	Donkey anti-Goat IgG (H+L), Alexa Fluor 488		Thermo Fisher Scientific		Cat# A-11055; RRID: AB_2534102
	(1:500)
	Donkey anti-Rat IgG (H+L), Alexa Fluor 488		Thermo Fisher Scientific		Cat# A-21208; RRID: AB_2535794
	(1:500)
	Donkey anti-Rabbit IgG (H+L), Alexa Fluor 568 (1:500)		Thermo Fisher Scientific		Cat# A10042; RRID: AB_2534017
	Donkey anti-Mouse IgG (H+L), Alexa Fluor 568 (1:500)		Thermo Fisher Scientific		Cat# A10037; RRID: AB_2534013
	Donkey anti-Goat IgG (H+L), Alexa Fluor 647		Thermo Fisher Scientific		Cat# A-21447; RRID: AB_2535864
	(1:500)
	Alexa Fluor™ Plus 405 Phalloidin (1:200)		Thermo Fisher Scientific		Cat# A30104
	Primers for qRT-PCR
	Gene	Forward (5' to 3')		Reverse (5' to 3')		Source
	Gapdh	CGTATTGGGCGCCTGGTCAC		ATGATGACCCTTTTGGCTCC		1
	Cdh1	GGTTTTCTACAGCATCACCG		GCTTCCCCATTTGATGACAC		2
	Cdh3	GCACCATGCAGACAATGG		AATATTGGTGGCATCACCCAC		2
	Cdh6	GATCCGATTATCAGTACGTGGG		TGTATGTCGCCTGTGTTCTC		This study
	Primers for PCR
	Gene	Forward (5' to 3')		Reverse (5' to 3')		Source
	Cdh1	GGGGACAAGTTTGTACAAAAAAGCAGGCTTAATGGGAGCCCGGTGC		GGGGACCACTTTGTACAAGAAAGCTGGGTTCTAGTCGTCCTCACCACCGC		This study
	Cdh3	GGGGACAAGTTTGTACAAAAAAGCAGGCTTAGCGATCGCCATGGAGCT		GGGGACCACTTTGTACAAGAAAGCTGGGTTCACCGCCACCATACATGTCC		This study
	Cdh6	ATATGGGCCCGCTTCTACACTCTCGGGGGC		ATATGCCGGCTTCTGCTCTGTGCTTCTTGC		3
	1	Sozen, B. et al. Self-assembly of embryonic and two extra-embryonic stem cell types into gastrulating embryo-like structures. Nat. Cell Biol. 20, 979-989 (2018).
	2	Guan, X., Bidlack, F. B., Stokes, N. & Bartlett, J. D. E-Cadherin can replace N-cadherin during secretory-stage enamel development. PloS one 9, e102153 (2014).
	3	Inoue, T. et al. Analysis of mouse Cdh6 gene regulation by transgenesis of modified bacterial artificial chromosomes. Developmental biology 315, 506-520 (2008).

## Sheet: Supplementary Table 2
	Parameters for the Cellular Potts Model
		Parameter	Value
		Nx	100
		Ny	100
		NE	8
		NT	8
		NX	6
		A0	30
		T	15
		𝜆A	1
		𝜆P	0.2
		𝜆T	-6
		𝜅	3
