# Supplementary material for: Stem cell-derived synthetic embryos self-assemble by exploiting cadherin codes and cortical tension
Source: Nat Cell Biol. 2022 Sep 13;24(9):1341–9. doi: 10.1038/s41556-022-00984-y (PMC9481465; doi:10.1038/s41556-022-00984-y)
Supplement: Source Data Fig. 1 — Source numerical data. [file 41556_2022_984_MOESM6_ESM.xlsx]

## Sheet: Fig.1B
	ES	TS
Aaas	0.444481	0.908115
Aacs	0.066046	0.054019
Aaed1	0.121729	0.184383
Aagab	0.086786	0.223912
Aak1	0.408064	0.336803
Aamdc	0.399566	1.11225
Aamp	2.09785	1.47494
Aar2	0.288003	0.28193
Aard	0.453951	1.10407
Aars	2.21102	1.29947
Aars2	0.201522	0.171911
Aarsd1	0.021958	0.029145
Aasdh	0.076794	0.130451
Aasdhppt	1.27324	0.593665
Aass	0.294409	0.003741
Aatf	0.47318	0.603936
AB124611	0	0.019683
Abat	0.060245	0.040212
Abca1	0.01926	0
Abca12	0	0.055779
Abca2	0	0.101026
Abca3	0.02568	0.135474
Abca4	0	0
Abca5	0.095238	0.027723
Abca7	0.028251	0.122034
Abca8b	0	0.0164
Abcb10	0.150647	0.239603
Abcb1a	0.268997	0.01133
Abcb1b	0.436523	0.690081
Abcb4	0	0.014241
Abcb6	0	0.013205
Abcb7	0.196745	0.164345
Abcb8	0.040683	0.074844
Abcb9	0	0.037254
Abcc1	0.203236	0.171973
Abcc10	0.0547	0.102302
Abcc2	0.043321	0
Abcc3	0	0
Abcc4	0.342333	0.067223
Abcc5	0.971181	0.292404
Abcc6	0.015131	0
Abcc8	0	0.066141
Abcc9	0	0.01086
Abcd1	0	0.130253
Abcd2	0	0.010116
Abcd3	0.455233	0.147135
Abcd4	0.348981	0.37595
Abce1	1.99721	2.3564
Abcf1	2.75505	3.38905
Abcf2	1.22383	1.12691
Abcf3	0.216967	0.089705
Abcg1	0.067689	0.075029
Abcg2	0.347176	0.385035
Abcg4	0	0.015806
Abhd10	0.317963	0.181716
Abhd11	0.648919	0.523698
Abhd11os	0.044375	0.13187
Abhd12	0.187018	0.329177
Abhd12b	0.013447	0.014766
Abhd13	0.076001	0.265959
Abhd14a	0.344065	0.612888
Abhd14b	0	0.132358
Abhd16a	0.113426	0.13532
Abhd17a	0.616294	0.782063
Abhd17b	0.144018	1.6017
Abhd17c	0.290868	0.250231
Abhd18	0.193777	0.077874
Abhd2	0.200531	0.265362
Abhd3	0.050251	0
Abhd4	0.270509	0.486732
Abhd5	0.132473	0.136185
Abhd6	0.068627	0.207792
Abhd8	0.069543	0.256532
Abi1	0.607919	0.281568
Abi2	0.26872	0.236447
Abi3bp	0	0
Abl1	0.232101	0.294646
Abl2	0.223705	0.390389
Ablim1	0.269849	0.069872
Ablim2	0	0
Abr	0.326015	0.265449
Abra	0	0.013389
Abracl	0.300991	0.557949
Abraxas1	0.134221	0.076896
Abraxas2	0.355121	0.301137
Abt1	0.661659	0.508221
Abtb1	0.271218	0.168455
Abtb2	0	0.05778
AC098880.2	0.026094	0.005938
AC100724.1	0.019277	0.004564
AC102106.1	0.024937	0
AC102437.1	0	0.016827
AC103597.1	0	0
AC113540.1	0	0.111444
AC115768.1	0	0
AC116451.2	0	0
AC116766.1	0.04265	0.019928
AC117239.2	0.023903	0.029235
AC117257.1	0	0.024025
AC121783.1	0	0
AC121967.1	0	0.027697
AC122117.1	0	0
AC122453.1	0.038586	0.01226
AC122821.1	0	0
AC122861.1	0	0
AC122895.1	0	0.021746
AC124108.1	0	0
AC124237.1	0.078735	0
AC124513.1	0	0.352209
AC126807.1	0	0.012678
AC129217.2	0.018078	0
AC131185.2	0	0
AC131675.2	0	0
AC132444.6	0.118371	0.092558
AC137605.4	0	0
AC137605.6	0	0.011741
AC140047.2	0.020778	0
AC148013.1	0	0.025419
AC149090.1	1.454	1.28497
AC154369.1	0.059299	0.051864
AC154457.3	0.02015	0.022141
AC154486.2	0	0
AC154486.3	0	0
AC154652.2	0	0.008471
AC156981.1	0.02568	0
AC157214.1	0	0
AC158774.1	0.063169	0
AC159289.2	0	0.01976
AC163277.1	0.043889	0
AC164009.1	0	0
AC165962.4	0.043879	0.067041
AC166779.2	0	0
AC168977.1	0.039741	0.080471
AC169506.2	0	0.007281
AC170998.1	0.015131	0.051787
Acaa1a	0.518251	0.330462
Acaa1b	0	0.115093
Acaa2	0.600768	0.31635
Acaca	0.416956	0.507896
Acacb	0.121101	0.017714
Acad10	0.070672	0.02326
Acad11	0.17734	0.365147
Acad12	0.145834	0.032067
Acad8	0.236272	0.143989
Acad9	0.908508	0.636213
Acadl	0.221286	1.00652
Acadm	1.75849	0.707111
Acads	0.775555	0.907767
Acadsb	0.243346	0.143446
Acadvl	0.133652	0.253746
Acan	0	0
Acap1	0.103151	0.194678
Acap2	0.387204	0.321956
Acap3	0.055443	0.029704
Acat1	0.155647	0.668043
Acat2	0.506119	0.591507
Acat3	0	0
Acbd3	0.603627	0.725426
Acbd4	0.180669	0.286443
Acbd5	0.547006	0.442581
Acbd6	0.912451	1.3783
Acbd7	0.079442	0.261851
Accs	0.062601	0.028633
Accsl	0.119915	0
Acd	0.256952	0.473951
Acer1	0	0
Acer2	0.703187	0.328435
Acer3	0.106683	0.239283
Ache	0.026316	0
Acin1	2.68258	1.88251
Ackr3	0	0.119863
Ackr4	0	0
Acly	1.16466	1.35955
Acmsd	0.091968	0.107437
Acnat1	0.079686	0.027275
Aco1	0.202601	0.159021
Aco2	0.430883	0.235226
Acot1	0.053928	2.24316
Acot11	0	0.011729
Acot12	0	0.04684
Acot13	0.282476	0.687487
Acot2	0.019908	0.122846
Acot3	0.030588	0.067238
Acot4	0	0.120221
Acot6	0.015521	0.044607
Acot7	0.406905	0.583304
Acot8	0.250489	0.068924
Acot9	0.424752	0.421413
Acox1	0.124028	0.144656
Acox3	0.191904	0.096999
Acp1	1.65593	2.50973
Acp2	0.050852	0.102662
Acp5	0.248228	0.117514
Acp6	0.937745	0.260224
Acp7	0	0.016395
Acpp	0	0.212535
Acrbp	0.220673	0.023928
Acrv1	0.031048	0.034711
Acsf2	0.071784	0.153461
Acsf3	0.046786	0.144794
Acsl1	0.152375	0.341601
Acsl3	0.470468	0.736061
Acsl4	0.127556	0.45834
Acsl5	0.054353	0.200963
Acsl6	0.066628	0.22252
Acsm2	0.022913	0.029406
Acss1	0.074918	0
Acss2	0.172729	0.089026
Acss3	0.12351	0.094584
Acta2	0	0.01095
Actb	30.7122	37.411
Actg1	14.4565	33.851
Actl6a	0.678095	0.382847
Actn1	1.60701	1.18588
Actn2	0.033311	0.090196
Actn3	0	0
Actn4	1.21965	1.70326
Actr10	0.857454	0.950383
Actr1a	0.324604	0.413878
Actr1b	0.439955	0.832692
Actr2	1.49844	1.87611
Actr3	1.24843	1.29744
Actr3b	0.036827	0.058425
Actr5	0.145344	0.09119
Actr6	0.333613	0.36599
Actr8	0.249921	0.237514
Acvr1	0.027027	0.03424
Acvr1b	0.204585	0.118433
Acvr2a	0.114305	0.093289
Acvr2b	0.36026	0.296842
Acvrl1	0	0.069214
Acy1	0.158304	0.325359
Acy3	0.169501	0.081801
Acyp1	0.098438	0.428596
Acyp2	0.064668	0
Ada	0.184714	0.504238
Adad2	0	0.068649
Adal	0.053214	0.032173
Adam10	0.305117	0.174369
Adam11	0.079686	0
Adam12	0	0
Adam15	0.295913	0.259875
Adam17	0.212986	0.247361
Adam19	0.271526	0.078531
Adam2	0	0.029003
Adam22	0.036692	0.024056
Adam23	0.141495	0.015705
Adam28	0	0.018401
Adam32	0	0
Adam33	0	0.016173
Adam4	0.029641	0
Adam8	0	0.115759
Adam9	0.060563	0.228494
Adamts1	0	0.008555
Adamts10	0.02015	0.044274
Adamts14	0	0.035641
Adamts15	0	0
Adamts18	0.019464	0.011128
Adamts19	0	0.028325
Adamts2	0.14824	0.033791
Adamts20	0	0.009763
Adamts4	0	0.020197
Adamts5	0.054808	0
Adamts7	0.032317	0.510214
Adamts8	0.030964	0.019362
Adamts9	0.070642	0.116683
Adamtsl1	0	0.04221
Adamtsl4	0.027789	0.004528
Adamtsl5	0	0
Adap1	0.378876	0.029836
Adap2	0	0
Adar	0.202311	0.275218
Adarb1	0	0.223995
Adarb2	1.93569	0.227816
Adat1	0.105229	0.157331
Adat2	0.915512	0.374531
Adck1	0.121321	0.162685
Adck2	0.02397	0.029409
Adck5	0.280192	0.228028
Adcy1	0	0
Adcy10	0	0.040578
Adcy2	0.028356	0.014016
Adcy3	0	0.046572
Adcy5	0	0.01875
Adcy6	0	0.007281
Adcy7	0.013447	0.123726
Adcy9	0	0.058726
Adcyap1r1	0	0.025119
Add1	0.575663	0.242085
Add3	0.300821	0.056023
Adgra2	0	0.049792
Adgra3	0.17772	0.106179
Adgrb1	0.02015	0.04892
Adgrb2	0.046591	0.126825
Adgrb3	0	0.008984
Adgrd1	0	0.010461
Adgre5	0.189585	0.371679
Adgrf5	0	0
Adgrg1	0	0.021631
Adgrg2	0	0
Adgrg3	0.029221	0.041797
Adgrg6	0.20199	0.082459
Adgrl1	0.115142	0.633939
Adgrl2	0.167019	0.640645
Adgrl3	0.496329	0.184995
Adgrv1	0.124742	0.035061
Adh1	0	0
Adh5	2.76003	2.26165
Adh6b	0	0.019268
Adh7	0	0
Adhfe1	0	0
Adi1	0.413162	0.177964
Adipor1	0.659958	1.23602
Adipor2	0.558897	0.530197
Adk	0.379452	1.02331
Adm	0.014548	0.007425
Adm2	0.033869	0
Adnp	0.146156	0.112675
Adnp2	0.170544	0.268013
Ado	0.503799	0.358972
Adora1	0	0.058402
Adora2a	0.025768	0.045463
Adora2b	0.070903	0.014747
Adora3	0.046786	0.033475
Adpgk	0.483013	0.579259
Adprh	1.92469	1.4972
Adprhl2	0.502105	0.384654
Adprm	0.255728	0.149251
Adra1a	0	0.010748
Adra2a	0	0.017192
Adra2b	0.010805	0.020062
Adra2c	0	0.024556
Adrb1	0.013447	0.090407
Adrb2	0.0442	0.106002
Adrb3	0.271637	0.376966
Adrm1	0.602036	0.677547
Adsl	0.323401	0.427507
Adss	1.20088	0.710255
Adssl1	0.063602	0.132488
Adtrp	0	0
Aebp1	0	0.192485
Aebp2	0.499205	0.665762
Aen	0.527896	1.22229
Aes	2.00803	0.984363
AF366264	0.050629	0.022132
Afap1	0.345415	1.28791
Afap1l1	0.04366	0.457422
Afap1l2	0.023736	0.035763
Afdn	0.806435	2.24874
Aff1	0.443301	0.082899
Aff2	0	0
Aff3	0	0.026542
Aff4	1.05172	0.957161
Afg1l	0.074673	0.02096
Afg3l1	1.16169	0.989919
Afg3l2	0.877155	0.621904
Afmid	0	0.026221
Afp	0	0
Aftph	0.258789	0.297906
Aga	0.087409	0.219084
Agap1	0.230247	0.760819
Agap2	0.021352	0
Agap3	0.163707	0.337414
Agbl2	0	0
Agbl3	0.122916	0.06673
Agbl5	0.109653	0
Agfg1	0.565375	0.658486
Agfg2	0.252216	0.209487
Aggf1	0.864461	0.741978
Agk	0.455408	0.117032
Agl	0.483171	0.246489
Agmo	0	0.010309
Ago1	0.191171	0.197596
Ago2	1.76411	1.05623
Ago3	0.018078	0.162359
Ago4	0	0.015182
Agpat1	0.168718	0.105941
Agpat2	0.576871	0.479603
Agpat3	0.168501	0.808065
Agpat4	0.17819	0.965951
Agpat5	0.967608	1.19615
Agps	0.34494	0.383348
Agrn	0.201302	0.42396
Agrp	0	0.07661
Agtpbp1	0.233593	0.122323
Agtrap	1.21351	0.690103
Ahctf1	0.765077	0.645203
Ahcy	0.201487	0.222541
Ahcyl1	0.214513	0.764221
Ahcyl2	0.243001	0.249315
Ahdc1	0.472421	0.435091
Ahi1	0.069654	0.216915
Ahnak	0.694433	3.20026
Ahnak2	0.183688	0.070387
Ahr	0.057507	0.028312
Ahrr	0.019464	0
Ahsa1	2.01435	1.56751
Ahsa2	0.141582	0.241092
Ahsg	0.148339	0.019683
AI182371	0	0.01611
AI413582	0.074944	0.136389
AI429214	0	0
AI464131	0.019331	0
AI467606	0.110559	0.027378
AI481877	0	0
AI593442	0	0.024306
AI597479	0.037172	0.075703
AI661453	0.04445	0.211026
AI837181	0.147629	0.164742
AI854703	0.013821	0
AI987944	0.02012	0.040956
Aida	0.219345	0.210683
Aif1l	0.112555	0.089337
Aifm1	0.969037	0.395615
Aifm2	0.174182	0.055176
Aifm3	0	0.047858
Aig1	0.167009	0.290673
Aim2	0.307353	0.028247
Aimp1	3.22146	3.98122
Aimp2	0	0.010022
Aip	0.473221	0.303427
Aipl1	0	0
Aire	0.050428	0.003741
Ajm1	0	0.009442
Ajuba	0.102871	0.042269
Ak1	0.37362	0.588615
Ak2	2.63333	3.0509
Ak3	0.14055	0.090092
Ak4	0.725295	0.465873
Ak5	0	0.008555
Ak6	0.860542	1.5034
Ak7	0.177095	0.041324
Ak8	0	0.030626
Ak9	0.012008	0
Akain1	0	0.086157
Akap1	0.929517	0.51787
Akap10	0.29656	0.175077
Akap11	0.138704	0.306259
Akap12	4.98802	0.811853
Akap13	0.338317	0.324333
Akap14	0	0
Akap17b	0.216756	1.39912
Akap2	0.014548	0.026437
Akap5	0	0.022248
Akap6	0	0
Akap7	0.085075	0.220904
Akap8	1.20746	0.519856
Akap8l	0.672703	0.334914
Akap9	0.929143	0.606372
Akip1	0.268856	0.16622
Akirin1	0.83493	0.498472
Akirin2	1.04538	0.760434
Akna	0	0.034032
Akr1a1	2.56852	2.27193
Akr1b10	0.056557	0.170725
Akr1b3	3.77535	1.54737
Akr1b8	0.186701	0.298838
Akr1c12	0	0.007281
Akr1c13	0	0
Akr1c19	0	0.018897
Akr1cl	0.132092	0.009543
Akr1d1	0.077168	0.005938
Akr1e1	0.101937	0.104445
Akr7a5	0.383237	0.783087
Akt1	0.19379	0.473256
Akt1s1	0.537432	0.315964
Akt2	0.403309	0.20433
Akt3	0.013821	0.155635
Aktip	0.439522	0.488186
AL603804.1	0.447334	0.260557
Alad	0.278829	1.47874
Alas1	0.352072	0.287828
Alas2	0.031048	0
Alcam	0.010805	0.218134
Aldh16a1	0.288405	0.080751
Aldh18a1	0.24926	0.205948
Aldh1a2	0	0.030626
Aldh1a3	0.14407	0.204077
Aldh1b1	0	0.097719
Aldh1l1	0.141032	0.011069
Aldh1l2	0.021783	0.009847
Aldh2	1.59548	0.532913
Aldh3a2	0.080044	0.130343
Aldh3b1	0	0.01117
Aldh3b2	0	0
Aldh4a1	0.174598	0.116935
Aldh5a1	0.024937	0.125186
Aldh6a1	0.147056	0.107415
Aldh7a1	0.654709	0.459263
Aldh9a1	0.274329	0.412387
Aldoa	12.596	10.8058
Aldoart1	0	0
Aldob	0	0
Aldoc	0.125096	0.447296
Alg1	0.037605	0
Alg10b	0.116797	0.137502
Alg11	0.575854	0.30326
Alg12	0	0.069344
Alg13	1.73779	0.462759
Alg14	0.064193	0.302749
Alg2	0.033135	0.091678
Alg3	0.21771	0.349655
Alg5	0.262124	0.393767
Alg6	0.05766	0.296011
Alg8	0.144508	0.081718
Alg9	0.084047	0.191523
Alk	0	0.056846
Alkbh1	1.19386	0.469877
Alkbh2	0.119078	0.05179
Alkbh3	0.176977	0.060659
Alkbh4	0.19023	0.046265
Alkbh5	0.891514	1.26388
Alkbh6	0.118704	0.160302
Alkbh7	0.216168	0.297678
Alkbh8	0.229038	0.246002
Alms1	0.287423	0.068055
Alox12	0.046968	0.19012
Alox5	0	0.12333
Alox5ap	0.093969	0.097653
Alox8	0.028251	0
Aloxe3	0.022341	0.016979
Alpk1	0.074948	0
Alpk2	0.058565	0
Alpk3	0.257319	0.010262
Alpl	1.7468	0.260659
Als2	0.165328	0.046793
Als2cl	0	0.287821
Alx1	0	0
Alyref	0.941245	1.46304
Alyref2	0.013447	0.066003
Amacr	0.141938	0.078108
Ambra1	0.047697	0.098105
Amd1	0.149422	0.302969
Amd2	0.78945	2.24118
Amdhd1	0	0
Amdhd2	0.434222	0.752537
Amer1	0.138036	0.019447
Amfr	0.030811	0.785007
Amhr2	0.054769	0.009855
Amigo1	0.038917	0.052539
Amigo2	0	0.068642
Amigo3	0	0.012271
Ammecr1	0.078962	0.243737
Ammecr1l	0.058293	0.100709
Amn	0.080579	0.110281
Amn1	0.164096	0.427768
Amot	0.050618	0.119588
Amotl1	0.452514	1.15549
Amotl2	0.733599	0.880914
Ampd1	0	0.030547
Ampd2	0.177195	0.118279
Ampd3	0.058161	0.061788
Amph	0.30059	0.123847
Amt	0.305393	0.181095
Amz1	0.109077	0.018613
Amz2	0.177112	0.249164
Anapc1	0.497527	0.455043
Anapc10	1.08683	1.04666
Anapc11	1.73157	2.00737
Anapc13	1.09758	1.42633
Anapc15	0.113339	0.236024
Anapc16	0.799428	0.332698
Anapc2	0.390043	0.432401
Anapc4	0.392232	0.227135
Anapc5	1.66999	0.782062
Anapc7	0.498897	0.380233
Ang	0	0.014575
Angel1	0.01926	0.059154
Angel2	0.396223	0.141542
Angpt2	0.196406	0.0795
Angptl1	0	0
Angptl2	0.076093	0
Angptl3	0.067233	0
Angptl4	0.083973	0.039677
Angptl6	0	0.123745
Angptl7	0.074518	0.008984
Ank	0	0.011729
Ank1	0.021219	0.040996
Ank2	0.077676	0.058798
Ank3	0.221277	0.14131
Ankef1	0	0.042282
Ankfy1	5.27105	2.66319
Ankhd1	0.629633	0.288729
Ankib1	0.217455	0.070308
Ankle1	0.188852	0.041396
Ankle2	0.294392	0.200308
Ankmy2	0.154054	0.090003
Ankra2	0.311458	0.546295
Ankrd1	0	0
Ankrd10	0.50547	0.583187
Ankrd11	3.08411	4.01784
Ankrd12	0.408524	0.337338
Ankrd13a	0.354545	0.340949
Ankrd13b	0	0.005292
Ankrd13c	0.470182	0.451983
Ankrd13d	0.028392	0.016979
Ankrd16	0.059528	0.103017
Ankrd17	2.19129	1.62756
Ankrd2	0	0.037822
Ankrd22	0	0.008471
Ankrd23	0.074726	0.013205
Ankrd24	0.103615	0.112155
Ankrd26	0.354874	0.309538
Ankrd27	0.091982	0.129697
Ankrd28	0.197369	0.057021
Ankrd29	0.025167	0
Ankrd31	0	0
Ankrd33b	0.037327	0.024844
Ankrd35	0.075586	0.023382
Ankrd37	0.11373	0.485456
Ankrd39	0.183159	0.085799
Ankrd40	0.300588	0.674137
Ankrd42	0	0.026006
Ankrd44	0.605152	0.523865
Ankrd45	0.186976	0.011741
Ankrd46	0.132449	0.181562
Ankrd49	0.510072	0.265998
Ankrd50	0.048527	0.109961
Ankrd52	0.102419	0.03918
Ankrd54	0.147191	0.269746
Ankrd6	0.091467	0.021756
Ankrd61	0	0
Ankrd9	0.209828	0.316262
Anks1	0.06259	0.104646
Anks1b	0	0
Anks3	0.158786	0.025359
Anks4b	0.020276	0
Anks6	0	0.023299
Ankub1	0.027642	0
Ankzf1	0.127797	0.047568
Anln	1.07	0.700565
Ano1	0	0.02522
Ano10	0.026296	0.138195
Ano2	0	0
Ano3	0.030629	0.023258
Ano4	0	0.009847
Ano6	0.347146	0.306324
Ano7	0	0
Ano8	0	0.167107
Ano9	0.161867	0.024938
Anp32-ps	0.022913	0.070624
Anp32a	4.70248	3.30041
Anp32b	9.82718	15.1608
Anp32b-ps1	0	0.024744
Anp32e	1.72923	1.09103
Anpep	0	0.0962
Antxr1	0.025167	0
Antxr2	0	0.022439
Anxa1	0.058347	0.010348
Anxa11	0.414806	0.27189
Anxa2	0.410652	3.09009
Anxa3	0.225314	1.35182
Anxa4	0.373978	0.839446
Anxa5	0.255916	5.20179
Anxa6	0.307169	0.421708
Anxa7	1.09684	1.36783
Anxa8	0.056666	0.04505
Anxa9	0	0.037101
Aoah	0.144854	0.032628
Aoc2	0	0.025232
Aoc3	0	0
Aox1	0	0.040693
Aox3	0.141592	0.008855
Aox4	0	0
Ap1ar	0.187031	0.124751
Ap1b1	0.331348	0.495622
Ap1g1	0.373022	0.500965
Ap1g2	0.042654	0.061439
Ap1m1	0.149117	0.402317
Ap1m2	0.136898	0.130076
Ap1s1	0.771506	0.877787
Ap1s2	0.149161	0.055683
Ap1s3	5.15014	1.48064
Ap2a1	0.385122	0.283031
Ap2a2	1.22293	0.914073
Ap2b1	0.485967	2.09456
Ap2m1	1.56023	1.67979
Ap2s1	0.991228	1.41254
Ap3b1	0.838487	0.58249
Ap3b2	0.188016	0.007162
Ap3d1	0.798399	0.333245
Ap3m1	0.262581	0.313574
Ap3m2	0.067437	0.017982
Ap3s1	0.312497	0.37487
Ap3s2	0.282382	0.410177
Ap4b1	0.027027	0.103452
Ap4e1	0.051457	0.021465
Ap4m1	0.414005	0.268497
Ap4s1	0.069643	0.137656
Ap5b1	0.014548	0
Ap5m1	0.050335	0.144691
Ap5s1	0.105481	0.060386
Ap5z1	0.131905	0.029725
Apaf1	0.179347	0.255474
Apba1	0	0
Apba2	0.078637	0.038916
Apba3	0.145905	0.228138
Apbb1	0.044059	0.137181
Apbb1ip	0	0.008385
Apbb2	0.199502	0.183709
Apbb3	0.040059	0.046004
Apc	0.4708	0.488557
Apc2	0.041254	0.036369
Apcdd1	0.068833	0.18763
Apeh	0.22995	0.193001
Apela	0.893906	0.028283
Apex1	0.585545	0.259721
Apex2	0.204833	0.13955
Aph1a	0.061365	0.101804
Aph1b	0	0.045669
Aph1c	0.061396	0.055089
Api5	0.787038	0.841695
Apip	0.366656	0.357707
Aplf	0.128204	0.035072
Apln	0	0.006009
Aplp1	0.332531	0.42438
Aplp2	2.03934	3.05257
Apmap	0.069334	0.109036
Apoa1	0.038917	0.042666
Apoa2	0	0
Apoa4	0	0
Apob	0.014346	0.012866
Apobec1	0.07898	0
Apobec2	0.171479	0
Apobec3	0.698661	0.722775
Apobr	0.089564	0.070396
Apoc1	2.30439	2.26117
Apoc3	0	0
Apoc4	0.022998	0.017581
Apod	0.108427	0.006654
Apoe	8.15658	0.491296
Apol10b	0	0
Apol6	0	0.026867
Apol7a	0	0.032917
Apol8	0	0.055935
Apol9a	0	0.060066
Apol9b	0	0.031026
Apold1	0.087235	0
Apom	0.148261	0.013972
Apoo	0.182478	0.240668
Apool	0.172722	0.171232
Apopt1	0.368565	0.345526
App	0.095256	0.222363
Appbp2	0.961086	1.76376
Appl1	0.480262	0.537292
Appl2	0.103581	0.100692
Aprt	2.99532	11.958
Aptx	0.130457	0.058477
Aqp10-ps	0	0.010116
Aqp11	0.05291	0.091197
Aqp3	0.525179	0.047718
Aqp5	0	0.026264
Aqp7	0.088092	0.043495
Aqp8	0	0.071591
Aqp9	0	0
Aqr	1.17535	0.486709
Ar	0	0
Araf	0.483237	0.545365
Arap1	0.104584	0.168341
Arap2	0.131292	0.288941
Arap3	0	0.083279
Arc	0.059589	0
Arcn1	1.03866	1.10695
Areg	0	0.162843
Arel1	0.051495	0.050855
Arf1	3.47469	5.59088
Arf2	0.030629	0.276329
Arf3	0.521921	0.560949
Arf4	1.15665	1.29218
Arf5	0.999028	1.73332
Arf6	0.623276	0.836709
Arfgap1	0.225157	0.212724
Arfgap2	0.059803	0.047217
Arfgap3	0.074719	0.104846
Arfgef1	0.263335	0.530573
Arfgef2	0.227431	0.088341
Arfgef3	0.033227	0.038438
Arfip1	0.048214	0.093152
Arfip2	0.1422	0.28014
Arfrp1	0.235945	0.605316
Arg1	0	0.011384
Arg2	0	0
Arglu1	2.19801	3.0038
Arhgap1	0.349487	0.216018
Arhgap10	0.047855	1.43498
Arhgap11a	0.68985	0.541328
Arhgap12	0.308028	0.186796
Arhgap17	0.462534	0.351984
Arhgap18	0	0.164007
Arhgap19	0.243034	0.242732
Arhgap20	0	0.027947
Arhgap21	0.255205	0.355196
Arhgap22	0.037089	0.098178
Arhgap23	0.103172	0.177781
Arhgap24	0	0
Arhgap25	0.019464	0.010547
Arhgap26.1	0.022859	0.035271
Arhgap27	0.046035	0.16119
Arhgap28	0	0.224633
Arhgap29	0.095942	0.125759
Arhgap30	0.27635	0.03212
Arhgap31	0.052268	0.205922
Arhgap32	0.260153	0.085057
Arhgap33	0	0.074284
Arhgap35	0.453562	0.272498
Arhgap39	0.207051	0.122068
Arhgap4	0	0
Arhgap42	0.053229	0.065469
Arhgap44	0.199505	0.304136
Arhgap45	0.059231	0.077545
Arhgap5	0.848882	0.64108
Arhgap6	0	0.029497
Arhgap8	0.092204	0.16922
Arhgap9	0.104253	0.162188
Arhgdia	2.04834	2.2734
Arhgdib	0.137083	0.174755
Arhgdig	0.213213	0.453132
Arhgef1	0.196518	0.528557
Arhgef10	0	0.194256
Arhgef10l	0.027327	0.012187
Arhgef11	0.055279	0.05415
Arhgef12	0.29238	0.387749
Arhgef15	0.155588	0.045344
Arhgef16	0.031134	0.246759
Arhgef17	0	0.162473
Arhgef18	0.500982	0.339247
Arhgef19	0.019331	0.018783
Arhgef2	0.196425	0.284031
Arhgef25	0.033491	0.134693
Arhgef26	0.141725	0.010547
Arhgef28	0.033567	0
Arhgef3	0.0751	0.032464
Arhgef33	0	0.019119
Arhgef37	0	0.050655
Arhgef38	0.02397	0
Arhgef39	0	0.090894
Arhgef4	0	0.034654
Arhgef40	0.172494	0.178934
Arhgef5	0.065276	0.453453
Arhgef6	0.036243	0.023002
Arhgef7	0.127157	0.784531
Arhgef9	0	0.005292
Arid1a	1.23635	0.952477
Arid1b	0.084494	0.169606
Arid2	0.267142	0.333028
Arid3a	0.061727	0.479531
Arid3b	0.426438	0.290409
Arid3c	0.019249	0.043538
Arid4a	0.636219	0.314394
Arid4b	0.565759	0.498471
Arid5a	0.151284	0.084872
Arid5b	2.5997	2.25324
Arih1	0.397205	1.00142
Arih2	1.06291	0.667487
Arl1	1.04782	0.634306
Arl10	0	0.010748
Arl13b	0.157073	0.678131
Arl14ep	0.399464	0.256019
Arl14epl	0.611263	0
Arl15	0.226374	0.092975
Arl16	0.063212	0.236981
Arl2	0.757225	0.797318
Arl2bp	0.23525	0.540392
Arl3	0.66805	0.466802
Arl4a	0.220012	0.104604
Arl4c	0.01388	0.137899
Arl4d	0.038518	0.041984
Arl5a	0.166592	0.335522
Arl5b	0.335692	0.124046
Arl5c	0.052153	0.067574
Arl6	0.347606	0.035426
Arl6ip1	5.24877	4.26064
Arl6ip4	0.579696	0.752422
Arl6ip5	0.340205	0.684855
Arl6ip6	0.818059	0.599275
Arl8a	0.057997	0.1257
Arl8b	0.387778	0.538135
Armc1	1.05359	0.694888
Armc10	0.338399	0.297408
Armc2	0	0.016147
Armc5	0.094005	0.110035
Armc6	0.102103	0.155871
Armc7	0.061112	0.009382
Armc8	0.243374	0.196401
Armc9	0.07905	0.147063
Armcx1	0.268188	0.009804
Armcx2	0.01388	0
Armcx3	0	0.009513
Armcx4	0.087608	0.015908
Armcx5	0.203355	0.141181
Armcx6	0	0
Armh1	0	0.026821
Armh3	0.127441	0.033214
Armh4	0.134569	0.07931
Armt1	0.131784	0.220482
Arnt	0.49173	0.321574
Arnt2	0.02015	0.020767
Arntl	0.099498	0.262496
Arntl2	0.117108	0.23785
Arpc1a	0.74621	0.950165
Arpc1b	0.84264	3.62987
Arpc2	4.2524	4.92848
Arpc3	1.87203	2.01141
Arpc4	1.24399	2.1677
Arpc5	0.78288	1.17902
Arpc5l	1.32471	1.4521
Arpin	0.030302	0.05019
Arpp19	3.03797	3.33673
Arpp21	0	0
Arrb1	0.035399	0.220759
Arrb2	0.157041	0.259782
Arrdc1	0.010805	0.151166
Arrdc2	0.057058	0.079617
Arrdc3	0.231568	0.014591
Arrdc4	0.285725	0.327611
Arsa	0	0.131005
Arsb	0	0.048391
Arsg	0.020715	0.010022
Arsi	0	0
Arsk	0.072017	0.048028
Art1	0.02015	0.008824
Art4	0	0
Art5	0.039597	0.062039
Arv1	0.074807	0.058764
Arvcf	0.141402	0.066434
Arxes1	0.13154	0.024356
Arxes2	0.091243	0.065503
As3mt	0.128608	0.090637
Asah1	1.5382	0.77196
Asah2	0	0.056976
Asap1	0.269717	0.309657
Asap2	0.129817	0.439469
Asap3	0	0
Asb1	0.10517	0.041983
Asb13	0.11237	0.162846
Asb16	0.050888	0
Asb18	0	0.015644
Asb3	0.01932	0.303424
Asb4	0	0
Asb6	0.19011	0.187179
Asb7	0.159963	0.125625
Asb8	0.118687	0.22338
Ascc1	0.314145	0.477642
Ascc2	0.19155	0.366965
Ascc3	0.460731	0.474661
Ascl2	0.01926	0.081601
Ascl4	0	0
Asf1a	0.506984	0.560527
Asf1b	0.474192	0.654293
Asgr2	0	0.007425
Ash1l	0.488856	0.42848
Ash2l	2.64176	2.18185
Asic1	0.058007	0.05411
Asl	0.178157	0.460631
Asna1	1.82868	1.90058
Asns	5.2432	1.66274
Asnsd1	0.325243	0.494525
Aspa	0.099764	0.037358
Aspg	0.026024	0.044331
Asph	0.268472	0.650399
Asphd1	0	0
Asphd2	0	0.174511
Aspm	0.480071	0.594338
Aspn	0.155271	0.006833
Asprv1	0	0
Aspscr1	0.600182	0.682577
Asrgl1	0.217394	0.443328
Ass1	2.16752	2.56715
Aste1	0.057768	0.037765
Astn1	0	0
Astn2	0	0.032383
Asxl1	0.602992	0.553448
Asxl2	0.884711	0.476586
Asxl3	0.026255	0
Atad1	0.219659	0.404408
Atad2	1.92494	0.835888
Atad2b	0.55425	0.280786
Atad3a	0.895954	1.09133
Atad5	0.684761	0.381073
Atat1	0.13037	0.107913
Atcay	0	0.021941
Ate1	0.353134	0.398992
Atf1	0.834144	0.41339
Atf2	0.479003	0.393915
Atf3	0.149391	0.311239
Atf4	1.73031	1.1324
Atf5	0.127499	0.033504
Atf6	0.067562	0.152136
Atf6b	0.323366	0.205245
Atf7	0.289248	0.140723
Atf7ip	0.990632	1.30726
Atf7ip2	0.19635	0.24786
Atg10	0.037021	0.043225
Atg101	0.808183	1.29479
Atg12	0.533657	0.470702
Atg13	0.270951	0.233411
Atg14	0.380472	0.177347
Atg16l1	0.23936	0.25383
Atg16l2	0.147562	0.209043
Atg2a	0.138992	0.180208
Atg2b	0.220148	0.260802
Atg3	0.296257	0.159579
Atg4a	0.029616	0.01964
Atg4b	0.180526	0.144736
Atg4c	0.038895	0.059605
Atg4d	0.141477	0.083501
Atg5	0.333686	0.311741
Atg7	0.088069	0.083179
Atg9a	0.05453	0.093224
Atg9b	0	0
Atic	1.39112	1.24269
Atl1	0.116565	0.07092
Atl2	0.103925	0.331859
Atl3	0.25161	0.186922
Atm	0.520806	0.43711
Atmin	0.296022	0.476007
Atn1	0.216525	0.240426
Atoh8	0	0
Atox1	5.47457	11.2178
Atp10a	0.019249	0.061093
Atp10b	0	0
Atp10d	0.144963	0.130397
Atp11a	0.316584	0.362585
Atp11b	0.708127	0.567671
Atp11c	0.043139	0.018095
Atp13a1	0.362158	0.38205
Atp13a2	0.128222	0.14991
Atp13a3	0.576026	0.682385
Atp1a1	1.29933	2.63872
Atp1a2	0	0
Atp1a3	0.02015	0.01133
Atp1b1	1.64663	0.178277
Atp1b2	0.028595	0
Atp1b3	1.04214	0.991774
Atp23	0.15363	0.188202
Atp2a2	1.21893	0.78077
Atp2a3	0	0.018394
Atp2b1	0.845424	0.697708
Atp2b2	0	0
Atp2b4	0.349137	0.075699
Atp2c1	0.281893	0.477982
Atp2c2	0.014548	0.142593
Atp4a	0	0.013934
Atp5a1	7.28338	7.09584
Atp5b	12.787	11.5563
Atp5c1	4.99528	5.31117
Atp5d	3.61868	5.7192
Atp5e	6.4927	6.5666
Atp5f1	6.53508	5.05748
Atp5g1	8.01506	5.92993
Atp5g2	0.542915	0.304434
Atp5g3	3.6705	3.80754
Atp5h	6.59233	8.82214
Atp5j	7.94097	6.4912
Atp5j2	8.27561	6.60849
Atp5k	4.69158	4.21483
Atp5l	3.07049	3.97806
Atp5mpl	4.13917	4.88081
Atp5o.1	4.90656	4.09143
Atp5s	0.144199	0.114682
Atp6ap1	0.304191	0.330073
Atp6ap2	0.418498	0.494986
Atp6v0a1	0.145446	0.690679
Atp6v0a2	0.166622	0.179738
Atp6v0a4	0	0.02083
Atp6v0b	1.66939	2.77205
Atp6v0c	7.97496	5.27897
Atp6v0c-ps2	0	0
Atp6v0d1	0.984485	2.01246
Atp6v0e	1.7291	1.84923
Atp6v0e2	0.045444	0.009382
Atp6v1a	1.28639	0.974945
Atp6v1b2	0.73443	0.884599
Atp6v1c1	0.584575	0.81346
Atp6v1c2	0	0.072098
Atp6v1d	1.02839	1.14621
Atp6v1e1	2.35593	2.70261
Atp6v1f	2.28903	3.89837
Atp6v1g1	2.81073	4.14606
Atp6v1g2	0	0
Atp6v1g3	0.030964	0
Atp6v1h	0.443239	0.448277
Atp7a	0.074197	0.070554
Atp7b	0	0.127765
Atp8a1	0.071166	0.120593
Atp8a2	0	0.015705
Atp8b1	0	0.017591
Atp8b2	0.01969	0.084024
Atp8b3	0.02397	0.041066
Atp8b5	0	0
Atp9a	0.319691	0.128204
Atp9b	0.159744	0.24695
Atpaf1	0.238161	0.235625
Atpaf2	0.110188	0.235179
Atpif1	7.79151	6.35437
Atr	0.198714	0.171979
Atraid	0.449921	0.205845
Atrip	0.163413	0.173972
Atrn	0.42549	0.148729
Atrnl1	0.02859	0.065475
Atrx	4.72572	6.53799
Atxn1	0.046569	0.097193
Atxn10	1.81527	4.01101
Atxn1l	0.03532	0.085052
Atxn2	0.935788	0.627222
Atxn2l	1.36366	0.995877
Atxn3	0.351459	0.284359
Atxn7	0.140553	0.051007
Atxn7l1	0.132198	0.140809
Atxn7l2	0.012273	0.010348
Atxn7l3	0.21471	0.351774
Atxn7l3b	1.40077	1.2566
AU015836	0	0.045818
AU018091	0.972142	1.11203
AU022252	0.858525	0.456034
AU022751	0	0
AU040320	0.13163	0.16621
AU041133	0.20735	0.115393
Auh	0.550811	0.008389
Aunip	0.391664	0.427176
Aup1	0.567984	0.488025
Aurka	1.00149	0.855392
Aurkaip1	2.50618	2.98298
Aurkb	0.566964	1.37925
Auts2	0.327346	0.324912
Aven	0.777398	0.337876
Avil	0	0
Avl9	0.197808	0.183008
Avpi1	1.71171	1.36412
AW011738	0.05111	0.023621
AW146154	0.033527	0.026935
AW209491	0.095151	0
AW549877	0.143257	0.401763
AW554918	0.047048	0.045184
AW822252	2.05606	1.54522
Awat2	0.044375	0.026325
Axdnd1	0	0.012513
Axin1	0.186108	0.275247
Axin2	0.274734	0.036868
Axl	0	0
AY074887	0	0.008268
Azi2	0.24399	0.378275
Azin1	0.425109	0.491168
Azin2	0.173457	0.169506
B020031M17Rik	0	0
B130006D01Rik	0	0.026873
B230118H07Rik	0.14549	0.248607
B230217C12Rik	0.101055	0.026453
B230219D22Rik	0.453361	0.73177
B230307C23Rik	0.394003	0.235861
B2m	0.45931	3.85741
B330016D10Rik	0.050465	0
B3galnt1	0.028595	0.100675
B3galnt2	0.059936	0.089249
B3galt1	0	0.010984
B3galt2	0	0
B3galt4	0.034444	0
B3galt6	0.12512	0.076938
B3gat2	0.113909	0.064672
B3gat3	0.321686	0.505214
B3glct	0.039138	0.219112
B3gnt2	0.04599	0.049812
B3gnt3	0.022481	0.081856
B3gnt5	0.192153	0.009847
B3gnt7	0.099725	0.353233
B3gnt8	0.015521	0.03793
B3gntl1	0.076876	0.062367
B430218F22Rik	0	0
B4galnt1	0.019464	0.04181
B4galnt2	0.036692	0.010433
B4galnt3	0	0.015506
B4galnt4	0.149395	0.062976
B4galt1	0.251958	1.56324
B4galt2	0	0.16861
B4galt3	0	0
B4galt4	0	0.100761
B4galt5	0.217688	0.703903
B4galt6	0.778914	0.57861
B4galt7	0.196883	0.062714
B630019K06Rik	0	0.009855
B830017H08Rik	0.034761	0.159983
B9d1	0.562487	0.443427
B9d2	0.174249	0.091197
Babam1	0.559239	0.805624
Babam2	0.496769	0.402579
Bace1	0.154459	0.394784
Bace2	0	0.055779
Bach1	0.359952	0.358944
Bach2	0.077834	0.047107
Bad	0.375675	0.347767
Bag1	1.5589	1.42733
Bag2	0.075219	0.188367
Bag3	0.357206	0.292433
Bag4	0.825199	0.566362
Bag5	0.256268	0.267622
Bag6	0.844179	0.57743
Bahcc1	0.02012	0
Bahd1	0	0.070172
Baiap2	0.189508	0.269123
Baiap2l1	0.027027	0.063132
Baiap2l2	0	0.035248
Baiap3	0	0.035796
Bak1	0.550463	0.315839
Bambi	0.064668	0.500944
Banf1	4.35902	4.01621
Bank1	0	0.005289
Banp	0.265766	0.462267
Bap1	0.158238	0.234708
Bard1	0.407947	0.224344
Barhl1	0	0.017767
Barx1	0.026024	0.683436
Barx2	0	0
Basp1	1.01522	3.62102
Batf3	0	0.10422
Bax	6.08148	3.38795
Baz1a	0.359902	0.876634
Baz1b	1.27385	0.769964
Baz2a	2.18772	1.37611
Baz2b	0.738552	0.170893
Bbc3	0.208532	0.291607
Bbip1	0.231937	0.505392
Bbof1	0	0.038681
Bbs1	0.119733	0.068069
Bbs10	0.013201	0.032355
Bbs12	0.02015	0
Bbs2	0.039913	0.025746
Bbs4	0.131159	0.198591
Bbs5	0.099472	0.032554
Bbs7	0.031048	0.089303
Bbs9	0.077585	0.060029
Bbx	0.622898	1.11768
BC002163	0.236489	0.266099
BC003965	0.784853	1.01757
BC004004	0.279279	0.578939
BC005537	0.57487	0.395346
BC005561	0.371522	0.460257
BC005624	0.886611	0.457574
BC016579	0.010805	0.010342
BC017158	0.028392	0.008471
BC022960	0	0.008381
BC024063	0.024479	0.024758
BC024978	0.074032	0.135075
BC025446	0	0
BC025920	0.026024	0
BC028528	0.103894	0.101674
BC029722	0	0.032284
BC030499	0.04265	0.115361
BC030867	0.137355	0.139353
BC031181	1.20914	0.98363
BC034090	0	0.084331
BC035947	0.223657	0.101156
BC037034	0.093279	0.078901
BC048403	0.118613	0.110793
BC048679	0.027342	0
BC049715	0.115563	0.048563
BC049762	0.059936	0
BC051019	0.020778	0.01932
BC051142	0.025817	0.026052
BC052040	0.164987	0.10213
BC053393	0	0.020809
BC055324	0.133837	0.042626
BC064078	0	0
BC067074	0	0
BC080695	0	0
BC085271	0.029071	0
BC100530	0	0
BC107364	0	0
Bcam	0.514134	0.170907
Bcan	0	0.056834
Bcap29	0.327087	0.111578
Bcap31	1.28356	1.73055
Bcar1	0.243087	0.271947
Bcar3	0.134987	0.113546
Bcas1	0.026094	0
Bcas2	3.04615	2.69046
Bcas3	0.317099	0.181296
Bcat1	2.65319	1.71682
Bcat2	0.742098	0.622845
Bccip	1.12027	0.532314
Bcdin3d	0.100408	0.293808
Bche	0	0
Bckdha	0.031048	0.01097
Bckdhb	0.325883	0.289646
Bckdk	0.398743	0.663718
Bcl10	0.356692	0.522937
Bcl11a	0	0
Bcl11b	0	0.027558
Bcl2	0.032643	0.096943
Bcl2l1	0.378789	0.885452
Bcl2l11	0.120585	0.486974
Bcl2l12	0.174546	0.095703
Bcl2l13	0.027806	0.21597
Bcl2l14	0.065157	0
Bcl2l2	0	0.074465
Bcl3	0.111033	0.075869
Bcl6	0.053738	0.050584
Bcl6b	0.019249	0.011068
Bcl7a	0.207425	0.170988
Bcl7b	0.317852	0.226323
Bcl7c	0.365275	0.239548
Bcl9	0.328773	0.138594
Bcl9l	0.141218	0.148494
Bclaf1	3.15549	2.55731
Bclaf3	0.629706	0.57766
Bcor	0.099809	0
Bcorl1	0.093228	0.114796
Bcr	0.065909	2.61373
Bcs1l	0.179376	0.288991
Bdh1	0.643421	0.151768
Bdh2	0.256912	0.011388
Bdnf	0	0
Bdp1	0.855049	0.765864
Bean1	0	0
Becn1	0.088746	0.101181
Begain	0.041254	0
Bend3	0	0.052719
Bend4	0.237559	0.652564
Bend5	0.025768	0.081701
Bend6	0	0.01395
Bend7	0.028251	0.055866
Best1	0.013201	0.03878
Best4-ps	0	0
Bet1	0.374758	0.409625
Bet1l	0.313724	0.295299
Bex1	9.61039	24.2052
Bex2	0.679738	0.38071
Bex3	4.81843	17.6137
Bex4	3.24283	0.681348
Bfar	0.022341	0.267022
Bfsp1	0	0
Bglap3	0.159442	0.078939
Bgn	0.019464	0.010607
Bhlha15	0	0
Bhlhb9	0.041812	0.190244
Bhlhe40	0	0.17602
Bhlhe41	0.27096	0.227299
Bhmt	0.337817	0.037969
Bhmt2	0.173109	0.077148
Bicc1	0.132162	0.082244
Bicd1	0.287106	0.198473
Bicd2	0.091427	0.099768
Bicdl1	0.026024	0.039057
Bicdl2	0	0.065219
Bicra	0.090688	0.01475
Bicral	0.245138	0.172363
Bid	0.319984	0.265222
Bik	0	0.040095
Bin1	0.106907	0.745644
Bin2	0.134403	0.117713
Bin3	0.032763	0.115703
Birc2	0.38963	0.102956
Birc3	0.017615	0
Birc5	2.86018	3.7073
Birc6	1.31639	1.03517
Birc7	0	0
Bivm	0.034928	0.07112
Blcap	0.047618	0.103405
Blm	0.876097	0.886517
Blmh	0.747802	1.16064
Blnk	0.095971	0.02358
Bloc1s1	0.090588	0.181666
Bloc1s2	1.09196	0.92837
Bloc1s3	0.035663	0.052804
Bloc1s4	0.379874	0.458755
Bloc1s5	0.192755	0.170796
Bloc1s6	0.189175	0.407241
Blvra	0.230488	0.437173
Blvrb	1.02189	0.531742
Blzf1	0.062272	0.144107
Bmf	0	0
Bmi1	0.126798	0.038073
Bmp1	0.063741	1.4865
Bmp2	0	0.041763
Bmp2k	0.044499	0.109135
Bmp3	0	0
Bmp4	0.155307	0.930111
Bmp6	0	0.009847
Bmp7	0.036321	0.186852
Bmp8a	0.015131	0.25621
Bmp8b	0.043219	1.2792
Bmper	0	0
Bmpr1a	0.231447	0.40424
Bmpr2	0.160454	0.137576
Bms1	1.8052	1.40168
Bmt2	1.12292	1.10005
Bmyc	0.271354	0.554235
Bnc2	0.046582	0.02306
Bnip1	0.095193	0.318158
Bnip2	0.289898	0.330459
Bnip3	0.355677	1.07476
Bnip3l	1.09065	1.29608
Bnipl	0	0
Boc	0.021783	0
Bod1	0.968317	0.728033
Bod1l	2.02535	0.961246
Bok	0.064489	0.747846
Bola1	0.709183	1.12509
Bola2	3.03432	3.25432
Bola3	0.91348	0.664072
Boll	0	0.020278
Bop1	0.661131	0.579923
Bora	0.307087	0.281782
Borcs5	0.043663	0.189933
Borcs6	0.027464	0.266319
Borcs7	0.06588	0.349941
Borcs8	0.349231	0.898473
Bpgm	0.170231	0.090958
Bphl	0.146545	0.251678
Bpifb4	0	0.014766
Bpifc	0.043663	0
Bpnt1	0.238418	0.242752
Bptf	1.92879	2.99676
Braf	0.22165	0.329492
Brap	0.311662	0.180918
Brat1	0.033357	0.096644
Brca1	0.868301	0.774227
Brca2	1.49542	0.517095
Brcc3	0.163441	0.23282
Brd1	0.907964	1.16536
Brd2	2.60091	2.19222
Brd3	0.804766	1.71289
Brd3os	0.020447	0
Brd4	2.07743	1.38375
Brd7	1.07745	2.23358
Brd8	1.65545	1.26603
Brd9	0.471812	0.255702
Brdt	0.04489	0.043746
Brf1	0.055191	0.053389
Brf2	0.312271	0.286454
Bri3	1.57586	2.75258
Bri3bp	0.67615	1.13298
Brinp2	0.047265	0
Brip1	0.110474	0.174855
Brix1	1.93991	1.5243
Brk1	1.82971	2.39554
Brms1	0	0
Brms1l	0.211699	0.067832
Brox	0.215203	0.210569
Brpf1	0.549091	0.564872
Brpf3	0.110568	0.069011
Brsk1	0	0
Brsk2	0.04514	0.027434
Brwd1	1.15102	1.01028
Brwd3	0.352512	0.53749
Bscl2	0.390773	0.078896
Bsdc1	0.27149	0.24532
Bsg	7.23281	8.58996
Bsn	0	0.017192
Bspry	0.062647	0.364091
Bst1	0.022813	0.012271
Bst2	0.634382	20.1445
Btaf1	0.198414	0.233978
Btbd1	0.359706	0.663098
Btbd10	0.324905	0.294478
Btbd11	0.05111	0.060853
Btbd16	0.018078	0
Btbd17	0	0.080011
Btbd18	0	0.004528
Btbd19	0.179111	0.109498
Btbd2	0.115165	0.086553
Btbd3	0.015521	0.043312
Btbd6	0.073203	0
Btbd7	0.810943	0.360529
Btbd8	0.092798	0.13228
Btbd9	0.236008	0.253524
Btc	0	0.017767
Btd	0.058552	0.008824
Btf3	12.5485	11.0743
Btf3l4	0.069509	0.122542
Btg1	0.528844	0.9983
Btg2	0.40598	2.02127
Btg3	0.938339	1.06394
Btnl4	0	0.030547
Btnl7-ps	0	0.016663
Btnl9	0.010805	0.013082
Btrc	0.323369	0.127022
Bub1	0.982662	0.90081
Bub1b	1.3087	0.814122
Bub3	1.27856	1.34481
Bud13	0.694302	0.209751
Bud23	0.920203	0.783237
Bud31	0.436924	0.386158
Bves	0.075642	0.219208
Bysl	0.913767	0.919285
Bzw1	2.86214	3.35455
Bzw2	1.65549	1.52771
C030006K11Rik	0.050349	0.028662
C130026I21Rik	0	0
C130073F10Rik	0.042972	0
C130074G19Rik	0.076096	0.063011
C1d	0.719034	0.724253
C1galt1	0.083226	0.822089
C1galt1c1	0.082658	0.038689
C1qbp	6.08726	6.79683
C1ql1	0.040242	0.074789
C1ql2	0	0.057318
C1ql3	0	0
C1ql4	0.010805	0.065008
C1qtnf1	0	0
C1qtnf12	0	0.059014
C1qtnf3	0	0.01095
C1qtnf4	0	0.325457
C1qtnf6	0	0.091674
C1ra	0	0
C1rl	0.048833	0.003741
C1s1	0.026245	0
C2	0.067789	0.012088
C2cd2	0.047797	0.012104
C2cd2l	0	0.013994
C2cd3	0.014346	0.130716
C2cd4b	0.020778	0.04162
C2cd4c	0	0.022592
C2cd5	0.524433	0.115125
C3	0	0
C330007P06Rik	0.112205	0.136538
C330018D20Rik	0.08813	0.013343
C330021F23Rik	0.090042	0.211004
C330022B21Rik	0.302675	0.074015
C3ar1	0.021352	0.013547
C4bp	0	0
C530008M17Rik	0.042797	0.064154
C5ar2	0.012008	0
C730034F03Rik	0	0.040013
C77080	0.280629	0.239272
C87436	0.06749	0.162068
C8a	0.024479	0
C8g	0.038586	0.013495
C920009B18Rik	0.029259	0.041883
C9orf72	0.140131	0.133387
CAAA01118383.1	0.023736	0.208118
CAAA01141682.1	0	0.045883
CAAA01147332.1	0	0.031406
Caap1	0.161028	0.298059
Cab39	0.344514	0.438135
Cab39l	0.285416	0.45161
Cabin1	0.421473	0.325486
Cables1	0	0.086757
Cables2	0.057908	0.15972
Cabp1	0.077368	0.060631
Cabp4	0.078059	0.032634
Cabp7	0.019431	0.067675
Cabyr	0	0.017591
Cacfd1	0.072464	0.153712
Cachd1	0.042222	0.029271
Cacna1a	0.480898	0.500587
Cacna1b	0.030629	0
Cacna1c	0	0.031075
Cacna1d	0	0.020197
Cacna1e	0	0
Cacna1g	0	0.019197
Cacna1h	0	0.007162
Cacna1s	0	0.031277
Cacna2d1	0.022998	0.06895
Cacna2d2	0	0.124402
Cacna2d3	0.058076	0
Cacnb1	0.08604	0
Cacnb2	0	0
Cacnb3	0.073194	0.252275
Cacnb4	0	0.031947
Cacng4	0.040252	0.015287
Cacng6	0	0.031863
Cacng7	0.019249	0.144183
Cacng8	0	0
Cactin	0.232166	0.192811
Cacul1	0.260627	0.246608
Cacybp	5.42575	2.87565
Cad	0.685041	0.817717
Cadm1	0.376341	0.476105
Cadm3	0	0
Cadm4	0.045099	0.046769
Cadps	0	0.004564
Cadps2	0	0.010153
Cage1	0.043219	0
Calb1	0.42997	0.280398
Calb2	0.064764	0
Calca	0.014346	0.530338
Calcoco1	0.324448	0.199505
Calcoco2	3.77066	0.044276
Calcrl	0	0
Cald1	2.86266	4.58623
Calhm2	0	0
Calhm5	0.121279	0
Calhm6	0.02433	0
Calm1	4.9797	4.6485
Calm2	4.11705	5.53718
Calm3	1.40163	1.81697
Calml4	0.101304	0
Caln1	0	0
Calr	7.27854	5.61456
Calr3	0	0.034901
Calu	0.886664	1.0298
Caly	0	0.008984
Camk1	0.075199	0.365536
Camk1d	0.132743	0
Camk2a	0.041032	0.01911
Camk2b	0.040334	0.072803
Camk2d	0.034561	0.340472
Camk2g	0.070326	0.082861
Camk2n1	0.117839	0
Camk2n2	0.024937	0.045605
Camk4	0	0
Camkk1	0	0.032848
Camkk2	0.08728	0.125114
Camkmt	0.113446	0.076458
Camkv	0.030964	0.032866
Caml	0.178714	0.296068
Camsap1	0.229298	0.201749
Camsap2	0.072933	0.109907
Camsap3	0.059592	0.006968
Camta1	0.418304	0.451615
Camta2	0.025768	0.030807
Cand1	0.988193	0.547891
Cand2	0.041369	0.199893
Cant1	0.038741	0.169294
Canx	2.82587	4.45129
Cap1	1.03621	1.38416
Cap2	0.042067	0
Capg	0.282184	2.27281
Capn1	0.059021	0.207637
Capn10	0.148847	0.087055
Capn15	0.298323	0.36251
Capn2	0.060481	0.285662
Capn3	0	0
Capn5	0.090207	0.083694
Capn6	0.039597	0.011272
Capn7	0.090774	0.135179
Capns1	2.78575	2.21951
Caprin1	4.22049	2.03663
Caprin2	0.293123	0.072108
Caps2	0.181747	0.049607
Capsl	0.139798	0.037128
Capza1	0.214711	0.205977
Capza2	1.35235	1.36519
Capzb	2.40819	2.84095
Car10	0.01926	0
Car11	0.059936	0
Car12	0.054826	0.101834
Car13	0	0.023737
Car2	1.03339	2.72506
Car3	0	0.012447
Car4	0.053465	0.368893
Car5a	0.089769	0.034005
Car5b	0.05576	0.366003
Car6	0	0.066427
Car7	0	0.006009
Car8	0.092268	0.008048
Car9	0	0.020578
Card10	0.029616	0.428889
Card14	0	0
Card19	0.07842	0.556338
Card6	0.020715	0.048338
Card9	0.034444	0
Carf	0.092275	0.115011
Carhsp1	0.9923	1.19317
Carm1	0.046894	0.116068
Carmil1	0.155575	0.251242
Carmil2	0	0.03533
Carmil3	0	0.091941
Carnmt1	1.06023	0.615336
Carns1	0	0
Cars	1.24405	0.578174
Cars2	0.261234	0.348444
Casc1	0.062525	0.119688
Casc3	0.462017	0.522038
Casc4	0.492582	0.446693
Casd1	0	0.090368
Cask	0.309106	0.170356
Caskin1	0.020313	0.024383
Caskin2	0	0.121101
Casp2	0.04984	0.0095
Casp3	0.328241	0.643618
Casp4	0	0.017982
Casp6	0.124161	0.239519
Casp7	0.077268	0.100259
Casp8	0.028935	0
Casp8ap2	1.29225	0.703272
Casp9	0.041715	0.160811
Casq1	0	0.014016
Casq2	0.060514	0.010182
Cass4	0.034658	0.01195
Cast	0.486158	0.946359
Castor1	0.070679	0.771745
Castor2	0.043769	0.095996
Casz1	0.112273	0.605889
Cat	0.247272	0.326886
Catip	0.088125	0
Catsper2	0.022676	0.004528
Catsperd	0.055985	0.052475
Catsperg1	0.019464	0.012447
Catsperg2	0	0
Catsperz	0	0
Cav1	0	0
Cavin1	0.032949	0.43213
Cavin3	0.026094	0.065375
Cavin4	0	0.021768
Cbarp	0.047118	0.07459
Cbfa2t2	0.399438	0.142539
Cbfa2t3	0.04445	0.465185
Cbfb	0.178841	0.37597
Cbl	0.385761	0.356379
Cblb	0.063253	0.12923
Cblc	0.113622	0.189581
Cbll1	0.741731	0.484722
Cbln1	0	0.085757
Cbln3	0.07087	0
Cbr1	0.439708	0.469122
Cbr2	0	0
Cbr3	0.262377	0.170126
Cbr4	0.107897	0.362655
Cbs	0.398784	0.196554
Cbwd1	0.313442	0.339327
Cbx1	3.3524	3.82725
Cbx2	0.074012	0.18642
Cbx3	2.53342	1.66075
Cbx4	0	0.159285
Cbx5	3.04811	2.13944
Cbx6	0.399701	0.394254
Cbx7	0.21993	0.405784
Cbx8	0.019431	0.169145
Cby1	0.185145	0.33308
Cc2d1a	0.090062	0.051096
Cc2d1b	0.401996	0.244562
Cc2d2a	0.082522	0.044651
Ccar1	1.21139	0.749881
Ccar2	0.100308	0.125644
Ccbe1	0.013926	0.033901
Ccdc102a	0.116923	0.102661
Ccdc103	0.03992	0
Ccdc106	0.021958	0.02982
Ccdc107	0.552531	0.467457
Ccdc112	0.089379	0.265448
Ccdc113	0.082625	0.004564
Ccdc114	0.130531	0.018324
Ccdc115	0.367125	0.17859
Ccdc116	0	0
Ccdc117	0.234587	0.296766
Ccdc12	0.727559	1.0554
Ccdc120	0.14199	0.139993
Ccdc122	0.02015	0.061099
Ccdc124	1.15803	2.50633
Ccdc125	0	0.034712
Ccdc126	0.019908	0.055917
Ccdc127	0.401131	0.564196
Ccdc130	0.073179	0.215128
Ccdc134	0	0.071354
Ccdc136	0.148489	0.395543
Ccdc137	0.208683	0.239678
Ccdc138	0.48872	0.061262
Ccdc14	0.220898	0.113747
Ccdc141	0.106044	0.02811
Ccdc144b	0.017615	0
Ccdc148	0.058957	0.017192
Ccdc15	0	0.117526
Ccdc150	0	0.004564
Ccdc151	0	0.028177
Ccdc153	0	0
Ccdc155	0.025817	0.008565
Ccdc157	0.09107	0.102025
Ccdc158	0	0.04014
Ccdc159	0	0.017982
Ccdc160	0.115818	0
Ccdc162	0	0
Ccdc163	0.123673	0.158469
Ccdc166	0.01969	0.015506
Ccdc167	0.230545	0.020588
Ccdc169	0	0
Ccdc17	0.030629	0.016472
Ccdc170	0.027027	0.012314
Ccdc171	0.069896	0.020767
Ccdc173	0.040789	0.074436
Ccdc174	0.504912	0.226282
Ccdc18	0.346032	0.174485
Ccdc181	0.049294	0.167637
Ccdc184	0.175812	0.280681
Ccdc186	0.419984	0.369233
Ccdc187	0.024017	0.085979
Ccdc189	0.150363	0.08792
Ccdc191	0.080108	0.31845
Ccdc194	0	0.011388
Ccdc22	0.055769	0.021322
Ccdc25	0.457713	0.730095
Ccdc28a	0.043302	0.089226
Ccdc28b	0.226889	0
Ccdc3	0.118614	0.233481
Ccdc30	0.036523	0.030977
Ccdc32	0.223453	0.360458
Ccdc34	1.07204	1.12972
Ccdc36	0.105539	0.377569
Ccdc38	0.10205	0.020009
Ccdc39	0.04323	0.040724
Ccdc40	0	0.077043
Ccdc43	0.877646	0.510158
Ccdc47	0.879408	0.8054
Ccdc50	0.282093	0.453282
Ccdc50-ps	0.026296	0.009856
Ccdc51	0.1206	0.080461
Ccdc57	0.030342	0.034176
Ccdc58	0.918221	1.41997
Ccdc59	1.1296	0.982398
Ccdc6	0.426429	0.552023
Ccdc60	0.032317	0.010595
Ccdc61	0.148612	0.162844
Ccdc62	2.66808	1.26353
Ccdc63	0.235003	0.019659
Ccdc65	0.022144	0.025003
Ccdc66	0.159312	0.184557
Ccdc68	0	0.08469
Ccdc69	0	0
Ccdc71	0.15097	0.360932
Ccdc71l	0	0.098632
Ccdc73	0.072912	0.016661
Ccdc74a	0	0.058014
Ccdc77	0.544538	0.52975
Ccdc7b	0.023433	0
Ccdc8	0.036686	0.024248
Ccdc80	0	0
Ccdc82	0.030054	0.093436
Ccdc84	0.055619	0.115486
Ccdc85a	0	0
Ccdc85b	0.407271	0.799124
Ccdc85c	0.022481	0.079352
Ccdc86	0.695369	0.636062
Ccdc88a	0.5083	0.249011
Ccdc88b	0	0.009798
Ccdc88c	0.263927	0.230634
Ccdc89	0.026377	0.008471
Ccdc9	0.231396	0.319301
Ccdc90b	0.309855	0.299388
Ccdc91	0.03388	0.198835
Ccdc92	0.137633	0.13914
Ccdc92b	0	0.021647
Ccdc93	0.153035	0.237816
Ccdc96	0.022481	0
Ccdc97	0.048718	0.077584
Cchcr1	0.145522	0.120926
Cck	0	0.030217
Ccl17	0	0
Ccl2	0	0.010984
Ccl20	0	0.032366
Ccl25	0.013447	0.212707
Ccl27a	0.089089	0.071505
Ccl28	0	0.031052
Ccl5	0	0
Ccl7	0	0.008824
Ccl8	0.01969	0
Ccl9	0.070054	0.029331
Ccm2	0.25876	0.802494
Ccn1	0.160433	1.15277
Ccn2	0.135788	0.177331
Ccn3	0	0
Ccn4	0	0.055779
Ccn5	0	0
Ccna2	1.05299	1.30308
Ccnb1	2.01851	1.63004
Ccnb1ip1	0.430373	0.192812
Ccnb2	1.80965	1.43756
Ccnb2-ps	0.065787	0.035764
Ccnc	0.256096	0.26256
Ccnd1	0.9155	0.434784
Ccnd2	0.028691	0.150445
Ccnd3	0.135383	0.237965
Ccndbp1	0.271034	0.173838
Ccne1	1.51138	1.82777
Ccne2	0.097375	0.058684
Ccnf	1.57925	1.26769
Ccng1	1.48664	2.33423
Ccng2	0.01932	0.143621
Ccnh	0.480343	0.416602
Ccni	0.626426	0.792483
Ccnj	0.021219	0.010309
Ccnjl	0	0.046983
Ccnk	0.459125	0.374674
Ccnl1	0.728939	0.616714
Ccnl2	0.728623	0.844519
Ccno	0	0.011388
Ccnq	0.318419	0.434654
Ccnt1	0.488967	0.559874
Ccnt2	0.753763	0.262584
Ccny	0.301576	0.33284
Ccnyl1	0.02015	0.099329
Ccp110	0.249763	0.321757
Ccpg1	0	0.011729
Ccpg1os	0.082185	0.185069
Ccr2	0	0
Ccr4	0.066628	0.03993
Ccr5	0.053262	0.025778
Ccr9	0.031048	0.07899
Ccs	0.559354	0.698444
Ccsap	0.109742	0.20726
Ccser1	0	0.036001
Ccser2	0.077731	0.155482
Cct2	6.62393	7.10604
Cct3	6.14225	4.71427
Cct4	3.92804	5.64727
Cct5	4.39764	6.02041
Cct6b	0.118857	0.040021
Cct7	4.56665	5.33996
Cct8	5.28385	4.19642
Ccz1	0.731537	0.837229
Cd109	0	0.041993
Cd14	0	0
Cd151	0.178115	0.645843
Cd160	0	0.016472
Cd164	0.744589	1.09812
Cd164l2	0	0.156817
Cd1d1	0.094465	0
Cd2	0	0.076894
Cd200	0	0
Cd200r1	0	0
Cd200r2	0	0
Cd200r3	0.039101	0
Cd209c	0.067712	0.011166
Cd22	0	0
Cd248	0.033314	0
Cd24a	0.317733	0.452378
Cd27	0	0
Cd274	0.06127	0.01913
Cd276	0.076867	0.389655
Cd2ap	1.1103	1.00303
Cd2bp2	0.972238	0.679087
Cd300a	0.06554	0.160876
Cd300ld	0.013447	0
Cd300lf	0	0.028577
Cd300lg	0	0
Cd302	0	0.115886
Cd320	0.639944	0.784394
Cd33	0.028356	0
Cd34	0	0.073927
Cd37	0.062023	0.103006
Cd38	0.23236	0.018359
Cd3d	0.097144	0.006504
Cd3e	0	0
Cd3eap	0.786812	0.649043
Cd40	0.072302	0.273263
Cd44	0	0.105939
Cd46	0	0.063985
Cd47	0.144486	0.423497
Cd52	0	0.064704
Cd55	0.052057	0.236968
Cd59a	0.092937	0.493854
Cd59b	0.13703	0.020826
Cd6	0.085786	0.023979
Cd63	3.26134	9.67692
Cd63-ps	0	0.014178
Cd68	0.485009	0.288217
Cd69	0	0
Cd74	0.02015	0.123963
Cd79a	0	0.031196
Cd79b	0.019464	0.012212
Cd80	0.047155	0.051501
Cd81	4.76478	1.01913
Cd82	0.026024	0.09693
Cd83	0	0.042933
Cd84	0.099656	0.069029
Cd86	0.087491	0.010022
Cd8a	0	0.051501
Cd9	4.91498	2.84196
Cd93	0	0.030932
Cd99l2	0.017785	0.07025
Cda	0	0.400315
Cdadc1	0.054927	0.084822
Cdan1	0.013926	0.059597
Cdc123	1.01784	1.15321
Cdc14a	0.078735	0.028764
Cdc14b	0.130112	0.237649
Cdc16	0.516872	0.69492
Cdc20	1.64886	1.97209
Cdc23	0.15821	0.111335
Cdc25a	0.557378	0.675795
Cdc25b	0.175366	0.152075
Cdc25c	0.182787	0.253189
Cdc26	0.752967	0.754006
Cdc27	0.338596	0.277409
Cdc34	3.61558	3.43714
Cdc37	2.8279	2.87883
Cdc37l1	0.690472	0.504352
Cdc40	0.613778	0.402761
Cdc42	2.31427	3.19347
Cdc42bpa	0.210047	0.216931
Cdc42bpb	0.173341	0.32036
Cdc42bpg	0.071807	0.066092
Cdc42ep1	0.062665	0.159407
Cdc42ep2	0.082209	0.025028
Cdc42ep3	0.050465	0.127232
Cdc42ep4	0.092191	0.12548
Cdc42ep5	0.616738	0.447648
Cdc42se1	0.294629	0.454659
Cdc42se2	0.334649	0.371784
Cdc45	0.572884	0.310277
Cdc5l	5.59914	2.39144
Cdc6	0.582509	0.586716
Cdc7	0.144607	0.16426
Cdc73	0.702655	0.536318
Cdca2	0.352576	0.503404
Cdca3	1.4075	1.23707
Cdca4	0.354933	0.260911
Cdca5	0.270772	0.252932
Cdca7	1.11309	0.818083
Cdca7l	0.075056	0.140393
[truncated: 14,209 more rows]

## Sheet: Fig.1C
	XEN	ES
Aaas	0.697371	0.444481
Aacs	0.067359	0.066046
Aaed1	0.362885	0.121729
Aagab	0.136199	0.086786
Aak1	0.313316	0.408064
Aamdc	0.486584	0.399566
Aamp	1.58758	2.09785
Aar2	0.198307	0.288003
Aard	0.211454	0.453951
Aars	1.35548	2.21102
Aars2	0.206836	0.201522
Aarsd1	0.019539	0.021958
Aasdh	0.174206	0.076794
Aasdhppt	0.711023	1.27324
Aass	0.025268	0.294409
Aatf	0.430197	0.47318
AB124611	0.008938	0
Abat	0	0.060245
Abca1	0.047387	0.01926
Abca12	0.027003	0
Abca2	0.049634	0
Abca3	0.161335	0.02568
Abca4	0.01175	0
Abca5	0.111725	0.095238
Abca7	0.017304	0.028251
Abca8b	0.012218	0
Abcb10	0.099561	0.150647
Abcb1a	0.079667	0.268997
Abcb1b	0.702522	0.436523
Abcb4	0.01447	0
Abcb6	0.186679	0
Abcb7	0.311834	0.196745
Abcb8	0.217022	0.040683
Abcb9	0.024732	0
Abcc1	0.138496	0.203236
Abcc10	0.076463	0.0547
Abcc2	0.015127	0.043321
Abcc3	0.019762	0
Abcc4	0.050698	0.342333
Abcc5	0.68199	0.971181
Abcc6	0	0.015131
Abcc8	0.007027	0
Abcc9	0	0
Abcd1	0.116818	0
Abcd2	0.005768	0
Abcd3	0.376021	0.455233
Abcd4	0.175147	0.348981
Abce1	2.76344	1.99721
Abcf1	2.52621	2.75505
Abcf2	0.870099	1.22383
Abcf3	0.379991	0.216967
Abcg1	0.068768	0.067689
Abcg2	0.540837	0.347176
Abcg4	0.016512	0
Abhd10	0.180575	0.317963
Abhd11	0.283128	0.648919
Abhd11os	0.062214	0.044375
Abhd12	0.229238	0.187018
Abhd12b	0	0.013447
Abhd13	0.194009	0.076001
Abhd14a	0.450888	0.344065
Abhd14b	0.017126	0
Abhd16a	0.235644	0.113426
Abhd17a	0.65477	0.616294
Abhd17b	0.190795	0.144018
Abhd17c	0.300428	0.290868
Abhd18	0.069536	0.193777
Abhd2	0.176815	0.200531
Abhd3	0.015938	0.050251
Abhd4	0.305257	0.270509
Abhd5	0.313709	0.132473
Abhd6	0.087172	0.068627
Abhd8	0.109833	0.069543
Abi1	0.536573	0.607919
Abi2	0.237187	0.26872
Abi3bp	0.006414	0
Abl1	0.421922	0.232101
Abl2	0.116226	0.223705
Ablim1	0.520682	0.269849
Ablim2	0.015333	0
Abr	0.296435	0.326015
Abra	0.034736	0
Abracl	0.390977	0.300991
Abraxas1	0.129421	0.134221
Abraxas2	0.264995	0.355121
Abt1	0.604871	0.661659
Abtb1	0.228827	0.271218
Abtb2	0.01153	0
AC098880.2	0.055013	0.026094
AC100724.1	0	0.019277
AC102106.1	0	0.024937
AC102437.1	0	0
AC103597.1	0	0
AC113540.1	0	0
AC115768.1	0.011082	0
AC116451.2	0	0
AC116766.1	0.019373	0.04265
AC117239.2	0.011031	0.023903
AC117257.1	0.041038	0
AC121783.1	0.017126	0
AC121967.1	0.013662	0
AC122117.1	0	0
AC122453.1	0.007747	0.038586
AC122821.1	0.006461	0
AC122861.1	0	0
AC122895.1	0.011201	0
AC124108.1	0	0
AC124237.1	0.050308	0.078735
AC124513.1	0.002821	0
AC126807.1	0.007152	0
AC129217.2	0.017528	0.018078
AC131185.2	0.026693	0
AC131675.2	0.008528	0
AC132444.6	0.009245	0.118371
AC137605.4	0.034712	0
AC137605.6	0.003858	0
AC140047.2	0.008244	0.020778
AC148013.1	0	0
AC149090.1	1.17328	1.454
AC154369.1	0.030056	0.059299
AC154457.3	0	0.02015
AC154486.2	0	0
AC154486.3	0.006855	0
AC154652.2	0.028749	0
AC156981.1	0	0.02568
AC157214.1	0.006568	0
AC158774.1	0.030071	0.063169
AC159289.2	0	0
AC163277.1	0.027264	0.043889
AC164009.1	0.011911	0
AC165962.4	0.04787	0.043879
AC166779.2	0	0
AC168977.1	0.015117	0.039741
AC169506.2	0.030594	0
AC170998.1	0.010287	0.015131
Acaa1a	0.755705	0.518251
Acaa1b	0.014849	0
Acaa2	0.329915	0.600768
Acaca	0.341296	0.416956
Acacb	0.134365	0.121101
Acad10	0.055717	0.070672
Acad11	0.204737	0.17734
Acad12	0.103287	0.145834
Acad8	0.107861	0.236272
Acad9	0.377711	0.908508
Acadl	0.925466	0.221286
Acadm	1.34345	1.75849
Acads	0.59632	0.775555
Acadsb	0.143101	0.243346
Acadvl	0.128014	0.133652
Acan	0.007686	0
Acap1	0.02889	0.103151
Acap2	0.359398	0.387204
Acap3	0.023285	0.055443
Acat1	0.366773	0.155647
Acat2	0.474254	0.506119
Acat3	0	0
Acbd3	1.3047	0.603627
Acbd4	0.03918	0.180669
Acbd5	0.507329	0.547006
Acbd6	0.908363	0.912451
Acbd7	0.065082	0.079442
Accs	0.027489	0.062601
Accsl	0	0.119915
Acd	0.492243	0.256952
Acer1	0.028	0
Acer2	0.426963	0.703187
Acer3	0.182691	0.106683
Ache	0	0.026316
Acin1	3.05571	2.68258
Ackr3	0.036184	0
Ackr4	0.015677	0
Acly	1.17103	1.16466
Acmsd	0.011207	0.091968
Acnat1	0.030144	0.079686
Aco1	0.296376	0.202601
Aco2	0.286337	0.430883
Acot1	0.055603	0.053928
Acot11	0.006315	0
Acot12	0	0
Acot13	0.518242	0.282476
Acot2	0.003337	0.019908
Acot3	0	0.030588
Acot4	0.069113	0
Acot6	0.027134	0.015521
Acot7	0.24379	0.406905
Acot8	0.164881	0.250489
Acot9	0.482421	0.424752
Acox1	0.266777	0.124028
Acox3	0.174482	0.191904
Acp1	2.2075	1.65593
Acp2	0.084021	0.050852
Acp5	0.298738	0.248228
Acp6	0.484889	0.937745
Acp7	0	0
Acpp	0.032279	0
Acrbp	0.024894	0.220673
Acrv1	0.019045	0.031048
Acsf2	0.170791	0.071784
Acsf3	0.176116	0.046786
Acsl1	0.184158	0.152375
Acsl3	0.498288	0.470468
Acsl4	0.196625	0.127556
Acsl5	0.060291	0.054353
Acsl6	0.051377	0.066628
Acsm2	0.030282	0.022913
Acss1	0.067565	0.074918
Acss2	0.084046	0.172729
Acss3	0.071727	0.12351
Acta2	0	0
Actb	46.6131	30.7122
Actg1	16.9966	14.4565
Actl6a	0.589154	0.678095
Actn1	1.38703	1.60701
Actn2	0.007827	0.033311
Actn3	0	0
Actn4	1.56404	1.21965
Actr10	0.900607	0.857454
Actr1a	0.436305	0.324604
Actr1b	0.470355	0.439955
Actr2	1.90433	1.49844
Actr3	1.54541	1.24843
Actr3b	0.031389	0.036827
Actr5	0.11692	0.145344
Actr6	0.241682	0.333613
Actr8	0.369889	0.249921
Acvr1	0.03861	0.027027
Acvr1b	0.043542	0.204585
Acvr2a	0.073989	0.114305
Acvr2b	0.285337	0.36026
Acvrl1	0	0
Acy1	0.190701	0.158304
Acy3	0.073683	0.169501
Acyp1	0.321632	0.098438
Acyp2	0.083997	0.064668
Ada	0.144355	0.184714
Adad2	0.087261	0
Adal	0.159632	0.053214
Adam10	0.295803	0.305117
Adam11	0.004638	0.079686
Adam12	0.01606	0
Adam15	0.368276	0.295913
Adam17	0.242631	0.212986
Adam19	0.068572	0.271526
Adam2	0	0
Adam22	0.09677	0.036692
Adam23	0.084932	0.141495
Adam28	0.017535	0
Adam32	0	0
Adam33	0.042463	0
Adam4	0	0.029641
Adam8	0.032289	0
Adam9	0.118181	0.060563
Adamts1	0	0
Adamts10	0.112108	0.02015
Adamts14	0	0
Adamts15	0.071951	0
Adamts18	0.032909	0.019464
Adamts19	0.004366	0
Adamts2	0.01973	0.14824
Adamts20	0	0
Adamts4	0	0
Adamts5	0.01372	0.054808
Adamts7	0.057645	0.032317
Adamts8	0.003204	0.030964
Adamts9	0.46525	0.070642
Adamtsl1	0.005577	0
Adamtsl4	0.008739	0.027789
Adamtsl5	0.030605	0
Adap1	0.034587	0.378876
Adap2	0.058364	0
Adar	0.051057	0.202311
Adarb1	0.043951	0
Adarb2	0.677278	1.93569
Adat1	0.298243	0.105229
Adat2	0.398049	0.915512
Adck1	0.111154	0.121321
Adck2	0.042139	0.02397
Adck5	0.231528	0.280192
Adcy1	0	0
Adcy10	0	0
Adcy2	0.020306	0.028356
Adcy3	0	0
Adcy5	0	0
Adcy6	0.021675	0
Adcy7	0.061667	0.013447
Adcy9	0.013235	0
Adcyap1r1	0	0
Add1	0.797696	0.575663
Add3	0.552549	0.300821
Adgra2	0.006397	0
Adgra3	0.155708	0.17772
Adgrb1	0	0.02015
Adgrb2	0.014588	0.046591
Adgrb3	0.005675	0
Adgrd1	0	0
Adgre5	0.389737	0.189585
Adgrf5	0.012259	0
Adgrg1	0.013886	0
Adgrg2	0	0
Adgrg3	0.006307	0.029221
Adgrg6	0.007372	0.20199
Adgrl1	0.16075	0.115142
Adgrl2	0.232025	0.167019
Adgrl3	0.714366	0.496329
Adgrv1	0.06552	0.124742
Adh1	0.053027	0
Adh5	2.58048	2.76003
Adh6b	0.008763	0
Adh7	0.015182	0
Adhfe1	0.009391	0
Adi1	0.299915	0.413162
Adipor1	1.14856	0.659958
Adipor2	0.398352	0.558897
Adk	0.482954	0.379452
Adm	0	0.014548
Adm2	0	0.033869
Adnp	0.085439	0.146156
Adnp2	0.208318	0.170544
Ado	0.387735	0.503799
Adora1	0.010523	0
Adora2a	0	0.025768
Adora2b	0	0.070903
Adora3	0.059185	0.046786
Adpgk	0.223885	0.483013
Adprh	1.32148	1.92469
Adprhl2	0.473598	0.502105
Adprm	0.070277	0.255728
Adra1a	0	0
Adra2a	0	0
Adra2b	0.104506	0.010805
Adra2c	0.009117	0
Adrb1	0.046846	0.013447
Adrb2	0.031744	0.0442
Adrb3	0.154589	0.271637
Adrm1	0.813957	0.602036
Adsl	0.447684	0.323401
Adss	1.10095	1.20088
Adssl1	0.037636	0.063602
Adtrp	0.049925	0
Aebp1	0	0
Aebp2	0.813306	0.499205
Aen	0.813843	0.527896
Aes	2.25922	2.00803
AF366264	0.062911	0.050629
Afap1	0.19328	0.345415
Afap1l1	0.042326	0.04366
Afap1l2	0.067729	0.023736
Afdn	0.682907	0.806435
Aff1	0.329721	0.443301
Aff2	0.013121	0
Aff3	0	0
Aff4	0.840762	1.05172
Afg1l	0.074457	0.074673
Afg3l1	1.0982	1.16169
Afg3l2	0.520926	0.877155
Afmid	0.049077	0
Afp	0	0
Aftph	0.18066	0.258789
Aga	0.429057	0.087409
Agap1	0.177042	0.230247
Agap2	0.016922	0.021352
Agap3	0.139698	0.163707
Agbl2	0.010265	0
Agbl3	0.051595	0.122916
Agbl5	0.036375	0.109653
Agfg1	0.467497	0.565375
Agfg2	0.222117	0.252216
Aggf1	0.698597	0.864461
Agk	0.396111	0.455408
Agl	0.216684	0.483171
Agmo	0.009602	0
Ago1	0.192282	0.191171
Ago2	0.715381	1.76411
Ago3	0.147527	0.018078
Ago4	0.047171	0
Agpat1	0.303182	0.168718
Agpat2	0.692833	0.576871
Agpat3	0.239567	0.168501
Agpat4	0.426625	0.17819
Agpat5	0.635153	0.967608
Agps	0.436183	0.34494
Agrn	0.146802	0.201302
Agrp	0.074674	0
Agtpbp1	0.22924	0.233593
Agtrap	1.0061	1.21351
Ahctf1	1.01903	0.765077
Ahcy	0.09402	0.201487
Ahcyl1	0.33834	0.214513
Ahcyl2	0.620585	0.243001
Ahdc1	0.259024	0.472421
Ahi1	0.13144	0.069654
Ahnak	2.49124	0.694433
Ahnak2	0.236616	0.183688
Ahr	0.04229	0.057507
Ahrr	0.037642	0.019464
Ahsa1	2.14289	2.01435
Ahsa2	0.128216	0.141582
Ahsg	0.031853	0.148339
AI182371	0.024573	0
AI413582	0.215097	0.074944
AI429214	0	0
AI464131	0.082135	0.019331
AI467606	0.013186	0.110559
AI481877	0.035087	0
AI593442	0.036069	0
AI597479	0.13168	0.037172
AI661453	0.005559	0.04445
AI837181	0.221808	0.147629
AI854703	0.059352	0.013821
AI987944	0.056316	0.02012
Aida	0.272715	0.219345
Aif1l	0.022899	0.112555
Aifm1	0.777046	0.969037
Aifm2	0.116696	0.174182
Aifm3	0	0
Aig1	0.21529	0.167009
Aim2	0.045819	0.307353
Aimp1	3.65297	3.22146
Aimp2	0.012533	0
Aip	0.323724	0.473221
Aipl1	0	0
Aire	0.025251	0.050428
Ajm1	0.010217	0
Ajuba	0.047288	0.102871
Ak1	0.361294	0.37362
Ak2	1.73379	2.63333
Ak3	0.145789	0.14055
Ak4	0.824216	0.725295
Ak5	0	0
Ak6	1.0232	0.860542
Ak7	0.003911	0.177095
Ak8	0	0
Ak9	0.083459	0.012008
Akain1	0	0
Akap1	0.632172	0.929517
Akap10	0.206804	0.29656
Akap11	0.218335	0.138704
Akap12	10.6353	4.98802
Akap13	0.559304	0.338317
Akap14	0.011075	0
Akap17b	0.141554	0.216756
Akap2	0.06205	0.014548
Akap5	0.064422	0
Akap6	0.005939	0
Akap7	0.168939	0.085075
Akap8	1.26752	1.20746
Akap8l	0.366001	0.672703
Akap9	0.992644	0.929143
Akip1	0.226208	0.268856
Akirin1	0.564343	0.83493
Akirin2	0.818636	1.04538
Akna	0.004947	0
Akr1a1	2.67524	2.56852
Akr1b10	0.238828	0.056557
Akr1b3	2.17001	3.77535
Akr1b8	0.667462	0.186701
Akr1c12	0.006219	0
Akr1c13	0.021998	0
Akr1c19	0	0
Akr1cl	0.006484	0.132092
Akr1d1	0.019296	0.077168
Akr1e1	0.075913	0.101937
Akr7a5	0.362348	0.383237
Akt1	0.338745	0.19379
Akt1s1	0.784561	0.537432
Akt2	0.59487	0.403309
Akt3	0.050273	0.013821
Aktip	0.358929	0.439522
AL603804.1	0.187437	0.447334
Alad	0.698359	0.278829
Alas1	0.496964	0.352072
Alas2	0.007196	0.031048
Alcam	0.099664	0.010805
Aldh16a1	0.253768	0.288405
Aldh18a1	0.19301	0.24926
Aldh1a2	0.008763	0
Aldh1a3	0.196642	0.14407
Aldh1b1	0.025856	0
Aldh1l1	0.263728	0.141032
Aldh1l2	0.006516	0.021783
Aldh2	0.803399	1.59548
Aldh3a2	0.050845	0.080044
Aldh3b1	0	0
Aldh3b2	0	0
Aldh4a1	0.116525	0.174598
Aldh5a1	0.058246	0.024937
Aldh6a1	0.098244	0.147056
Aldh7a1	0.463004	0.654709
Aldh9a1	0.360293	0.274329
Aldoa	5.97202	12.596
Aldoart1	0.037966	0
Aldob	0	0
Aldoc	0.053602	0.125096
Alg1	0.016191	0.037605
Alg10b	0.148102	0.116797
Alg11	0.297623	0.575854
Alg12	0.122317	0
Alg13	1.21651	1.73779
Alg14	0.167466	0.064193
Alg2	0.105102	0.033135
Alg3	0.164585	0.21771
Alg5	0.409385	0.262124
Alg6	0.310563	0.05766
Alg8	0.079588	0.144508
Alg9	0.098374	0.084047
Alk	0	0
Alkbh1	0.986396	1.19386
Alkbh2	0.037054	0.119078
Alkbh3	0.188835	0.176977
Alkbh4	0.071069	0.19023
Alkbh5	1.08076	0.891514
Alkbh6	0.178084	0.118704
Alkbh7	0.382615	0.216168
Alkbh8	0.406839	0.229038
Alms1	0.255085	0.287423
Alox12	0.049509	0.046968
Alox5	0	0
Alox5ap	0	0.093969
Alox8	0	0.028251
Aloxe3	0.008972	0.022341
Alpk1	0	0.074948
Alpk2	0.006056	0.058565
Alpk3	0.061317	0.257319
Alpl	0.945004	1.7468
Als2	0.075592	0.165328
Als2cl	0.041023	0
Alx1	0.01372	0
Alyref	0.958501	0.941245
Alyref2	0.062417	0.013447
Amacr	0.222366	0.141938
Ambra1	0.082337	0.047697
Amd1	0.08838	0.149422
Amd2	0.734445	0.78945
Amdhd1	0	0
Amdhd2	0.400085	0.434222
Amer1	0.131036	0.138036
Amfr	0.290465	0.030811
Amhr2	0.098411	0.054769
Amigo1	0	0.038917
Amigo2	0.012546	0
Amigo3	0.015247	0
Ammecr1	0.109621	0.078962
Ammecr1l	0.155977	0.058293
Amn	0.539012	0.080579
Amn1	0.309381	0.164096
Amot	0.470786	0.050618
Amotl1	0.096983	0.452514
Amotl2	0.924953	0.733599
Ampd1	0.020394	0
Ampd2	0.171291	0.177195
Ampd3	0.007874	0.058161
Amph	0.120307	0.30059
Amt	0.284925	0.305393
Amz1	0.048063	0.109077
Amz2	0.228469	0.177112
Anapc1	0.571497	0.497527
Anapc10	1.41053	1.08683
Anapc11	1.98967	1.73157
Anapc13	1.13246	1.09758
Anapc15	0.200058	0.113339
Anapc16	0.573618	0.799428
Anapc2	0.543062	0.390043
Anapc4	0.414188	0.392232
Anapc5	1.35133	1.66999
Anapc7	0.45116	0.498897
Ang	0.064666	0
Angel1	0.004045	0.01926
Angel2	0.264615	0.396223
Angpt2	0.101771	0.196406
Angptl1	0.010171	0
Angptl2	0.007168	0.076093
Angptl3	0.049404	0.067233
Angptl4	0.027983	0.083973
Angptl6	0.026582	0
Angptl7	0.086643	0.074518
Ank	0.095126	0
Ank1	0.009117	0.021219
Ank2	0.268932	0.077676
Ank3	0.218923	0.221277
Ankef1	0.032505	0
Ankfy1	1.95762	5.27105
Ankhd1	0.587273	0.629633
Ankib1	0.169541	0.217455
Ankle1	0.042971	0.188852
Ankle2	0.196945	0.294392
Ankmy2	0.254375	0.154054
Ankra2	0.192554	0.311458
Ankrd1	0.015055	0
Ankrd10	0.290442	0.50547
Ankrd11	4.12024	3.08411
Ankrd12	0.551505	0.408524
Ankrd13a	0.355049	0.354545
Ankrd13b	0.007545	0
Ankrd13c	0.434063	0.470182
Ankrd13d	0.003496	0.028392
Ankrd16	0.120738	0.059528
Ankrd17	2.21576	2.19129
Ankrd2	0.006263	0
Ankrd22	0	0
Ankrd23	0.017136	0.074726
Ankrd24	0.077017	0.103615
Ankrd26	0.587212	0.354874
Ankrd27	0.21041	0.091982
Ankrd28	0.223634	0.197369
Ankrd29	0.024162	0.025167
Ankrd31	0.02109	0
Ankrd33b	0.231401	0.037327
Ankrd35	0.107225	0.075586
Ankrd37	0.119741	0.11373
Ankrd39	0.204231	0.183159
Ankrd40	0.337751	0.300588
Ankrd42	0.006514	0
Ankrd44	0.68439	0.605152
Ankrd45	0.004747	0.186976
Ankrd46	0.190543	0.132449
Ankrd49	0.46241	0.510072
Ankrd50	0.089587	0.048527
Ankrd52	0.055993	0.102419
Ankrd54	0.1587	0.147191
Ankrd6	0.032092	0.091467
Ankrd61	0.005561	0
Ankrd9	0.059938	0.209828
Anks1	0.069791	0.06259
Anks1b	0.023719	0
Anks3	0.081955	0.158786
Anks4b	0	0.020276
Anks6	0.005048	0
Ankub1	0.021994	0.027642
Ankzf1	0.169457	0.127797
Anln	0.893981	1.07
Ano1	0.009347	0
Ano10	0.088481	0.026296
Ano2	0	0
Ano3	0.032516	0.030629
Ano4	0	0
Ano6	0.276991	0.347146
Ano7	0.00796	0
Ano8	0.013954	0
Ano9	0.066322	0.161867
Anp32-ps	0.022383	0.022913
Anp32a	1.77432	4.70248
Anp32b	7.6955	9.82718
Anp32b-ps1	0.015981	0
Anp32e	0.87578	1.72923
Anpep	0.005102	0
Antxr1	0.026554	0.025167
Antxr2	0.003337	0
Anxa1	0.246277	0.058347
Anxa11	0.248704	0.414806
Anxa2	0.83125	0.410652
Anxa3	0.282824	0.225314
Anxa4	0.641749	0.373978
Anxa5	1.14977	0.255916
Anxa6	0.450759	0.307169
Anxa7	1.07651	1.09684
Anxa8	0.261134	0.056666
Anxa9	0.054149	0
Aoah	0.015886	0.144854
Aoc2	0.0228	0
Aoc3	0	0
Aox1	0.053375	0
Aox3	0.006416	0.141592
Aox4	0.004364	0
Ap1ar	0.416081	0.187031
Ap1b1	0.333895	0.331348
Ap1g1	0.604976	0.373022
Ap1g2	0.059901	0.042654
Ap1m1	0.598449	0.149117
Ap1m2	0.113717	0.136898
Ap1s1	1.05602	0.771506
Ap1s2	0.113085	0.149161
Ap1s3	3.57802	5.15014
Ap2a1	0.507326	0.385122
Ap2a2	1.18595	1.22293
Ap2b1	0.839638	0.485967
Ap2m1	2.14862	1.56023
Ap2s1	1.86914	0.991228
Ap3b1	1.0088	0.838487
Ap3b2	0.116387	0.188016
Ap3d1	1.24419	0.798399
Ap3m1	0.318277	0.262581
Ap3m2	0.039153	0.067437
Ap3s1	0.647344	0.312497
Ap3s2	0.285414	0.282382
Ap4b1	0.029405	0.027027
Ap4e1	0.147088	0.051457
Ap4m1	0.269521	0.414005
Ap4s1	0.178228	0.069643
Ap5b1	0.016573	0.014548
Ap5m1	0.186659	0.050335
Ap5s1	0.054436	0.105481
Ap5z1	0.101875	0.131905
Apaf1	0.404926	0.179347
Apba1	0.055517	0
Apba2	0.038974	0.078637
Apba3	0.120942	0.145905
Apbb1	0.275847	0.044059
Apbb1ip	0.012145	0
Apbb2	0.302203	0.199502
Apbb3	0.08394	0.040059
Apc	0.514963	0.4708
Apc2	0	0.041254
Apcdd1	0.009096	0.068833
Apeh	0.325724	0.22995
Apela	0.564527	0.893906
Apex1	0.388262	0.585545
Apex2	0.21826	0.204833
Aph1a	0.243492	0.061365
Aph1b	0.03252	0
Aph1c	0.037195	0.061396
Api5	0.771084	0.787038
Apip	0.35611	0.366656
Aplf	0.145461	0.128204
Apln	0	0
Aplp1	0.104275	0.332531
Aplp2	1.68825	2.03934
Apmap	0.130538	0.069334
Apoa1	0.026733	0.038917
Apoa2	0	0
Apoa4	0.016922	0
Apob	0.010442	0.014346
Apobec1	0.015439	0.07898
Apobec2	0.058735	0.171479
Apobec3	0.132571	0.698661
Apobr	0.075182	0.089564
Apoc1	1.36961	2.30439
Apoc3	0	0
Apoc4	0.027221	0.022998
Apod	0.007768	0.108427
Apoe	4.53781	8.15658
Apol10b	0	0
Apol6	0.012562	0
Apol7a	0	0
Apol8	0	0
Apol9a	0	0
Apol9b	0	0
Apold1	0.003911	0.087235
Apom	0.070791	0.148261
Apoo	0.391149	0.182478
Apool	0.278049	0.172722
Apopt1	0.600489	0.368565
App	0.418468	0.095256
Appbp2	0.987729	0.961086
Appl1	0.465055	0.480262
Appl2	0.132361	0.103581
Aprt	6.71741	2.99532
Aptx	0.096522	0.130457
Aqp10-ps	0.007677	0
Aqp11	0.174512	0.05291
Aqp3	0.191507	0.525179
Aqp5	0.018982	0
Aqp7	0.048627	0.088092
Aqp8	0.727939	0
Aqp9	0	0
Aqr	0.889821	1.17535
Ar	0.008335	0
Araf	0.65106	0.483237
Arap1	0.052333	0.104584
Arap2	0.29409	0.131292
Arap3	0.008385	0
Arc	0.010019	0.059589
Arcn1	1.2475	1.03866
Areg	0	0
Arel1	0.076247	0.051495
Arf1	4.36269	3.47469
Arf2	0.100447	0.030629
Arf3	0.462385	0.521921
Arf4	1.84302	1.15665
Arf5	3.3637	0.999028
Arf6	0.905488	0.623276
Arfgap1	0.504705	0.225157
Arfgap2	0.121687	0.059803
Arfgap3	0.122394	0.074719
Arfgef1	0.481514	0.263335
Arfgef2	0.301154	0.227431
Arfgef3	0.032154	0.033227
Arfip1	0.274828	0.048214
Arfip2	0.240222	0.1422
Arfrp1	0.372492	0.235945
Arg1	0	0
Arg2	0.016593	0
Arglu1	2.93286	2.19801
Arhgap1	0.555086	0.349487
Arhgap10	0.37089	0.047855
Arhgap11a	0.284585	0.68985
Arhgap12	0.330124	0.308028
Arhgap17	0.567648	0.462534
Arhgap18	0.07268	0
Arhgap19	0.282081	0.243034
Arhgap20	0.019404	0
Arhgap21	0.526984	0.255205
Arhgap22	0.034378	0.037089
Arhgap23	0.237598	0.103172
Arhgap24	0.026984	0
Arhgap25	0.005802	0.019464
Arhgap26.1	0.011832	0.022859
Arhgap27	0.020691	0.046035
Arhgap28	0.182184	0
Arhgap29	0.38836	0.095942
Arhgap30	0.053856	0.27635
Arhgap31	0.062323	0.052268
Arhgap32	0.041221	0.260153
Arhgap33	0.007044	0
Arhgap35	0.309586	0.453562
Arhgap39	0.032723	0.207051
Arhgap4	0.011979	0
Arhgap42	0.296101	0.053229
Arhgap44	0.136296	0.199505
Arhgap45	0.118279	0.059231
Arhgap5	0.857043	0.848882
Arhgap6	0.025783	0
Arhgap8	0.370316	0.092204
Arhgap9	0.03162	0.104253
Arhgdia	2.12543	2.04834
Arhgdib	0.187097	0.137083
Arhgdig	0.104737	0.213213
Arhgef1	0.224415	0.196518
Arhgef10	0.09349	0
Arhgef10l	0.024963	0.027327
Arhgef11	0.097142	0.055279
Arhgef12	0.625091	0.29238
Arhgef15	0.068815	0.155588
Arhgef16	0.151073	0.031134
Arhgef17	0.138914	0
Arhgef18	0.342613	0.500982
Arhgef19	0.053594	0.019331
Arhgef2	0.114677	0.196425
Arhgef25	0.116861	0.033491
Arhgef26	0.026382	0.141725
Arhgef28	0.047265	0.033567
Arhgef3	0.040783	0.0751
Arhgef33	0.012505	0
Arhgef37	0	0
Arhgef38	0	0.02397
Arhgef39	0.083248	0
Arhgef4	0.040137	0
Arhgef40	0.12628	0.172494
Arhgef5	0.253312	0.065276
Arhgef6	0.005875	0.036243
Arhgef7	0.252232	0.127157
Arhgef9	0.00867	0
Arid1a	1.05495	1.23635
Arid1b	0.141342	0.084494
Arid2	0.283277	0.267142
Arid3a	0.240677	0.061727
Arid3b	0.189456	0.426438
Arid3c	0.019167	0.019249
Arid4a	0.541916	0.636219
Arid4b	0.672503	0.565759
Arid5a	0.090697	0.151284
Arid5b	2.53925	2.5997
Arih1	0.624958	0.397205
Arih2	2.89694	1.06291
Arl1	1.18069	1.04782
Arl10	0.040426	0
Arl13b	0.435773	0.157073
Arl14ep	0.130928	0.399464
Arl14epl	0.200365	0.611263
Arl15	0.088474	0.226374
Arl16	0.199864	0.063212
Arl2	0.583075	0.757225
Arl2bp	0.768597	0.23525
Arl3	0.59763	0.66805
Arl4a	0.298036	0.220012
Arl4c	0.096822	0.01388
Arl4d	0.096204	0.038518
Arl5a	0.240107	0.166592
Arl5b	0.179899	0.335692
Arl5c	0.063666	0.052153
Arl6	0.266042	0.347606
Arl6ip1	4.15097	5.24877
Arl6ip4	0.619189	0.579696
Arl6ip5	0.715709	0.340205
Arl6ip6	0.369916	0.818059
Arl8a	0.259666	0.057997
Arl8b	0.831939	0.387778
Armc1	0.926013	1.05359
Armc10	0.278379	0.338399
Armc2	0.007405	0
Armc5	0.144712	0.094005
Armc6	0.150904	0.102103
Armc7	0.021684	0.061112
Armc8	0.209279	0.243374
Armc9	0.129484	0.07905
Armcx1	0.12491	0.268188
Armcx2	0.068112	0.01388
Armcx3	0.033427	0
Armcx4	0.019352	0.087608
Armcx5	0.133836	0.203355
Armcx6	0.030685	0
Armh1	0.019413	0
Armh3	0.05141	0.127441
Armh4	0.046555	0.134569
Armt1	0.394755	0.131784
Arnt	0.266849	0.49173
Arnt2	0	0.02015
Arntl	0.25828	0.099498
Arntl2	0.055342	0.117108
Arpc1a	1.17543	0.74621
Arpc1b	1.53792	0.84264
Arpc2	4.99907	4.2524
Arpc3	1.93569	1.87203
Arpc4	2.12625	1.24399
Arpc5	1.69693	0.78288
Arpc5l	1.12768	1.32471
Arpin	0.115732	0.030302
Arpp19	3.11844	3.03797
Arpp21	0.01206	0
Arrb1	0.072077	0.035399
Arrb2	0.245902	0.157041
Arrdc1	0.116655	0.010805
Arrdc2	0.025067	0.057058
Arrdc3	0.119265	0.231568
Arrdc4	0.266763	0.285725
Arsa	0.126403	0
Arsb	0.031003	0
Arsg	0.00505	0.020715
Arsi	0	0
Arsk	0.048265	0.072017
Art1	0.004201	0.02015
Art4	0	0
Art5	0	0.039597
Arv1	0.082803	0.074807
Arvcf	0.108664	0.141402
Arxes1	0.204342	0.13154
Arxes2	0.206924	0.091243
As3mt	0.205561	0.128608
Asah1	1.2737	1.5382
Asah2	0.01422	0
Asap1	0.352023	0.269717
Asap2	0.228457	0.129817
Asap3	0	0
Asb1	0.060327	0.10517
Asb13	0.147593	0.11237
Asb16	0.013972	0.050888
Asb18	0.013447	0
Asb3	0.110894	0.01932
Asb4	0	0
Asb6	0.15856	0.19011
Asb7	0.104399	0.159963
Asb8	0.20398	0.118687
Ascc1	0.436423	0.314145
Ascc2	0.190397	0.19155
Ascc3	0.687681	0.460731
Ascl2	0.103955	0.01926
Ascl4	0	0
Asf1a	0.748145	0.506984
Asf1b	0.365534	0.474192
Asgr2	0.02526	0
Ash1l	0.615656	0.488856
Ash2l	2.72843	2.64176
Asic1	0.037937	0.058007
Asl	0.390314	0.178157
Asna1	2.8104	1.82868
Asns	5.11897	5.2432
Asnsd1	0.568337	0.325243
Aspa	0.136782	0.099764
Aspg	0.007111	0.026024
Asph	0.278627	0.268472
Asphd1	0.009537	0
Asphd2	0.028018	0
Aspm	0.452067	0.480071
Aspn	0.06422	0.155271
Asprv1	0.008058	0
Aspscr1	0.601422	0.600182
Asrgl1	0.243975	0.217394
Ass1	1.95639	2.16752
Aste1	0.057342	0.057768
Astn1	0	0
Astn2	0.004364	0
Asxl1	0.331192	0.602992
Asxl2	0.686541	0.884711
Asxl3	0.009783	0.026255
Atad1	0.220538	0.219659
Atad2	1.42676	1.92494
Atad2b	0.664784	0.55425
Atad3a	0.98383	0.895954
Atad5	0.424107	0.684761
Atat1	0.116601	0.13037
Atcay	0	0
Ate1	0.548663	0.353134
Atf1	0.563951	0.834144
Atf2	0.440492	0.479003
Atf3	0.100792	0.149391
Atf4	1.2697	1.73031
Atf5	0.149671	0.127499
Atf6	0.249899	0.067562
Atf6b	0.224225	0.323366
Atf7	0.394839	0.289248
Atf7ip	1.14861	0.990632
Atf7ip2	0.072693	0.19635
Atg10	0	0.037021
Atg101	0.780024	0.808183
Atg12	0.376532	0.533657
Atg13	0.326877	0.270951
Atg14	0.371972	0.380472
Atg16l1	0.364831	0.23936
Atg16l2	0.195128	0.147562
Atg2a	0.592229	0.138992
Atg2b	0.163463	0.220148
Atg3	0.3594	0.296257
Atg4a	0.046295	0.029616
Atg4b	0.654463	0.180526
Atg4c	0.045666	0.038895
Atg4d	0.105343	0.141477
Atg5	0.443046	0.333686
Atg7	0.186192	0.088069
Atg9a	0.151637	0.05453
Atg9b	0.004998	0
Atic	1.12938	1.39112
Atl1	0.057011	0.116565
Atl2	0.132201	0.103925
Atl3	0.225426	0.25161
Atm	0.338878	0.520806
Atmin	0.374715	0.296022
Atn1	0.852691	0.216525
Atoh8	0	0
Atox1	5.98313	5.47457
Atp10a	0.010823	0.019249
Atp10b	0	0
Atp10d	0.083542	0.144963
Atp11a	0.125566	0.316584
Atp11b	0.25391	0.708127
Atp11c	0.092028	0.043139
Atp13a1	0.329769	0.362158
Atp13a2	0.148645	0.128222
Atp13a3	0.805141	0.576026
Atp1a1	1.7369	1.29933
Atp1a2	0.008262	0
Atp1a3	0.037567	0.02015
Atp1b1	1.24714	1.64663
Atp1b2	0.018694	0.028595
Atp1b3	1.12532	1.04214
Atp23	0.205181	0.15363
Atp2a2	0.789107	1.21893
Atp2a3	0.025781	0
Atp2b1	1.32792	0.845424
Atp2b2	0.025406	0
Atp2b4	0.07579	0.349137
Atp2c1	0.320065	0.281893
Atp2c2	0.023962	0.014548
Atp4a	0.004638	0
Atp5a1	8.02022	7.28338
Atp5b	12.2656	12.787
Atp5c1	5.79101	4.99528
Atp5d	4.68827	3.61868
Atp5e	8.33457	6.4927
Atp5f1	5.94781	6.53508
Atp5g1	5.12406	8.01506
Atp5g2	0.314474	0.542915
Atp5g3	4.14371	3.6705
Atp5h	6.88444	6.59233
Atp5j	7.92889	7.94097
Atp5j2	7.32059	8.27561
Atp5k	4.59361	4.69158
Atp5l	3.95708	3.07049
Atp5mpl	5.08166	4.13917
Atp5o.1	6.04374	4.90656
Atp5s	0.130035	0.144199
Atp6ap1	0.502471	0.304191
Atp6ap2	0.807939	0.418498
Atp6v0a1	0.345155	0.145446
Atp6v0a2	0.197167	0.166622
Atp6v0a4	0.270297	0
Atp6v0b	2.85393	1.66939
Atp6v0c	9.41003	7.97496
Atp6v0c-ps2	0.00707	0
Atp6v0d1	2.46006	0.984485
Atp6v0e	2.43957	1.7291
Atp6v0e2	0.140607	0.045444
Atp6v1a	1.40142	1.28639
Atp6v1b2	2.17664	0.73443
Atp6v1c1	1.10842	0.584575
Atp6v1c2	0	0
Atp6v1d	1.35266	1.02839
Atp6v1e1	3.05336	2.35593
Atp6v1f	3.68233	2.28903
Atp6v1g1	3.98567	2.81073
Atp6v1g2	0.013418	0
Atp6v1g3	0.041991	0.030964
Atp6v1h	0.564721	0.443239
Atp7a	0.097609	0.074197
Atp7b	0.006368	0
Atp8a1	0.185706	0.071166
Atp8a2	0	0
Atp8b1	0	0
Atp8b2	0.085823	0.01969
Atp8b3	0.010452	0.02397
Atp8b5	0.013936	0
Atp9a	0.354842	0.319691
Atp9b	0.171949	0.159744
Atpaf1	0.217205	0.238161
Atpaf2	0.178912	0.110188
Atpif1	7.97581	7.79151
Atr	0.334628	0.198714
Atraid	0.558315	0.449921
Atrip	0.193123	0.163413
Atrn	0.202181	0.42549
Atrnl1	0.08888	0.02859
Atrx	1.69426	4.72572
Atxn1	0.057515	0.046569
Atxn10	2.67908	1.81527
Atxn1l	0.067841	0.03532
Atxn2	0.807582	0.935788
Atxn2l	1.0387	1.36366
Atxn3	0.224018	0.351459
Atxn7	0.100855	0.140553
Atxn7l1	0.140522	0.132198
Atxn7l2	0.026454	0.012273
Atxn7l3	0.472327	0.21471
Atxn7l3b	2.45946	1.40077
AU015836	0.047991	0
AU018091	0.633399	0.972142
AU022252	0.657533	0.858525
AU022751	0.022993	0
AU040320	0.125263	0.13163
AU041133	0.092905	0.20735
Auh	0.287026	0.550811
Aunip	0.169405	0.391664
Aup1	0.951795	0.567984
Aurka	0.756129	1.00149
Aurkaip1	2.13498	2.50618
Aurkb	0.379726	0.566964
Auts2	0.361409	0.327346
Aven	0.566297	0.777398
Avil	0.015959	0
Avl9	0.306559	0.197808
Avpi1	1.12722	1.71171
AW011738	0	0.05111
AW146154	0.05662	0.033527
AW209491	0.088069	0.095151
AW549877	0.085384	0.143257
AW554918	0.138468	0.047048
AW822252	1.7168	2.05606
Awat2	0.004638	0.044375
Axdnd1	0.03912	0
Axin1	0.123992	0.186108
Axin2	0.229336	0.274734
Axl	0	0
AY074887	0.029244	0
Azi2	0.33047	0.24399
Azin1	0.756686	0.425109
Azin2	0.076973	0.173457
B020031M17Rik	0	0
B130006D01Rik	0.039225	0
B230118H07Rik	0.398653	0.14549
B230217C12Rik	0.02005	0.101055
B230219D22Rik	0.614139	0.453361
B230307C23Rik	0.228869	0.394003
B2m	1.55514	0.45931
B330016D10Rik	0.018177	0.050465
B3galnt1	0.079805	0.028595
B3galnt2	0.140192	0.059936
B3galt1	0	0
B3galt2	0	0
B3galt4	0.0392	0.034444
B3galt6	0.140872	0.12512
B3gat2	0.005804	0.113909
B3gat3	0.361685	0.321686
B3glct	0.200536	0.039138
B3gnt2	0.030561	0.04599
B3gnt3	0.003204	0.022481
B3gnt5	0.172606	0.192153
B3gnt7	0.14298	0.099725
B3gnt8	0.012053	0.015521
B3gntl1	0.03526	0.076876
B430218F22Rik	0.01189	0
B4galnt1	0.022246	0.019464
B4galnt2	0.00649	0.036692
B4galnt3	0	0
B4galnt4	0.004864	0.149395
B4galt1	0.3994	0.251958
B4galt2	0.055941	0
B4galt3	0.040694	0
B4galt4	0.057137	0
B4galt5	0.324471	0.217688
B4galt6	0.885253	0.778914
B4galt7	0.113642	0.196883
B630019K06Rik	0	0
B830017H08Rik	0	0.034761
B9d1	0.502642	0.562487
B9d2	0.050997	0.174249
Babam1	0.981501	0.559239
Babam2	0.520096	0.496769
Bace1	0.121072	0.154459
Bace2	0.014895	0
Bach1	0.79205	0.359952
Bach2	0.01261	0.077834
Bad	0.603428	0.375675
Bag1	2.24676	1.5589
Bag2	0.156793	0.075219
Bag3	0.358682	0.357206
Bag4	0.479646	0.825199
Bag5	0.622353	0.256268
Bag6	0.841819	0.844179
Bahcc1	0.005768	0.02012
Bahd1	0.04749	0
Baiap2	0.104401	0.189508
Baiap2l1	0.07301	0.027027
Baiap2l2	0.007129	0
Baiap3	0	0
Bak1	0.542125	0.550463
Bambi	0.051862	0.064668
Banf1	3.0332	4.35902
Bank1	0.023642	0
Banp	0.500513	0.265766
Bap1	0.122916	0.158238
Bard1	0.137119	0.407947
Barhl1	0.013385	0
Barx1	0.018673	0.026024
Barx2	0	0
Basp1	2.32543	1.01522
Batf3	0.0425	0
Bax	5.0507	6.08148
Baz1a	0.515938	0.359902
Baz1b	1.23419	1.27385
Baz2a	1.61709	2.18772
Baz2b	0.386136	0.738552
Bbc3	0.235738	0.208532
Bbip1	0.501875	0.231937
Bbof1	0.033673	0
Bbs1	0.100757	0.119733
Bbs10	0.040461	0.013201
Bbs12	0	0.02015
Bbs2	0.13439	0.039913
Bbs4	0.24408	0.131159
Bbs5	0.115721	0.099472
Bbs7	0.026093	0.031048
Bbs9	0.069077	0.077585
Bbx	1.19916	0.622898
BC002163	0.169332	0.236489
BC003965	0.851315	0.784853
BC004004	0.431191	0.279279
BC005537	0.559997	0.57487
BC005561	0.501994	0.371522
BC005624	0.668492	0.886611
BC016579	0	0.010805
BC017158	0.038379	0.028392
BC022960	0	0
BC024063	0.041295	0.024479
BC024978	0.156861	0.074032
BC025446	0.01268	0
BC025920	0	0.026024
BC028528	0.116828	0.103894
BC029722	0.042481	0
BC030499	0.016076	0.04265
BC030867	0.101982	0.137355
BC031181	1.28387	1.20914
BC034090	0.015106	0
BC035947	0.016435	0.223657
BC037034	0.114892	0.093279
BC048403	0.040812	0.118613
BC048679	0.194162	0.027342
BC049715	0.101244	0.115563
BC049762	0.046954	0.059936
BC051019	0.011733	0.020778
BC051142	0	0.025817
BC052040	0.181378	0.164987
BC053393	0.203802	0
BC055324	0.076475	0.133837
BC064078	0	0
BC067074	0	0
BC080695	0	0
BC085271	0.041809	0.029071
BC100530	0	0
BC107364	0.019339	0
Bcam	0.289378	0.514134
Bcan	0.012215	0
Bcap29	0.137893	0.327087
Bcap31	2.15698	1.28356
Bcar1	0.198141	0.243087
Bcar3	0.130658	0.134987
Bcas1	0.004935	0.026094
Bcas2	2.5546	3.04615
Bcas3	0.245267	0.317099
Bcat1	1.54778	2.65319
Bcat2	0.406993	0.742098
Bccip	0.693094	1.12027
Bcdin3d	0.237364	0.100408
Bche	0	0
Bckdha	0.050749	0.031048
Bckdhb	0.348099	0.325883
Bckdk	0.604478	0.398743
Bcl10	0.538659	0.356692
Bcl11a	0	0
Bcl11b	0	0
Bcl2	0.017084	0.032643
Bcl2l1	0.532837	0.378789
Bcl2l11	0.121574	0.120585
Bcl2l12	0.140575	0.174546
Bcl2l13	0.285466	0.027806
Bcl2l14	0.170462	0.065157
Bcl2l2	0.045136	0
Bcl3	0.123224	0.111033
Bcl6	0.035201	0.053738
Bcl6b	0	0.019249
Bcl7a	0.134697	0.207425
Bcl7b	0.329893	0.317852
Bcl7c	0.315093	0.365275
Bcl9	0.347543	0.328773
Bcl9l	0.394075	0.141218
Bclaf1	3.74283	3.15549
Bclaf3	0.353356	0.629706
Bcor	0.249779	0.099809
Bcorl1	0.105762	0.093228
Bcr	0.406924	0.065909
Bcs1l	0.209273	0.179376
Bdh1	0.243688	0.643421
Bdh2	0.087836	0.256912
Bdnf	0.035866	0
Bdp1	0.645468	0.855049
Bean1	0.00505	0
Becn1	0.082463	0.088746
Begain	0	0.041254
Bend3	0.074975	0
Bend4	0.246185	0.237559
Bend5	0.39973	0.025768
Bend6	0.013667	0
Bend7	0.081251	0.028251
Best1	0.038841	0.013201
Best4-ps	0.011974	0
Bet1	0.860296	0.374758
Bet1l	0.469588	0.313724
Bex1	8.0301	9.61039
Bex2	1.06444	0.679738
Bex3	6.45866	4.81843
Bex4	3.08842	3.24283
Bfar	0.258128	0.022341
Bfsp1	0	0
Bglap3	0.05344	0.159442
Bgn	0.026664	0.019464
Bhlha15	0	0
Bhlhb9	0.146594	0.041812
Bhlhe40	0.102731	0
Bhlhe41	0.281503	0.27096
Bhmt	1.15641	0.337817
Bhmt2	0.051469	0.173109
Bicc1	0.083915	0.132162
Bicd1	0.267403	0.287106
Bicd2	0.064466	0.091427
Bicdl1	0.048154	0.026024
Bicdl2	0	0
Bicra	0.091476	0.090688
Bicral	0.149677	0.245138
Bid	0.228762	0.319984
Bik	0.015934	0
Bin1	0.342743	0.106907
Bin2	0.123331	0.134403
Bin3	0.113336	0.032763
Birc2	0.223786	0.38963
Birc3	0.03162	0.017615
Birc5	3.06874	2.86018
Birc6	1.53471	1.31639
Birc7	0.020945	0
Bivm	0.091285	0.034928
Blcap	0.102868	0.047618
Blm	0.520834	0.876097
Blmh	0.867968	0.747802
Blnk	0.033069	0.095971
Bloc1s1	0.239072	0.090588
Bloc1s2	1.32591	1.09196
Bloc1s3	0.072109	0.035663
Bloc1s4	0.382527	0.379874
Bloc1s5	0.070427	0.192755
Bloc1s6	0.185112	0.189175
Blvra	0.233323	0.230488
Blvrb	1.81231	1.02189
Blzf1	0.200666	0.062272
Bmf	0	0
Bmi1	0.068394	0.126798
Bmp1	0.048229	0.063741
Bmp2	0.105806	0
Bmp2k	0.143074	0.044499
Bmp3	0.020874	0
Bmp4	0.032388	0.155307
Bmp6	0.057432	0
Bmp7	0.029331	0.036321
Bmp8a	0.011409	0.015131
Bmp8b	0.043443	0.043219
Bmper	0.087861	0
Bmpr1a	0.269962	0.231447
Bmpr2	0.211463	0.160454
Bms1	2.02152	1.8052
Bmt2	1.14428	1.12292
Bmyc	1.25944	0.271354
Bnc2	0.074453	0.046582
Bnip1	0.195745	0.095193
Bnip2	0.429705	0.289898
Bnip3	0.420062	0.355677
Bnip3l	0.945482	1.09065
Bnipl	0	0
Boc	0	0.021783
Bod1	0.744123	0.968317
Bod1l	1.259	2.02535
Bok	0.053966	0.064489
Bola1	0.763126	0.709183
Bola2	2.8002	3.03432
Bola3	1.31638	0.91348
Boll	0.017462	0
Bop1	0.463162	0.661131
Bora	0.278582	0.307087
Borcs5	0.085363	0.043663
Borcs6	0.027892	0.027464
Borcs7	0.243234	0.06588
Borcs8	0.731472	0.349231
Bpgm	0.14754	0.170231
Bphl	0.059888	0.146545
Bpifb4	0	0
Bpifc	0.015157	0.043663
Bpnt1	0.204099	0.238418
Bptf	2.07604	1.92879
Braf	0.345672	0.22165
Brap	0.1533	0.311662
Brat1	0.147663	0.033357
Brca1	0.461843	0.868301
Brca2	0.589654	1.49542
Brcc3	0.309708	0.163441
Brd1	1.40899	0.907964
Brd2	2.79797	2.60091
Brd3	1.17941	0.804766
Brd3os	0	0.020447
Brd4	1.65443	2.07743
Brd7	1.75238	1.07745
Brd8	1.2016	1.65545
Brd9	0.604127	0.471812
Brdt	0.053123	0.04489
Brf1	0.071877	0.055191
Brf2	0.304589	0.312271
Bri3	3.24653	1.57586
Bri3bp	0.514858	0.67615
Brinp2	0	0.047265
Brip1	0.200996	0.110474
Brix1	1.77607	1.93991
Brk1	3.08189	1.82971
Brms1	0	0
Brms1l	0.225627	0.211699
Brox	0.153051	0.215203
Brpf1	0.636537	0.549091
Brpf3	0.231789	0.110568
Brsk1	0.014722	0
Brsk2	0	0.04514
Brwd1	0.971449	1.15102
Brwd3	0.591838	0.352512
Bscl2	0.486827	0.390773
Bsdc1	0.199636	0.27149
Bsg	8.8107	7.23281
Bsn	0.020416	0
Bspry	0.106216	0.062647
Bst1	0.031794	0.022813
Bst2	1.0463	0.634382
Btaf1	0.44559	0.198414
Btbd1	0.492494	0.359706
Btbd10	0.287392	0.324905
Btbd11	0.021992	0.05111
Btbd16	0	0.018078
Btbd17	0	0
Btbd18	0.095624	0
Btbd19	0.133645	0.179111
Btbd2	0.234593	0.115165
Btbd3	0.025069	0.015521
Btbd6	0.125185	0.073203
Btbd7	0.599464	0.810943
Btbd8	0.105157	0.092798
Btbd9	0.192409	0.236008
Btc	0.024112	0
Btd	0.074544	0.058552
Btf3	10.2145	12.5485
Btf3l4	0.029337	0.069509
Btg1	0.770523	0.528844
Btg2	1.0406	0.40598
Btg3	0.84372	0.938339
Btnl4	0.032034	0
Btnl7-ps	0	0
Btnl9	0.053603	0.010805
Btrc	0.624877	0.323369
Bub1	0.448918	0.982662
Bub1b	0.606025	1.3087
Bub3	1.35989	1.27856
Bud13	0.349143	0.694302
Bud23	0.921162	0.920203
Bud31	0.509426	0.436924
Bves	0.006744	0.075642
Bysl	0.707248	0.913767
Bzw1	3.76188	2.86214
Bzw2	1.16978	1.65549
C030006K11Rik	0.028777	0.050349
C130026I21Rik	0.004747	0
C130073F10Rik	0.440088	0.042972
C130074G19Rik	0.089301	0.076096
C1d	0.973783	0.719034
C1galt1	0.349367	0.083226
C1galt1c1	0.060475	0.082658
C1qbp	4.86331	6.08726
C1ql1	0	0.040242
C1ql2	0	0
C1ql3	0.005577	0
C1ql4	0.022348	0.010805
C1qtnf1	0.018337	0
C1qtnf12	0.09666	0
C1qtnf3	0.004511	0
C1qtnf4	0.077985	0
C1qtnf6	0.061213	0
C1ra	0	0
C1rl	0.057658	0.048833
C1s1	0.005402	0.026245
C2	0.033086	0.067789
C2cd2	0.034123	0.047797
C2cd2l	0.058653	0
C2cd3	0.070683	0.014346
C2cd4b	0.033674	0.020778
C2cd4c	0.016363	0
C2cd5	0.236935	0.524433
C3	0	0
C330007P06Rik	0.205215	0.112205
C330018D20Rik	0.088348	0.08813
C330021F23Rik	0.083364	0.090042
C330022B21Rik	0.051489	0.302675
C3ar1	0	0.021352
C4bp	0.014533	0
C530008M17Rik	0.057342	0.042797
C5ar2	0.04244	0.012008
C730034F03Rik	0.075575	0
C77080	0.447414	0.280629
C87436	0.185876	0.06749
C8a	0	0.024479
C8g	0.01813	0.038586
C920009B18Rik	0.004789	0.029259
C9orf72	0.064216	0.140131
CAAA01118383.1	0.073769	0.023736
CAAA01141682.1	0.003372	0
CAAA01147332.1	0	0
Caap1	0.20976	0.161028
Cab39	0.352047	0.344514
Cab39l	0.273067	0.285416
Cabin1	0.675828	0.421473
Cables1	0.035435	0
Cables2	0.080245	0.057908
Cabp1	0.026335	0.077368
Cabp4	0.036673	0.078059
Cabp7	0	0.019431
Cabyr	0.005826	0
Cacfd1	0.168168	0.072464
Cachd1	0.122469	0.042222
Cacna1a	0.139327	0.480898
Cacna1b	0.017114	0.030629
Cacna1c	0.017361	0
Cacna1d	0.023898	0
Cacna1e	0.005686	0
Cacna1g	0	0
Cacna1h	0	0
Cacna1s	0.060067	0
Cacna2d1	0.042475	0.022998
Cacna2d2	0.018287	0
Cacna2d3	0.018982	0.058076
Cacnb1	0.03815	0.08604
Cacnb2	0.009285	0
Cacnb3	0.080269	0.073194
Cacnb4	0.018982	0
Cacng4	0.00505	0.040252
Cacng6	0	0
Cacng7	0	0.019249
Cacng8	0	0
Cactin	0.327128	0.232166
Cacul1	0.299959	0.260627
Cacybp	3.22259	5.42575
Cad	0.919491	0.685041
Cadm1	0.127619	0.376341
Cadm3	0	0
Cadm4	0.036837	0.045099
Cadps	0.02353	0
Cadps2	0	0
Cage1	0.005316	0.043219
Calb1	0.387705	0.42997
Calb2	0.022103	0.064764
Calca	0.005264	0.014346
Calcoco1	0.247744	0.324448
Calcoco2	4.93877	3.77066
Calcrl	0	0
Cald1	2.21523	2.86266
Calhm2	0.03175	0
Calhm5	0	0.121279
Calhm6	0.009191	0.02433
Calm1	10.1186	4.9797
Calm2	4.79489	4.11705
Calm3	2.27411	1.40163
Calml4	0	0.101304
Caln1	0.018299	0
Calr	15.3441	7.27854
Calr3	0	0
Calu	2.32615	0.886664
Caly	0.024001	0
Camk1	0.391564	0.075199
Camk1d	0.072841	0.132743
Camk2a	0.026582	0.041032
Camk2b	0.02857	0.040334
Camk2d	0.114311	0.034561
Camk2g	0.128477	0.070326
Camk2n1	0.084619	0.117839
Camk2n2	0	0.024937
Camk4	0.013131	0
Camkk1	0.044109	0
Camkk2	0.157972	0.08728
Camkmt	0.247371	0.113446
Camkv	0	0.030964
Caml	0.33625	0.178714
Camsap1	0.200871	0.229298
Camsap2	0.172407	0.072933
Camsap3	0.045361	0.059592
Camta1	0.273592	0.418304
Camta2	0.093818	0.025768
Cand1	0.72237	0.988193
Cand2	0.114025	0.041369
Cant1	0.201085	0.038741
Canx	3.62804	2.82587
Cap1	1.0049	1.03621
Cap2	0.037493	0.042067
Capg	1.05174	0.282184
Capn1	0.289903	0.059021
Capn10	0.210242	0.148847
Capn15	0.352384	0.298323
Capn2	0.254071	0.060481
Capn3	0	0
Capn5	0.047754	0.090207
Capn6	0.02673	0.039597
Capn7	0.265486	0.090774
Capns1	2.7562	2.78575
Caprin1	2.38595	4.22049
Caprin2	0.236663	0.293123
Caps2	0.17721	0.181747
Capsl	0.060673	0.139798
Capza1	0.265461	0.214711
Capza2	2.58589	1.35235
Capzb	3.28266	2.40819
Car10	0.006547	0.01926
Car11	0.029064	0.059936
Car12	0.114191	0.054826
Car13	0.020068	0
Car2	0.95167	1.03339
Car3	0.008328	0
Car4	0.128054	0.053465
Car5a	0.211034	0.089769
Car5b	0.091217	0.05576
Car6	0.00717	0
Car7	0.022568	0
Car8	0.161917	0.092268
Car9	0.012918	0
Card10	0.034969	0.029616
Card14	0	0
Card19	0.242534	0.07842
Card6	0.004308	0.020715
Card9	0.013801	0.034444
Carf	0.143467	0.092275
Carhsp1	0.896255	0.9923
Carm1	0.05013	0.046894
Carmil1	0.52505	0.155575
Carmil2	0.019017	0
Carmil3	0.048966	0
Carnmt1	1.10789	1.06023
Carns1	0	0
Cars	0.395409	1.24405
Cars2	0.405522	0.261234
Casc1	0.029299	0.062525
Casc3	0.603106	0.462017
Casc4	0.334453	0.492582
Casd1	0.266606	0
Cask	0.418683	0.309106
Caskin1	0	0.020313
Caskin2	0.064972	0
Casp2	0.099337	0.04984
Casp3	0.351113	0.328241
Casp4	0.043853	0
Casp6	0.155401	0.124161
Casp7	0.152368	0.077268
Casp8	0	0.028935
Casp8ap2	1.12198	1.29225
Casp9	0.137354	0.041715
Casq1	0	0
Casq2	0.010924	0.060514
Cass4	0	0.034658
Cast	0.599046	0.486158
Castor1	0.183918	0.070679
Castor2	0.09567	0.043769
Casz1	0.145291	0.112273
Cat	0.421904	0.247272
Catip	0.004698	0.088125
Catsper2	0.052323	0.022676
Catsperd	0.021378	0.055985
Catsperg1	0.021988	0.019464
Catsperg2	0	0
Catsperz	0.006416	0
Cav1	0	0
Cavin1	0.082481	0.032949
Cavin3	0.008542	0.026094
Cavin4	0.012053	0
Cbarp	0.047983	0.047118
Cbfa2t2	0.264315	0.399438
Cbfa2t3	0.130705	0.04445
Cbfb	0.305903	0.178841
Cbl	0.384382	0.385761
Cblb	0.130874	0.063253
Cblc	0.075338	0.113622
Cbll1	0.376733	0.741731
Cbln1	0	0
Cbln3	0.023807	0.07087
Cbr1	0.608718	0.439708
Cbr2	0	0
Cbr3	0.143487	0.262377
Cbr4	0.193889	0.107897
Cbs	0.172285	0.398784
Cbwd1	0.233379	0.313442
Cbx1	2.24557	3.3524
Cbx2	0.106139	0.074012
Cbx3	3.10756	2.53342
Cbx4	0.055512	0
Cbx5	2.23659	3.04811
Cbx6	0.198865	0.399701
Cbx7	0.465552	0.21993
Cbx8	0.045012	0.019431
Cby1	0.165525	0.185145
Cc2d1a	0.249667	0.090062
Cc2d1b	0.353825	0.401996
Cc2d2a	0.088922	0.082522
Ccar1	2.38567	1.21139
Ccar2	0.103122	0.100308
Ccbe1	0.007372	0.013926
Ccdc102a	0.096127	0.116923
Ccdc103	0.033375	0.03992
Ccdc106	0.023801	0.021958
Ccdc107	0.378877	0.552531
Ccdc112	0.247664	0.089379
Ccdc113	0.018305	0.082625
Ccdc114	0.148321	0.130531
Ccdc115	0.317893	0.367125
Ccdc116	0.017807	0
Ccdc117	0.201272	0.234587
Ccdc12	0.720451	0.727559
Ccdc120	0.056814	0.14199
Ccdc122	0.055067	0.02015
Ccdc124	1.94461	1.15803
Ccdc125	0.051065	0
Ccdc126	0.134662	0.019908
Ccdc127	0.456233	0.401131
Ccdc130	0.124936	0.073179
Ccdc134	0.05851	0
Ccdc136	0.212513	0.148489
Ccdc137	0.304496	0.208683
Ccdc138	0.159952	0.48872
Ccdc14	0.219366	0.220898
Ccdc141	0.29343	0.106044
Ccdc144b	0.054787	0.017615
Ccdc148	0.040544	0.058957
Ccdc15	0.07625	0
Ccdc150	0.008967	0
Ccdc151	0.012883	0
Ccdc153	0.011731	0
Ccdc155	0.014717	0.025817
Ccdc157	0.098819	0.09107
Ccdc158	0	0
Ccdc159	0.013965	0
Ccdc160	0.066533	0.115818
Ccdc162	0.006826	0
Ccdc163	0.124487	0.123673
Ccdc166	0.022977	0.01969
Ccdc167	0.373039	0.230545
Ccdc169	0	0
Ccdc17	0.020517	0.030629
Ccdc170	0.024709	0.027027
Ccdc171	0.049752	0.069896
Ccdc173	0.058915	0.040789
Ccdc174	0.707788	0.504912
Ccdc18	0.276631	0.346032
Ccdc181	0.066204	0.049294
Ccdc184	0.214722	0.175812
Ccdc186	0.407175	0.419984
Ccdc187	0.054818	0.024017
Ccdc189	0.055208	0.150363
Ccdc191	0.231177	0.080108
Ccdc194	0	0
Ccdc22	0.033777	0.055769
Ccdc25	0.619663	0.457713
Ccdc28a	0.137537	0.043302
Ccdc28b	0.029512	0.226889
Ccdc3	0	0.118614
Ccdc30	0.063082	0.036523
Ccdc32	0.160219	0.223453
Ccdc34	1.38632	1.07204
Ccdc36	0.111916	0.105539
Ccdc38	0.026135	0.10205
Ccdc39	0.019017	0.04323
Ccdc40	0.025223	0
Ccdc43	0.787928	0.877646
Ccdc47	0.864705	0.879408
Ccdc50	0.541057	0.282093
Ccdc50-ps	0.05404	0.026296
Ccdc51	0.094927	0.1206
Ccdc57	0.029079	0.030342
Ccdc58	0.789863	0.918221
Ccdc59	1.06958	1.1296
Ccdc6	0.656144	0.426429
Ccdc60	0.024065	0.032317
Ccdc61	0.167309	0.148612
Ccdc62	0.587458	2.66808
Ccdc63	0.050482	0.235003
Ccdc65	0.035432	0.022144
Ccdc66	0.226377	0.159312
Ccdc68	0.080298	0
Ccdc69	0	0
Ccdc71	0.209341	0.15097
Ccdc71l	0.122976	0
Ccdc73	0.037257	0.072912
Ccdc74a	0.019792	0
Ccdc77	0.519797	0.544538
Ccdc7b	0.021328	0.023433
Ccdc8	0.034322	0.036686
Ccdc80	0	0
Ccdc82	0.107858	0.030054
Ccdc84	0.166359	0.055619
Ccdc85a	0	0
Ccdc85b	0.26983	0.407271
Ccdc85c	0.073225	0.022481
Ccdc86	0.716201	0.695369
Ccdc88a	0.453074	0.5083
Ccdc88b	0.010101	0
Ccdc88c	0.21814	0.263927
Ccdc89	0	0.026377
Ccdc9	0.359453	0.231396
Ccdc90b	0.198981	0.309855
Ccdc91	0.171692	0.03388
Ccdc92	0.083814	0.137633
Ccdc92b	0.011044	0
Ccdc93	0.232653	0.153035
Ccdc96	0	0.022481
Ccdc97	0.122804	0.048718
Cchcr1	0.244021	0.145522
Cck	0.018739	0
Ccl17	0.014643	0
Ccl2	0.005678	0
Ccl20	0	0
Ccl25	0.194054	0.013447
Ccl27a	0.006461	0.089089
Ccl28	0.016515	0
Ccl5	0.00505	0
Ccl7	0.014789	0
Ccl8	0	0.01969
Ccl9	0.01894	0.070054
Ccm2	0.320471	0.25876
Ccn1	0.409478	0.160433
Ccn2	0.125214	0.135788
Ccn3	0	0
Ccn4	0	0
Ccn5	0	0
Ccna2	1.32901	1.05299
Ccnb1	1.45357	2.01851
Ccnb1ip1	0.592282	0.430373
Ccnb2	1.16615	1.80965
Ccnb2-ps	0.07384	0.065787
Ccnc	0.203872	0.256096
Ccnd1	0.030287	0.9155
Ccnd2	0.293708	0.028691
Ccnd3	0.236216	0.135383
Ccndbp1	0.217167	0.271034
Ccne1	0.952088	1.51138
Ccne2	0.096956	0.097375
Ccnf	1.1848	1.57925
Ccng1	2.07301	1.48664
Ccng2	0.009445	0.01932
Ccnh	0.664471	0.480343
Ccni	0.812128	0.626426
Ccnj	0.031931	0.021219
Ccnjl	0	0
Ccnk	0.629539	0.459125
Ccnl1	0.724834	0.728939
Ccnl2	0.682429	0.728623
Ccno	0	0
Ccnq	0.441928	0.318419
Ccnt1	0.685762	0.488967
Ccnt2	0.391033	0.753763
Ccny	0.391398	0.301576
Ccnyl1	0.205229	0.02015
Ccp110	0.277508	0.249763
Ccpg1	0.034037	0
Ccpg1os	0.115606	0.082185
Ccr2	0.028561	0
Ccr4	0.02723	0.066628
Ccr5	0.067373	0.053262
Ccr9	0.04908	0.031048
Ccs	0.548353	0.559354
Ccsap	0.151739	0.109742
Ccser1	0.104661	0
Ccser2	0.180973	0.077731
Cct2	6.20886	6.62393
Cct3	4.28181	6.14225
Cct4	4.97055	3.92804
Cct5	5.29959	4.39764
Cct6b	0.065037	0.118857
Cct7	6.60624	4.56665
Cct8	5.40313	5.28385
Ccz1	0.811711	0.731537
Cd109	0.022763	0
Cd14	0.005276	0
Cd151	0.494892	0.178115
Cd160	0.006368	0
Cd164	1.25551	0.744589
Cd164l2	0.026553	0
Cd1d1	0.010557	0.094465
Cd2	0.009037	0
Cd200	0.006041	0
Cd200r1	0	0
Cd200r2	0.009537	0
Cd200r3	0.045995	0.039101
Cd209c	0.010742	0.067712
Cd22	0.02158	0
Cd248	0	0.033314
Cd24a	0.097125	0.317733
Cd27	0.008487	0
Cd274	0.007659	0.06127
Cd276	0.062036	0.076867
Cd2ap	1.97984	1.1103
Cd2bp2	0.786134	0.972238
Cd300a	0.015497	0.06554
Cd300ld	0.003911	0.013447
Cd300lf	0.006307	0
Cd300lg	0.009769	0
Cd302	0.068935	0
Cd320	0.62468	0.639944
Cd33	0.019007	0.028356
Cd34	0.018881	0
Cd37	0.030116	0.062023
Cd38	0.159349	0.23236
Cd3d	0.008105	0.097144
Cd3e	0	0
Cd3eap	0.653243	0.786812
Cd40	0.037127	0.072302
Cd44	0.019043	0
Cd46	0.029558	0
Cd47	0.284356	0.144486
Cd52	0.015412	0
Cd55	0.227722	0.052057
Cd59a	0.074376	0.092937
Cd59b	0.065867	0.13703
Cd6	0.030841	0.085786
Cd63	7.03231	3.26134
Cd63-ps	0	0
Cd68	0.141704	0.485009
Cd69	0.020171	0
Cd74	0.038275	0.02015
Cd79a	0.034263	0
Cd79b	0.070127	0.019464
Cd80	0.01563	0.047155
Cd81	2.59174	4.76478
Cd82	0.021709	0.026024
Cd83	0	0
Cd84	0.077565	0.099656
Cd86	0.004364	0.087491
Cd8a	0.021854	0
Cd9	14.1214	4.91498
Cd93	0	0
Cd99l2	0.01852	0.017785
Cda	0.039258	0
Cdadc1	0.155256	0.054927
Cdan1	0.051935	0.013926
Cdc123	0.956916	1.01784
Cdc14a	0.164348	0.078735
Cdc14b	0.238992	0.130112
Cdc16	1.13502	0.516872
Cdc20	1.17582	1.64886
Cdc23	0.202676	0.15821
Cdc25a	0.736149	0.557378
Cdc25b	0.01539	0.175366
Cdc25c	0.157059	0.182787
Cdc26	0.680985	0.752967
Cdc27	0.267551	0.338596
Cdc34	3.33584	3.61558
Cdc37	3.28394	2.8279
Cdc37l1	0.460368	0.690472
Cdc40	0.487454	0.613778
Cdc42	4.10545	2.31427
Cdc42bpa	0.194906	0.210047
Cdc42bpb	0.414765	0.173341
Cdc42bpg	0.104745	0.071807
Cdc42ep1	0.056644	0.062665
Cdc42ep2	0.179518	0.082209
Cdc42ep3	0.334709	0.050465
Cdc42ep4	0.122519	0.092191
Cdc42ep5	0.322212	0.616738
Cdc42se1	0.514187	0.294629
Cdc42se2	0.542229	0.334649
Cdc45	0.270435	0.572884
Cdc5l	5.28853	5.59914
Cdc6	0.385485	0.582509
Cdc7	0.135242	0.144607
Cdc73	0.678535	0.702655
Cdca2	0.39825	0.352576
Cdca3	2.04	1.4075
Cdca4	0.369093	0.354933
Cdca5	0.19271	0.270772
Cdca7	0.101955	1.11309
Cdca7l	0.06071	0.075056
[truncated: 14,209 more rows]

## Sheet: Fig.1D
barcode_name	type	Cdh1	Cdh6	Cdh3
NE65_1_AAACACTAGGCATAGGGGTTTCTC_16	EPI_NE65	1.04701	0	0
NE65_1_AAACCGCCGGCATAGGTGCGACAG_16	EPI_NE65	0	0	0
NE65_1_AAACCGCCGGCATAGGTTGCATAT_16	EPI_NE65	1.38032	0	0
NE65_1_AAACGATCGGCATAGGTCCTTATT_16	EPI_NE65	0	0	1.10546
NE65_1_AAACGTGAGGCATAGGGATCTCGG_16	EPI_NE65	0	0	0
NE65_1_AAACTGTGGGCATAGGGCCGGATT_16	EPI_NE65	0	0	1.42541
NE65_1_AAATAGCAGGCATAGGCTCGATGC_16	EPI_NE65	0	0	1.43606
NE65_1_AACAGAACGGCATAGGACTAGCCA_16	EPI_NE65	0	0	0
NE65_1_AACGCCAAGGCATAGGAGCGTAGG_16	EPI_NE65	1.85259	0	0
NE65_1_AACGCCAAGGCATAGGCCAGCAGT_16	EPI_NE65	1.40465	0	0
NE65_1_AACGGTAGGGCATAGGAACTTAGC_16	EPI_NE65	0	0	1.55745
NE65_1_AACTCAGTGGCATAGGTGCTATTT_16	EPI_NE65	0	0	0
NE65_1_AACTGCCTGGCATAGGAGTGATGC_16	EPI_NE65	0	0	0
NE65_1_AAGAACAGGGCATAGGATATACCT_16	EPI_NE65	0	0	0
NE65_1_AAGAACAGGGCATAGGCCATTTGA_16	EPI_NE65	0	0	0
NE65_1_AAGAAGGTGGCATAGGACCCACGA_16	EPI_NE65	1.90497	0	0
NE65_1_AAGCTCCTGGCATAGGTTCCGAGT_16	EPI_NE65	1.41801	0	0
NE65_1_AAGGCGCTGGCATAGGAGCAGAAC_16	EPI_NE65	0	0	0
NE65_1_AAGTATTGGGCATAGGATGACCGA_16	EPI_NE65	0	1.51178	1.51178
NE65_1_AAGTGAGAGGCATAGGACTAGCCA_16	EPI_NE65	0	0	0
NE65_1_AAGTTGTCGGCATAGGACGAAACG_16	EPI_NE65	0	0	0
NE65_1_AATAAGGAGGCATAGGGGCTACTA_16	EPI_NE65	0	0	0
NE65_1_AATACATCGGCATAGGCTTGGTGT_16	EPI_NE65	1.16595	0	0
NE65_1_AATCCGGCGGCATAGGACGCCATT_16	EPI_NE65	0	0	0
NE65_1_ACAAGTAGGGCATAGGATCCGCTA_16	EPI_NE65	0	0	0
NE65_1_ACAATCTTGGCATAGGTTGTTTAC_16	EPI_NE65	0	0	0
NE65_1_ACAGATAAGGCATAGGAACAATCC_16	EPI_NE65	0	0	0
NE65_1_ACCAACCCGGCATAGGTGTGTCCT_16	EPI_NE65	0	1.30946	0
NE65_1_ACCGTCGAGGCATAGGAAATCGTT_16	EPI_NE65	0	0	0
NE65_1_ACCTTCCCGGCATAGGTAACTACT_16	EPI_NE65	0	0	0
NE65_1_ACGGAGCAGGCATAGGTTCGCTGG_16	EPI_NE65	0	0	0
NE65_1_ACGGCAGTGGCATAGGCCTACTAG_16	EPI_NE65	2.37754	0	0
NE65_1_ACGGCAGTGGCATAGGGCCACATC_16	EPI_NE65	0	0	0
NE65_1_ACGTAAACGGCATAGGTGAGGTCT_16	EPI_NE65	1.43728	0	0
NE65_1_ACTAATTGGGCATAGGGCCACATC_16	EPI_NE65	0	0	0
NE65_1_ACTGCTGGGGCATAGGGTTTGTTT_16	EPI_NE65	0	0	0
NE65_1_ACTGGTCAGGCATAGGAGAGACTA_16	EPI_NE65	0	0	0
NE65_1_ACTTCGCTGGCATAGGGGGAACCT_16	EPI_NE65	1.2244	0	0
NE65_1_ACTTCGCTGGCATAGGTGACGGAC_16	EPI_NE65	1.38727	0	0
NE65_1_ACTTCGCTGGCATAGGTGCCTCAC_16	EPI_NE65	2.1958	0	0
NE65_1_AGAAACCAGGCATAGGGATCTCGG_16	EPI_NE65	0	0	0
NE65_1_AGAAAGTGGGCATAGGCCCATCTG_16	EPI_NE65	1.79197	0	1.25294
NE65_1_AGAAAGTGGGCATAGGGTTCAACT_16	EPI_NE65	0	0	0
NE65_1_AGAAGCTTGGCATAGGAGCAGAAC_16	EPI_NE65	1.57727	0	0
NE65_1_AGAATCAAGGCATAGGTACAAACT_16	EPI_NE65	0	0	0
NE65_1_AGAGAGACGGCATAGGGATGTATT_16	EPI_NE65	0	0	0
NE65_1_AGAGGTGCGGCATAGGATCTTTGT_16	EPI_NE65	1.1445	0	0
NE65_1_AGAGGTGCGGCATAGGGCTTTGGC_16	EPI_NE65	0	0	0
NE65_1_AGCGTGGTGGCATAGGCGAGTCTG_16	EPI_NE65	0	0	0
NE65_1_AGCGTGGTGGCATAGGTAACTACT_16	EPI_NE65	1.10155	0	1.10155
NE65_1_AGGACACAGGCATAGGACGCTCAG_16	EPI_NE65	1.32082	0	1.32082
NE65_1_AGGACACAGGCATAGGAGCGTAGG_16	EPI_NE65	1.02737	0	0
NE65_1_AGGCAATAGGCATAGGATCAGCGC_16	EPI_NE65	2.30376	0	0
NE65_1_AGGCCGAAGGCATAGGGGGAACCT_16	EPI_NE65	0	0	0
NE65_1_AGGCGTTTGGCATAGGGAGCCCAT_16	EPI_NE65	2.08873	0	0
NE65_1_AGGGTAAAGGCATAGGGGGAAGGT_16	EPI_NE65	0	0	0
NE65_1_AGGGTAAAGGCATAGGGTGGATGG_16	EPI_NE65	1.46788	0	0
NE65_1_AGGTAAGCGGCATAGGCTTTCTTT_16	EPI_NE65	1.13539	0	0
NE65_1_AGTAGTTAGGCATAGGGCGCATTC_16	EPI_NE65	0	0	0
NE65_1_AGTCACAAGGCATAGGAACCCTTG_16	EPI_NE65	0	0	0
NE65_1_AGTCACAAGGCATAGGCTCGATGC_16	EPI_NE65	1.30045	0	0
NE65_1_AGTCACAAGGCATAGGTCTGTGGT_16	EPI_NE65	1.65941	0	0
NE65_1_ATGCATATGGCATAGGTCCCAATC_16	EPI_NE65	1.472	0	0
NE65_1_ATGCATATGGCATAGGTTGATTCT_16	EPI_NE65	0	0	0
NE65_1_ATGCGGAGGGCATAGGTTAGGACC_16	EPI_NE65	2.01997	0	0
NE65_1_ATGTGCCGGGCATAGGTAACCCGT_16	EPI_NE65	1.03762	0	0
NE65_1_ATTGAAGTGGCATAGGTAGAAATG_16	EPI_NE65	1.34048	0	1.34048
NE65_1_ATTTGTTGGGCATAGGCTCCGCAT_16	EPI_NE65	1.4702	0	0
NE65_1_CAAACATTGGCATAGGTAAATAGG_16	EPI_NE65	1.06573	0	0
NE65_1_CAAGGAATGGCATAGGAGCACCAC_16	EPI_NE65	0	0	0
NE65_1_CACAAGTAGGCATAGGGAGCCCAT_16	EPI_NE65	1.12376	0	0
NE65_1_CAGGTTGCGGCATAGGGTACACTC_16	EPI_NE65	0	0	0
NE65_1_CATGACGAGGCATAGGGGAAACAG_16	EPI_NE65	1.43071	0	1.99651
NE65_1_CCAGACAGGGCATAGGCTTCGCAC_16	EPI_NE65	0	0	0
NE65_1_CCAGACAGGGCATAGGGAAAGACC_16	EPI_NE65	0	0	0
NE65_1_CCAGCGAAGGCATAGGAGCGCGAT_16	EPI_NE65	2.09683	0	0
NE65_1_CCATCGTCGGCATAGGACATCTAT_16	EPI_NE65	0	0	1.10492
NE65_1_CCATGCATGGCATAGGCAAGTCAT_16	EPI_NE65	0	0	0
NE65_1_CCATGCATGGCATAGGTATTGCCT_16	EPI_NE65	2.38975	0	0
NE65_1_CCCGTTCTGGCATAGGATACTCTT_16	EPI_NE65	1.04581	0	0
NE65_1_CCCTCTTGGGCATAGGAGGAGCTT_16	EPI_NE65	1.48218	0	0
NE65_1_CCGACTTTGGCATAGGTGACGGAC_16	EPI_NE65	1.09675	0	0
NE65_1_CCGAGATCGGCATAGGATGGGCAC_16	EPI_NE65	0	1.26031	0
NE65_1_CCGATACGGGCATAGGCTGTCTGG_16	EPI_NE65	0	0	0
NE65_1_CCGATACGGGCATAGGCTTCGATT_16	EPI_NE65	1.53937	0	1.04057
NE65_1_CCGATACGGGCATAGGTAGTGGAC_16	EPI_NE65	0	0	0
NE65_1_CCTTTACAGGCATAGGGCTCTAGT_16	EPI_NE65	0	1.35717	0
NE65_1_CGAAACTCGGCATAGGATATACCT_16	EPI_NE65	0	0	0
NE65_1_CGAGGCTAGGCATAGGGACAAAGG_16	EPI_NE65	1.3875	0	1.3875
NE65_1_CGATCCAAGGCATAGGGAAGGCTT_16	EPI_NE65	0	0	0
NE65_1_CGATCCAAGGCATAGGGACGATGG_16	EPI_NE65	0	0	0
NE65_1_CGATGGCAGGCATAGGTGTTTGAG_16	EPI_NE65	0	0	0
NE65_1_CGGACTAAGGCATAGGAGACACCA_16	EPI_NE65	0	0	0
NE65_1_CGGTGAGTGGCATAGGCCCGAATG_16	EPI_NE65	2.41512	0	1.26632
NE65_1_CGTACCGAGGCATAGGAACCTGAC_16	EPI_NE65	0	0	0
NE65_1_CGTGCAACGGCATAGGATGGGCAC_16	EPI_NE65	0	0	0
NE65_1_CGTGGGATGGCATAGGGCAGCATG_16	EPI_NE65	0	0	0
NE65_1_CGTGGGATGGCATAGGGGCCTAAG_16	EPI_NE65	0	0	0
NE65_1_CGTGTGTTGGCATAGGTTAGTCCG_16	EPI_NE65	0	0	0
NE65_1_CGTTGCCTGGCATAGGAGGCAGTT_16	EPI_NE65	0	0	0
NE65_1_CGTTTCGTGGCATAGGGGGCCAAT_16	EPI_NE65	0	0	0
NE65_1_CTAACGCCGGCATAGGAATGAATG_16	EPI_NE65	0	0	0
NE65_1_CTAGTAGGGGCATAGGGTCCATGT_16	EPI_NE65	1.61813	0	1.61813
NE65_1_CTCAAACAGGCATAGGTAGTGTTT_16	EPI_NE65	0	0	0
NE65_1_CTCACATCGGCATAGGAGGCAGTT_16	EPI_NE65	1.44665	0	0
NE65_1_CTCACATCGGCATAGGCAATACTT_16	EPI_NE65	1.23346	0	0
NE65_1_CTCCCAAAGGCATAGGGTTACCGC_16	EPI_NE65	0	0	0
NE65_1_CTCCTCCAGGCATAGGCGTGGATA_16	EPI_NE65	1.18736	0	0
NE65_1_CTCCTCCAGGCATAGGGTGTAACC_16	EPI_NE65	0	0	0
NE65_1_CTGCGATGGGCATAGGATATGCAT_16	EPI_NE65	0	0	0
NE65_1_CTGCGATGGGCATAGGTACAGCCG_16	EPI_NE65	2.74003	0	0
NE65_1_CTGCTAGAGGCATAGGATGACTTT_16	EPI_NE65	0	0	1.14319
NE65_1_CTGTTAAAGGCATAGGCCCATAGC_16	EPI_NE65	0	0	0
NE65_1_CTGTTTCCGGCATAGGAGCTACGG_16	EPI_NE65	0	0	0
NE65_1_CTGTTTCCGGCATAGGCGCCTTGA_16	EPI_NE65	0	0	1.24974
NE65_1_CTTCTACGGGCATAGGATGGGCAC_16	EPI_NE65	0	0	0
NE65_1_CTTTATCCGGCATAGGTTTGGGAG_16	EPI_NE65	1.44195	0	0
NE65_1_CTTTCACTGGCATAGGCTGCGTTG_16	EPI_NE65	1.46916	0	0
NE65_1_GAAAGACAGGCATAGGGGTCTGAC_16	EPI_NE65	1.29369	0	1.29369
NE65_1_GACACAAAGGCATAGGTCCCGTAG_16	EPI_NE65	0	0	0
NE65_1_GACACCTGGGCATAGGCGGGTAGT_16	EPI_NE65	2.12261	0	0
NE65_1_GAGCGGAAGGCATAGGACATCTAT_16	EPI_NE65	0	0	0
NE65_1_GAGGGTCAGGCATAGGAAAGTCGG_16	EPI_NE65	0	0	0
NE65_1_GATGCAGAGGCATAGGTTCCGAGT_16	EPI_NE65	0	0	0
NE65_1_GATGGTTAGGCATAGGAGCGTAGG_16	EPI_NE65	1.24426	0	1.24426
NE65_1_GATTACTTGGCATAGGGAAGGCTT_16	EPI_NE65	0	0	0
NE65_1_GCAAACTGGGCATAGGATGGGCAC_16	EPI_NE65	0	0	0
NE65_1_GCAAACTGGGCATAGGGTGGAGCT_16	EPI_NE65	0	0	0
NE65_1_GCATCACTGGCATAGGGCCTCTTT_16	EPI_NE65	0	0	0
NE65_1_GCCAAAGCGGCATAGGGGGCCAAT_16	EPI_NE65	0	0	1.43679
NE65_1_GCCAACATGGCATAGGCCCTTGGT_16	EPI_NE65	0	0	0
NE65_1_GCCTTGTGGGCATAGGCCTGACAC_16	EPI_NE65	0	0	1.14508
NE65_1_GCCTTGTGGGCATAGGGCAGCATG_16	EPI_NE65	0	0	1.5437
NE65_1_GCCTTGTGGGCATAGGGTCCAAAG_16	EPI_NE65	1.51552	0	0
NE65_1_GCGCTGATGGCATAGGGCAGCATG_16	EPI_NE65	0	0	0
NE65_1_GCGCTGATGGCATAGGGGGTTGGT_16	EPI_NE65	2.19109	0	0
NE65_1_GCGTATTCGGCATAGGGGGAAATC_16	EPI_NE65	1.22	0	0
NE65_1_GCGTGCAAGGCATAGGCCCATCTG_16	EPI_NE65	1.17701	0	1.17701
NE65_1_GCTACCGTGGCATAGGTTGAGGGT_16	EPI_NE65	0	0	0
NE65_1_GCTCGTAGGGCATAGGGACAAAGG_16	EPI_NE65	1.83764	0	0
NE65_1_GCTTCTCCGGCATAGGAGAGGTGG_16	EPI_NE65	1.40814	0	0
NE65_1_GGAGGTTTGGCATAGGAGAAGTCC_16	EPI_NE65	1.66913	0	0
NE65_1_GGATTGTTGGCATAGGGAGGCTGA_16	EPI_NE65	1.53336	0	0
NE65_1_GGCAAGGTGGCATAGGCCCAAGCA_16	EPI_NE65	1.30946	0	0
NE65_1_GGCGACAAGGCATAGGAATTCCCA_16	EPI_NE65	1.03833	0	0
NE65_1_GGCTTTGCGGCATAGGAATGACCC_16	EPI_NE65	1.66097	0	0
NE65_1_GGCTTTGCGGCATAGGCCCTAACC_16	EPI_NE65	0	0	0
NE65_1_GGGATTACGGCATAGGCAAGTCAT_16	EPI_NE65	0	0	0
NE65_1_GGTAGCCAGGCATAGGCGACGTCA_16	EPI_NE65	0	0	0
NE65_1_GGTCTTTCGGCATAGGATCCCACG_16	EPI_NE65	1.03833	0	0
NE65_1_GGTGTCGAGGCATAGGAGCACCAC_16	EPI_NE65	0	0	0
NE65_1_GTAATCTGGGCATAGGAATGAATG_16	EPI_NE65	1.48008	0	0
NE65_1_GTAATCTGGGCATAGGCGAGTCTG_16	EPI_NE65	0	0	0
NE65_1_GTAATCTGGGCATAGGCGTAGAAG_16	EPI_NE65	0	0	0
NE65_1_GTACGGACGGCATAGGAATCGGGT_16	EPI_NE65	1.51399	0	0
NE65_1_GTACGGACGGCATAGGCTTCTGGA_16	EPI_NE65	1.40349	0	0
NE65_1_GTATTGACGGCATAGGCCCGAATG_16	EPI_NE65	1.60085	0	0
NE65_1_GTGAGGCAGGCATAGGGAACGATT_16	EPI_NE65	0	0	0
NE65_1_GTGAGGCAGGCATAGGGGAAACAG_16	EPI_NE65	1.40326	0	0
NE65_1_GTGCCCATGGCATAGGGATGTGAG_16	EPI_NE65	1.82415	0	0
NE65_1_GTGGTGCTGGCATAGGTCACCGAG_16	EPI_NE65	1.24128	0	0
NE65_1_GTGTCACCGGCATAGGCACAACAG_16	EPI_NE65	0	0	0
NE65_1_GTTACTAGGGCATAGGCCTACTAG_16	EPI_NE65	0	0	0
NE65_1_TAACTTCTGGCATAGGTGGCCTGT_16	EPI_NE65	0	0	0
NE65_1_TACCTAAGGGCATAGGTAGCTTAT_16	EPI_NE65	1.64005	0	0
NE65_1_TAGCGGATGGCATAGGCGGAATTT_16	EPI_NE65	1.27239	0	0
NE65_1_TAGGCTTTGGCATAGGTCATGAGG_16	EPI_NE65	0	0	0
NE65_1_TAGGTACGGGCATAGGAATGAATG_16	EPI_NE65	0.901664	0	0
NE65_1_TAGTAGCCGGCATAGGCAACAAAT_16	EPI_NE65	1.60912	0	1.09835
NE65_1_TAGTAGCCGGCATAGGCGTATTTC_16	EPI_NE65	0	0	0
NE65_1_TAGTCTCTGGCATAGGATCCGCTA_16	EPI_NE65	0	0	0
NE65_1_TAGTCTCTGGCATAGGTCTAGCAG_16	EPI_NE65	0	0	0
NE65_1_TCAAGGCGGGCATAGGGCAAAGCC_16	EPI_NE65	1.39407	0	0
NE65_1_TCAGCCTCGGCATAGGCACAGTTT_16	EPI_NE65	0	0	0
NE65_1_TCAGCCTCGGCATAGGTCACGTTT_16	EPI_NE65	1.60976	0	0
NE65_1_TCATACCAGGCATAGGCCTACTAG_16	EPI_NE65	0	0	1.23727
NE65_1_TCATTTCAGGCATAGGGGGCCAAT_16	EPI_NE65	0	0	1.38345
NE65_1_TCCAGAAGGGCATAGGCGGAATTT_16	EPI_NE65	0.992007	0	0
NE65_1_TCCGCTGTGGCATAGGTTATCTGT_16	EPI_NE65	0	0	0
NE65_1_TCCTATATGGCATAGGCTAGACCC_16	EPI_NE65	0	0	0
NE65_1_TCGTTCCCGGCATAGGGTTACCGC_16	EPI_NE65	0	0	0
NE65_1_TCTTTGACGGCATAGGGCCTCTTT_16	EPI_NE65	0	0	0
NE65_1_TGAATAGGGGCATAGGCTACGAGC_16	EPI_NE65	1.9707	0	0
NE65_1_TGAGAGCGGGCATAGGCACAGTTT_16	EPI_NE65	1.60354	0	0
NE65_1_TGAGAGCGGGCATAGGTTGGCGTT_16	EPI_NE65	0	0	0
NE65_1_TGCACCAGGGCATAGGGGCTACTA_16	EPI_NE65	0	0	0
NE65_1_TGCGACTAGGCATAGGCCGCAACT_16	EPI_NE65	1.66774	0	0
NE65_1_TGCTGACGGGCATAGGGACAAAGG_16	EPI_NE65	2.07126	0	0
NE65_1_TGCTTGGGGGCATAGGGCGTTGCT_16	EPI_NE65	1.41896	0	0
NE65_1_TGGAAAGCGGCATAGGAAATCGTT_16	EPI_NE65	1.23866	0	0
NE65_1_TGGAAAGCGGCATAGGATATGCAT_16	EPI_NE65	0	0	0
NE65_1_TGGAAAGCGGCATAGGCTTTAATC_16	EPI_NE65	1.5966	0	0
NE65_1_TGGACGGAGGCATAGGGGGTGTAT_16	EPI_NE65	0	0	0
NE65_1_TGGGAATTGGCATAGGTGATGCCC_16	EPI_NE65	0	0	1.45239
NE65_1_TGGTTAACGGCATAGGCTTACGGG_16	EPI_NE65	0	0	0
NE65_1_TGTTATCAGGCATAGGCGGCACAT_16	EPI_NE65	1.24373	0	0
NE65_2_AAACCGCCCTTGCAGACACAACAG_17	EPI_NE65	1.23831	0	0
NE65_2_AAACCGCCCTTGCAGACGTGCTAG_17	EPI_NE65	1.70538	0	0
NE65_2_AACGATTTCTTGCAGAGTTTGTTT_17	EPI_NE65	0	0	0
NE65_2_AACGTTACCTTGCAGAGGTCCCTT_17	EPI_NE65	0	0	0
NE65_2_AACTCAGTCTTGCAGACCTGACAC_17	EPI_NE65	0	0	0
NE65_2_AACTCAGTCTTGCAGATAGAAATG_17	EPI_NE65	0	0	0
NE65_2_AAGAAGGTCTTGCAGAGGGAAGGT_17	EPI_NE65	0.746338	0	0
NE65_2_AAGAAGGTCTTGCAGAGGTGACAC_17	EPI_NE65	0	0	0
NE65_2_AAGAGTATCTTGCAGAAGACACCA_17	EPI_NE65	0	0	0
NE65_2_AAGAGTATCTTGCAGAGTTTGTTT_17	EPI_NE65	0.965871	0	0
NE65_2_AAGAGTATCTTGCAGATCCTTATT_17	EPI_NE65	0	0	0
NE65_2_AAGCCTTCCTTGCAGATGTACACG_17	EPI_NE65	0	0	0
NE65_2_AAGCTCCTCTTGCAGAAAGGTAAT_17	EPI_NE65	1.25635	0	1.25635
NE65_2_AAGGATGACTTGCAGAAACAATCC_17	EPI_NE65	0	0	0
NE65_2_AAGTATTGCTTGCAGATCCAGTCC_17	EPI_NE65	0	0	0
NE65_2_AAGTCCAACTTGCAGAACGGTAGC_17	EPI_NE65	1.90133	0	0
NE65_2_AATACATCCTTGCAGACCCATAGC_17	EPI_NE65	0	0	0
NE65_2_AATCCGGCCTTGCAGATGCTATTT_17	EPI_NE65	0	0	0
NE65_2_AATCGTTCCTTGCAGAGTTTGTTT_17	EPI_NE65	1.10586	0	0
NE65_2_ACAAAGATCTTGCAGAAAACCTCC_17	EPI_NE65	1.42301	0	0
NE65_2_ACAAAGATCTTGCAGACGAATAAT_17	EPI_NE65	1.26322	0	0
NE65_2_ACATCTCGCTTGCAGAATTCCTTG_17	EPI_NE65	0	0	0
NE65_2_ACATCTCGCTTGCAGAGACAAAGG_17	EPI_NE65	1.30778	0	0
NE65_2_ACATGGACCTTGCAGACGGGTAGT_17	EPI_NE65	0	0	0
NE65_2_ACCAAGGGCTTGCAGAGCGCATTC_17	EPI_NE65	0	0	0
NE65_2_ACCGTCGACTTGCAGAGCCTCTTT_17	EPI_NE65	1.49172	0	0
NE65_2_ACCTGAAGCTTGCAGAGTAATCCC_17	EPI_NE65	0	0	0
NE65_2_ACTCGGAACTTGCAGATCGGTTTA_17	EPI_NE65	0	0	1.2469
NE65_2_AGACCTCACTTGCAGATCGAAGCT_17	EPI_NE65	0	0	0
NE65_2_AGCATGCCCTTGCAGATGTGTCCT_17	EPI_NE65	2.37784	0	0.967082
NE65_2_AGCTTCGACTTGCAGACTAGATTG_17	EPI_NE65	0	0	0
NE65_2_AGGCGTTTCTTGCAGAACGCCATT_17	EPI_NE65	0	0	1.62498
NE65_2_AGGCGTTTCTTGCAGAAGAAGTTA_17	EPI_NE65	1.25977	0	0
NE65_2_AGGCGTTTCTTGCAGAAGTGAAAG_17	EPI_NE65	1.39498	0	1.39498
NE65_2_AGTCACAACTTGCAGACCAACCGT_17	EPI_NE65	1.87585	0	0
NE65_2_AGTTGAACCTTGCAGATAGTCGCA_17	EPI_NE65	0	0	0
NE65_2_ATAACAGGCTTGCAGAGACAGATA_17	EPI_NE65	1.23054	0	0
NE65_2_ATAAGCTACTTGCAGAAGAACGGG_17	EPI_NE65	0.928307	0	0
NE65_2_ATAAGCTACTTGCAGAGACAGATA_17	EPI_NE65	0	0	0
NE65_2_ATACACCCCTTGCAGATTGCACGC_17	EPI_NE65	1.57666	0	0
NE65_2_ATCCTAGTCTTGCAGACGGGCTTT_17	EPI_NE65	1.55627	0	0
NE65_2_ATCCTAGTCTTGCAGACTTTCTTT_17	EPI_NE65	0	0	0
NE65_2_ATCCTAGTCTTGCAGATTGTGACT_17	EPI_NE65	0	0	0
NE65_2_ATGACTTGCTTGCAGACCAACCGT_17	EPI_NE65	1.24163	0	0
NE65_2_ATGCATATCTTGCAGAACGAAACG_17	EPI_NE65	0	0	0
NE65_2_ATGCGGAGCTTGCAGACTACCGTT_17	EPI_NE65	0	0	1.35867
NE65_2_ATGCGGAGCTTGCAGATACTTGTG_17	EPI_NE65	0	0	0
NE65_2_ATGTGCCGCTTGCAGATCTGCATC_17	EPI_NE65	0	0	0
NE65_2_ATTATTCGCTTGCAGAGCAGTCGA_17	EPI_NE65	0	0	0
NE65_2_ATTCTGAGCTTGCAGAGCCTCTTT_17	EPI_NE65	0	0	0
NE65_2_ATTCTGAGCTTGCAGAGGGAGGTA_17	EPI_NE65	0	0	0
NE65_2_ATTCTGAGCTTGCAGAGGTCTGAC_17	EPI_NE65	0	0	0
NE65_2_ATTGGCCCCTTGCAGAAATGACCC_17	EPI_NE65	0	0	0
NE65_2_ATTGGCCCCTTGCAGACGGGTAGT_17	EPI_NE65	1.27703	0	0
NE65_2_ATTTGTTGCTTGCAGAGTTGTCAT_17	EPI_NE65	1.61749	0	0
NE65_2_CAAGGGTTCTTGCAGACAGATTAC_17	EPI_NE65	0	0	0
NE65_2_CAATCTAGCTTGCAGAACCTTCTT_17	EPI_NE65	0	0	0
NE65_2_CAATCTAGCTTGCAGAGGTGGGAT_17	EPI_NE65	0	0	0
NE65_2_CAATTCTCCTTGCAGATTCGCTGG_17	EPI_NE65	1.60339	0	0
NE65_2_CAGATGGGCTTGCAGACTTTCTTT_17	EPI_NE65	0	0	0
NE65_2_CAGTTTAACTTGCAGAACACTAAG_17	EPI_NE65	0	0	1.13985
NE65_2_CATGCTGCCTTGCAGAGTCAAAGA_17	EPI_NE65	0	0	0
NE65_2_CCCTGTTTCTTGCAGAACTGAGTT_17	EPI_NE65	0	0	0
NE65_2_CCGAGATCCTTGCAGATAGTGGAC_17	EPI_NE65	0	0	0
NE65_2_CCTATTTACTTGCAGAACACTAAG_17	EPI_NE65	0	0	0
NE65_2_CCTTTACACTTGCAGAGGACTTCC_17	EPI_NE65	1.20051	0	0
NE65_2_CGATGGCACTTGCAGAAGCGCGAT_17	EPI_NE65	0.887724	2.09777	1.35046
NE65_2_CGATGGCACTTGCAGATGCAAGGG_17	EPI_NE65	1.29024	0	0
NE65_2_CGGTGAGTCTTGCAGAGGCGGTTT_17	EPI_NE65	0	0	0
NE65_2_CGTACCGACTTGCAGATTAGGACC_17	EPI_NE65	1.15126	0	0
NE65_2_CGTGTACACTTGCAGAAGAGACTA_17	EPI_NE65	1.40095	0	0
NE65_2_CGTTGCCTCTTGCAGAACTGCCGT_17	EPI_NE65	0	0	2.00639
NE65_2_CGTTGCCTCTTGCAGACCGCTGTT_17	EPI_NE65	1.5629	0	0
NE65_2_CTAGTAGGCTTGCAGAGTTCAACT_17	EPI_NE65	0	0	0
NE65_2_CTCCTCCACTTGCAGAAGGTTGTG_17	EPI_NE65	0.862595	0	0
NE65_2_CTCTGCGTCTTGCAGACGCTAGTC_17	EPI_NE65	0	0	0
NE65_2_CTGAGCGTCTTGCAGATCGGTTCG_17	EPI_NE65	0	0	0
NE65_2_CTGGGTATCTTGCAGAATATAGGA_17	EPI_NE65	1.47629	0	0
NE65_2_CTGTTGTGCTTGCAGAGTCATATT_17	EPI_NE65	0	0	0
NE65_2_CTGTTGTGCTTGCAGATGGCCTGT_17	EPI_NE65	0	0	0
NE65_2_CTGTTGTGCTTGCAGATTTATCAC_17	EPI_NE65	0	0	0
NE65_2_CTTCTACGCTTGCAGAGTTTACGT_17	EPI_NE65	0	0	1.50113
NE65_2_CTTTGGACCTTGCAGACATCTCCC_17	EPI_NE65	1.21465	0	0
NE65_2_GACACAAACTTGCAGATAAGACGG_17	EPI_NE65	0	0	0
NE65_2_GAGGAGTGCTTGCAGACGACTCCT_17	EPI_NE65	2.0326	0	0
NE65_2_GAGTGTACCTTGCAGAGGGTGTAT_17	EPI_NE65	0	0	0
NE65_2_GAGTGTACCTTGCAGATCGAAGCT_17	EPI_NE65	0	0	1.10817
NE65_2_GATGTGGCCTTGCAGAGGGCCAAT_17	EPI_NE65	0	0	0
NE65_2_GCACTCAGCTTGCAGAATATACCT_17	EPI_NE65	1.16413	0	1.16413
NE65_2_GCCAAAGCCTTGCAGATACAAACT_17	EPI_NE65	0.867131	0	0
NE65_2_GCCTGGTACTTGCAGATGGCCTGT_17	EPI_NE65	0	0	0
NE65_2_GCGGTAACCTTGCAGATGGTATGA_17	EPI_NE65	1.65821	0	0
NE65_2_GCGTATTCCTTGCAGACTAGACCC_17	EPI_NE65	1.25294	0	0
NE65_2_GCGTATTCCTTGCAGATTCCGAGT_17	EPI_NE65	0.959269	0	0
NE65_2_GCTACCGTCTTGCAGAAGACACCA_17	EPI_NE65	0	0	0
NE65_2_GCTCGTAGCTTGCAGACAGATTAC_17	EPI_NE65	0.950129	0	0.950129
NE65_2_GGAGGTTTCTTGCAGAACATCTAT_17	EPI_NE65	0	0	0
NE65_2_GGAGTAAGCTTGCAGAGTCATATT_17	EPI_NE65	1.99322	0	0
NE65_2_GGATTGTTCTTGCAGAAGAACGGG_17	EPI_NE65	1.63621	0	0
NE65_2_GGTAAATCCTTGCAGAATATGCAT_17	EPI_NE65	0	0	0
NE65_2_GGTAAATCCTTGCAGACGACTCCT_17	EPI_NE65	0	0	0
NE65_2_GGTGTCGACTTGCAGAGGTTTCTC_17	EPI_NE65	0	0	1.08042
NE65_2_GTACGGACCTTGCAGAACTTCAAT_17	EPI_NE65	1.00555	0	0
NE65_2_GTCCGTCACTTGCAGACAGGTGTC_17	EPI_NE65	0	0	0
NE65_2_GTCCTTGCCTTGCAGAGGTGACAC_17	EPI_NE65	1.12855	0	0
NE65_2_GTCTTCCTCTTGCAGAGAATACGC_17	EPI_NE65	2.06222	0	0
NE65_2_GTGATAAACTTGCAGACAACGTGG_17	EPI_NE65	0.849743	0	0
NE65_2_GTGCCCATCTTGCAGACACAAGGC_17	EPI_NE65	0	0	0
NE65_2_GTGTCAGGCTTGCAGAACGCAGAG_17	EPI_NE65	0	0	0
NE65_2_GTTCTGCTCTTGCAGATCCGTCCA_17	EPI_NE65	0	0	0
NE65_2_TAAGGGCCCTTGCAGAACCCATAT_17	EPI_NE65	1.1277	0	0
NE65_2_TACCGCTCCTTGCAGACTCGATGC_17	EPI_NE65	0	0	1.03247
NE65_2_TACCTCCCCTTGCAGAGAGCCCAT_17	EPI_NE65	0	0	0
NE65_2_TACCTCCCCTTGCAGAGCAGGGTA_17	EPI_NE65	1.21673	0	0
NE65_2_TAGATCAACTTGCAGAGGGAAGGT_17	EPI_NE65	1.60752	0	0
NE65_2_TCCCTGGACTTGCAGAGTCATATT_17	EPI_NE65	1.04104	0	0
NE65_2_TCGAGTTTCTTGCAGACCTGTTAT_17	EPI_NE65	1.14028	0	0
NE65_2_TCGTTCCCCTTGCAGATTCGCTGG_17	EPI_NE65	0	0	0
NE65_2_TCTTTGACCTTGCAGAGGTGACAC_17	EPI_NE65	0	0	0
NE65_2_TGCCGGTACTTGCAGAACTAGCCA_17	EPI_NE65	0	0	0
NE65_2_TGCGACTACTTGCAGAGGCGGTTT_17	EPI_NE65	0	0	0
NE65_2_TGGCTAGTCTTGCAGATGCTATTT_17	EPI_NE65	1.32425	0	0
NE65_2_TGGGAATTCTTGCAGACAGGTGTC_17	EPI_NE65	1.32873	0	0
NE65_2_TGGTTAACCTTGCAGATTGGACTT_17	EPI_NE65	0	0	0
NE55_1_AAACAAACTGGTAACGATATACCT_15	EPI_NE55	0.906386	0	0
NE55_1_AAACAAACTGGTAACGTTATAGCC_15	EPI_NE55	1.49118	0	0
NE55_1_AAACGTGATGGTAACGAAGGTAAT_15	EPI_NE55	0	0	0
NE55_1_AAACTACATGGTAACGAGTTTAGA_15	EPI_NE55	1.24093	0	0
NE55_1_AAACTACATGGTAACGGGCCTAAG_15	EPI_NE55	1.75127	0	0.950615
NE55_1_AAAGAAAGTGGTAACGCTCCGCAT_15	EPI_NE55	1.86202	0	1.53137
NE55_1_AAAGAAAGTGGTAACGCTTCTGGA_15	EPI_NE55	0	0	0
NE55_1_AAAGAGGCTGGTAACGATTCCTTG_15	EPI_NE55	0.804184	0	0
NE55_1_AAAGAGGCTGGTAACGCAGATTAC_15	EPI_NE55	0	0	0
NE55_1_AAATAGCATGGTAACGAGAAGTCC_15	EPI_NE55	1.76418	0	0
NE55_1_AAATAGCATGGTAACGGGTCCCTT_15	EPI_NE55	0.730983	0	0.730983
NE55_1_AAATTCCGTGGTAACGATGAAGCA_15	EPI_NE55	0	0	0
NE55_1_AAATTCCGTGGTAACGGGAGAAGC_15	EPI_NE55	0.983022	0.983022	0
NE55_1_AAATTCCGTGGTAACGTGGCTACC_15	EPI_NE55	2.0001	0	0
NE55_1_AACAGAACTGGTAACGACCACGCT_15	EPI_NE55	1.55323	0	0
NE55_1_AACAGAACTGGTAACGGGCCTAAG_15	EPI_NE55	1.67941	0	0
NE55_1_AACAGCGGTGGTAACGTTGTGACT_15	EPI_NE55	2.23717	0	0
NE55_1_AACGCCAATGGTAACGCTACCGTT_15	EPI_NE55	1.44852	0	0
NE55_1_AACGCCAATGGTAACGGAATTCGT_15	EPI_NE55	1.79741	0	0
NE55_1_AACGCCAATGGTAACGGTAACGTT_15	EPI_NE55	2.18616	0	0
NE55_1_AACGGTAGTGGTAACGACTAGCCA_15	EPI_NE55	2.37699	0	0
NE55_1_AACGGTAGTGGTAACGGTTCAACT_15	EPI_NE55	1.82863	0	0
NE55_1_AACTGCCTTGGTAACGCTGAGTGC_15	EPI_NE55	1.5411	0	0
NE55_1_AAGAGTATTGGTAACGACTCACCG_15	EPI_NE55	2.52739	0	0
NE55_1_AAGCCTTCTGGTAACGCCCTTCAG_15	EPI_NE55	1.61008	0	0
NE55_1_AAGCTCCTTGGTAACGCGGACAAC_15	EPI_NE55	0	0	0
NE55_1_AAGCTCCTTGGTAACGGCAACCTG_15	EPI_NE55	0	0	0
NE55_1_AAGGCGCTTGGTAACGTCTCAACC_15	EPI_NE55	1.02416	0	1.02416
NE55_1_AAGGGACCTGGTAACGTGCTATTT_15	EPI_NE55	1.48932	0	0
NE55_1_AAGTATTGTGGTAACGACTCACCG_15	EPI_NE55	2.35588	0	0
NE55_1_AAGTATTGTGGTAACGGCCGGATT_15	EPI_NE55	1.73956	0	0
NE55_1_AAGTGAGATGGTAACGCTTTAATC_15	EPI_NE55	1.82764	0	0
NE55_1_AATACATCTGGTAACGAGCAGAAC_15	EPI_NE55	2.1136	0	0
NE55_1_AATACATCTGGTAACGAGCGAAGT_15	EPI_NE55	0.729478	0	0.729478
NE55_1_AATACATCTGGTAACGATCTTTGT_15	EPI_NE55	1.69842	0	0
NE55_1_AATATGACTGGTAACGGGGCCAAT_15	EPI_NE55	1.2891	0	0
NE55_1_AATCCGGCTGGTAACGTCATCCTT_15	EPI_NE55	1.08377	0	0
NE55_1_AATGGCGTTGGTAACGTGACGGAC_15	EPI_NE55	1.49654	0	0
NE55_1_ACAAAGATTGGTAACGGAGCGGTA_15	EPI_NE55	1.36973	0	0
NE55_1_ACAAAGATTGGTAACGTCGACACC_15	EPI_NE55	1.39293	0	0
NE55_1_ACAAGTAGTGGTAACGCAACAAAT_15	EPI_NE55	1.51482	0	0
NE55_1_ACAGATAATGGTAACGAATCGGGT_15	EPI_NE55	0	0	0
NE55_1_ACATCTCGTGGTAACGCACAAGGC_15	EPI_NE55	0.959964	0	0.959964
NE55_1_ACCAACCCTGGTAACGAAATCGTT_15	EPI_NE55	1.98872	0	0.946448
NE55_1_ACCAACCCTGGTAACGTGCGTATC_15	EPI_NE55	2.05685	0	0
NE55_1_ACCAACCCTGGTAACGTTCCGAGT_15	EPI_NE55	2.23932	0	0
NE55_1_ACCGTCGATGGTAACGCATACATT_15	EPI_NE55	1.44306	0	0
NE55_1_ACCTGAAGTGGTAACGTGAGGTCT_15	EPI_NE55	0	0	0
NE55_1_ACCTTCCCTGGTAACGACTGCCGT_15	EPI_NE55	2.7247	0	0
NE55_1_ACGAATTCTGGTAACGCCGTGTTT_15	EPI_NE55	1.6986	0	0.911785
NE55_1_ACGCTTAATGGTAACGATCTTTGT_15	EPI_NE55	0.882707	0	0
NE55_1_ACGCTTAATGGTAACGGACAGATA_15	EPI_NE55	0	0	0
NE55_1_ACGGCAGTTGGTAACGAGAAGTTA_15	EPI_NE55	1.67563	0	0
NE55_1_ACGGCAGTTGGTAACGTCTCACTT_15	EPI_NE55	1.68249	0	0
NE55_1_ACGGTTGGTGGTAACGGTCCGTAC_15	EPI_NE55	0	0	0
NE55_1_ACTAATTGTGGTAACGCAGTTTGC_15	EPI_NE55	1.53851	0	0
NE55_1_ACTAATTGTGGTAACGTTTGGGAG_15	EPI_NE55	2.15196	0	0
NE55_1_ACTAGAGCTGGTAACGGTGGATGG_15	EPI_NE55	1.63929	0	0
NE55_1_ACTAGAGCTGGTAACGGTTACGAT_15	EPI_NE55	2.42203	0	0
NE55_1_ACTCATACTGGTAACGACCCACGA_15	EPI_NE55	1.22559	0	0
NE55_1_ACTCGGAATGGTAACGCTGTTCTT_15	EPI_NE55	1.29388	0	0
NE55_1_ACTGCTGGTGGTAACGTGTTTGAG_15	EPI_NE55	2.32429	0	1.40441
NE55_1_ACTTCGCTTGGTAACGAGGCAGTT_15	EPI_NE55	0.779553	0	0.779553
NE55_1_AGAAAGTGTGGTAACGTCATATGG_15	EPI_NE55	1.96871	0	1.11639
NE55_1_AGAGGTGCTGGTAACGCCCATCTG_15	EPI_NE55	0	0	0
NE55_1_AGCAACGCTGGTAACGGGAGAAGC_15	EPI_NE55	1.59488	0	0
NE55_1_AGCACGTATGGTAACGCAGGTGTC_15	EPI_NE55	1.5398	0	0
NE55_1_AGCACGTATGGTAACGTCTGTGGT_15	EPI_NE55	0	0	0
NE55_1_AGCGTGGTTGGTAACGCCCATCTG_15	EPI_NE55	2.03399	0	1.16778
NE55_1_AGGACACATGGTAACGTTAAGCGT_15	EPI_NE55	1.9128	0	0
NE55_1_AGGAGTCGTGGTAACGGGGTGTAT_15	EPI_NE55	1.82837	0	1.50018
NE55_1_AGGAGTCGTGGTAACGTGTAGTTT_15	EPI_NE55	2.78024	0	0
NE55_1_AGGCGTTTTGGTAACGATGAAGCA_15	EPI_NE55	1.655	0	0
NE55_1_AGGCGTTTTGGTAACGTCTCACTT_15	EPI_NE55	1.01836	0	0
NE55_1_AGGGACTGTGGTAACGCCTGTTAT_15	EPI_NE55	1.56359	0	0
NE55_1_AGGGTAAATGGTAACGCCATTACT_15	EPI_NE55	0	0	0
NE55_1_AGGGTAAATGGTAACGCGTCAGCA_15	EPI_NE55	1.50248	0	0
NE55_1_AGGTAAGCTGGTAACGGTAACGTT_15	EPI_NE55	1.52234	0	0
NE55_1_AGGTATATTGGTAACGTAGTGTTT_15	EPI_NE55	1.36994	0	0
NE55_1_AGTCACAATGGTAACGCTTAGGTA_15	EPI_NE55	1.8211	0	0
NE55_1_AGTCCGTGTGGTAACGGCATGGGT_15	EPI_NE55	1.24373	0	0
NE55_1_AGTTGAACTGGTAACGCAGACCAT_15	EPI_NE55	0	0	0
NE55_1_AGTTGCGGTGGTAACGACTGAGTT_15	EPI_NE55	1.83049	0	0
NE55_1_AGTTGCGGTGGTAACGTCCCAATC_15	EPI_NE55	1.82362	0	1.12418
NE55_1_AGTTTGTATGGTAACGTGTGCTCA_15	EPI_NE55	0	0	0
NE55_1_ATAACAGGTGGTAACGATTCCTTG_15	EPI_NE55	2.14029	0	0
NE55_1_ATAAGCTATGGTAACGTTTGTGTC_15	EPI_NE55	1.53622	0	0
NE55_1_ATATGCAATGGTAACGAGCGCCTT_15	EPI_NE55	1.67193	0	0
NE55_1_ATCAATCGTGGTAACGATACTCTT_15	EPI_NE55	0.799573	0	0
NE55_1_ATCAATCGTGGTAACGGCCGGATT_15	EPI_NE55	0.951005	0	0
NE55_1_ATCAGGGATGGTAACGCTGTCTGG_15	EPI_NE55	1.96889	0	0
NE55_1_ATCAGGGATGGTAACGTGAAATGA_15	EPI_NE55	1.71391	0	0
NE55_1_ATCGCGCTTGGTAACGGTTACGAT_15	EPI_NE55	1.62837	0	0
NE55_1_ATCGCGCTTGGTAACGTACTTGTG_15	EPI_NE55	1.89602	0	0
NE55_1_ATCTTGGCTGGTAACGGACAGATA_15	EPI_NE55	1.9855	0	0
NE55_1_ATGACAACTGGTAACGCACTTTCT_15	EPI_NE55	0	0	0
NE55_1_ATGCGGAGTGGTAACGAAACTCGA_15	EPI_NE55	1.4746	0	0
NE55_1_ATGGGCTCTGGTAACGAAGATTGT_15	EPI_NE55	1.98388	0	0
NE55_1_ATGGGCTCTGGTAACGCTTCTTCG_15	EPI_NE55	2.37282	0	0
NE55_1_ATGTGCCGTGGTAACGCCCATCTG_15	EPI_NE55	0.95443	0	0
NE55_1_ATGTGCCGTGGTAACGGAATTCGT_15	EPI_NE55	1.72766	0	0
NE55_1_ATTACCTTTGGTAACGTTTGGGAG_15	EPI_NE55	0	0	0
NE55_1_ATTGAAGTTGGTAACGAATCGGGT_15	EPI_NE55	1.03856	0	1.03856
NE55_1_ATTGAAGTTGGTAACGCGCTCTCA_15	EPI_NE55	1.1429	0	0
NE55_1_ATTGAAGTTGGTAACGCTTCGATT_15	EPI_NE55	2.22471	0	0.865055
NE55_1_ATTGAAGTTGGTAACGGGGTGTAT_15	EPI_NE55	1.33954	0	0
NE55_1_ATTGAAGTTGGTAACGTCCTTATT_15	EPI_NE55	1.42613	0	0.948284
NE55_1_ATTGGCCCTGGTAACGGCCAAGAT_15	EPI_NE55	0.968296	0	0
NE55_1_ATTTCCATTGGTAACGAACACACG_15	EPI_NE55	1.96211	0	0
NE55_1_ATTTCCATTGGTAACGCAACGTGG_15	EPI_NE55	1.45264	0	0.969717
NE55_1_ATTTGTTGTGGTAACGGCTTTGGC_15	EPI_NE55	0.889578	0	0
NE55_1_CAAACATTTGGTAACGCGGCACAT_15	EPI_NE55	0.88638	0	0
NE55_1_CAAACATTTGGTAACGTTGGATCG_15	EPI_NE55	2.30349	0	0
NE55_1_CAAGGAATTGGTAACGAACCCTTG_15	EPI_NE55	0	0	0
NE55_1_CAAGGAATTGGTAACGACTGAGTT_15	EPI_NE55	1.44939	0	0.967082
NE55_1_CAAGGAATTGGTAACGTCTCAACC_15	EPI_NE55	2.23882	0	0
NE55_1_CAAGGGTTTGGTAACGTTAAGCGT_15	EPI_NE55	1.09318	0	0
NE55_1_CAATCTAGTGGTAACGTACTTGTG_15	EPI_NE55	1.80884	0	0.822347
NE55_1_CACAACCTTGGTAACGCTTCTGGA_15	EPI_NE55	0.983441	0	0
NE55_1_CACAAGTATGGTAACGAAGGTAAT_15	EPI_NE55	1.54748	0	1.54748
NE55_1_CACAAGTATGGTAACGGTGTCGGA_15	EPI_NE55	1.71279	0	0
NE55_1_CAGACTCGTGGTAACGCGGCTTAC_15	EPI_NE55	1.65769	0	1.13898
NE55_1_CAGACTCGTGGTAACGTTCCGCTC_15	EPI_NE55	1.02416	0	0
NE55_1_CAGATGGGTGGTAACGGCATGGGT_15	EPI_NE55	1.41683	0	0.940793
NE55_1_CAGATGGGTGGTAACGTTCCAGAC_15	EPI_NE55	0.809544	0	0
NE55_1_CAGTTTAATGGTAACGGGTCCCTT_15	EPI_NE55	1.06002	0	1.06002
NE55_1_CATGCTGCTGGTAACGGAAGCACT_15	EPI_NE55	0.78561	0	0.78561
NE55_1_CATTCGGGTGGTAACGGTAACGTT_15	EPI_NE55	1.15022	0	0
NE55_1_CATTTCTATGGTAACGGGATAAAG_15	EPI_NE55	1.18452	0	0
NE55_1_CCACGTTGTGGTAACGGTTTGTTT_15	EPI_NE55	1.95609	0	0
NE55_1_CCAGACAGTGGTAACGCGGAATTT_15	EPI_NE55	1.94061	0	0
NE55_1_CCAGCGAATGGTAACGCCGCAACT_15	EPI_NE55	1.08325	0	0
NE55_1_CCATATGATGGTAACGAAGTAATC_15	EPI_NE55	1.71859	0	0
NE55_1_CCATATGATGGTAACGATCTTTGT_15	EPI_NE55	0	0	0
NE55_1_CCATCGTCTGGTAACGGCGTTGCT_15	EPI_NE55	2.03486	0	0
NE55_1_CCATGCATTGGTAACGGCAACCTG_15	EPI_NE55	2.15864	0	0
NE55_1_CCCGTAAGTGGTAACGAATGTTTG_15	EPI_NE55	1.62974	0	0
NE55_1_CCCGTAAGTGGTAACGCAAGTCAT_15	EPI_NE55	0	0	0
NE55_1_CCCGTTCTTGGTAACGTTTGGGAG_15	EPI_NE55	1.56774	0	0
NE55_1_CCCTCTTGTGGTAACGTGAAATGA_15	EPI_NE55	1.42505	0	0
NE55_1_CCCTGTTTTGGTAACGCGTATCGG_15	EPI_NE55	0	0	0
NE55_1_CCCTGTTTTGGTAACGTTTGTGTC_15	EPI_NE55	1.52543	0	0
NE55_1_CCCTTGCATGGTAACGCCCATAGC_15	EPI_NE55	1.09648	0	0
NE55_1_CCGGAAATTGGTAACGAGTGATGC_15	EPI_NE55	1.68415	0	0.90123
NE55_1_CCGTCTTATGGTAACGATCAAGTG_15	EPI_NE55	0	0	0
NE55_1_CCTACGCTTGGTAACGAAACAGGG_15	EPI_NE55	0.756515	0	0
NE55_1_CCTACGCTTGGTAACGTGGGATTC_15	EPI_NE55	1.95844	0	0
NE55_1_CCTCATGATGGTAACGCTATAGAG_15	EPI_NE55	0.966375	0	0
NE55_1_CGAACCGATGGTAACGAGGTTGTG_15	EPI_NE55	0	0	0
NE55_1_CGAACCGATGGTAACGATGACTTT_15	EPI_NE55	1.49439	0	0
NE55_1_CGAACCGATGGTAACGCAGATTAC_15	EPI_NE55	1.57605	0	1.57605
NE55_1_CGAACCGATGGTAACGTTAAACTG_15	EPI_NE55	1.92662	0	0
NE55_1_CGAAGAAGTGGTAACGGACAAAGG_15	EPI_NE55	1.52839	0	0
NE55_1_CGATCCAATGGTAACGGAGCGGTA_15	EPI_NE55	1.41884	0	0.942415
NE55_1_CGATGGCATGGTAACGAAATGTCG_15	EPI_NE55	2.19499	0	0
NE55_1_CGTACCGATGGTAACGTAACCCGT_15	EPI_NE55	1.54399	0	0
NE55_1_CGTCGAATTGGTAACGGGCTACTA_15	EPI_NE55	0	0	0
NE55_1_CGTGCAACTGGTAACGCAACGTGG_15	EPI_NE55	1.52613	0	0
NE55_1_CGTGCAACTGGTAACGCTTCGATT_15	EPI_NE55	1.3943	0	0
NE55_1_CGTGCAACTGGTAACGTCGGTACG_15	EPI_NE55	0.885877	0	0
NE55_1_CGTGGGATTGGTAACGACGCCATT_15	EPI_NE55	1.22814	0	0
NE55_1_CGTTGCCTTGGTAACGGGCATGCT_15	EPI_NE55	1.13553	0	0
NE55_1_CGTTTCGTTGGTAACGATGACCGA_15	EPI_NE55	0	0	0
NE55_1_CGTTTCGTTGGTAACGCAATACTT_15	EPI_NE55	1.57808	0	0
NE55_1_CTACGGGATGGTAACGACTGCCGT_15	EPI_NE55	1.37589	0	0
NE55_1_CTACGGGATGGTAACGAGGAAGAC_15	EPI_NE55	1.82306	0	0
NE55_1_CTACGGGATGGTAACGATACTCTT_15	EPI_NE55	0	0	0
NE55_1_CTACGGGATGGTAACGCTTCAGGT_15	EPI_NE55	1.88551	0	0
NE55_1_CTAGCACGTGGTAACGAATGAATG_15	EPI_NE55	1.98114	0	0.941079
NE55_1_CTAGCACGTGGTAACGAGAACGGG_15	EPI_NE55	1.94113	0.785415	0
NE55_1_CTAGCACGTGGTAACGTGTGGCTA_15	EPI_NE55	1.35567	0	0
NE55_1_CTCAAACATGGTAACGATGACTTT_15	EPI_NE55	0.856546	0	0
NE55_1_CTCAAACATGGTAACGTCTAGCAG_15	EPI_NE55	1.06015	0	0
NE55_1_CTCACATCTGGTAACGGGCTACTA_15	EPI_NE55	1.80451	0	0
NE55_1_CTCACATCTGGTAACGGTACACTC_15	EPI_NE55	1.84718	0	0
NE55_1_CTCTATAGTGGTAACGTCTGCATC_15	EPI_NE55	1.17222	0	0
NE55_1_CTGGAACATGGTAACGATGGATTA_15	EPI_NE55	1.46788	0	0.982081
NE55_1_CTGTGACCTGGTAACGCATCGCAG_15	EPI_NE55	0.853131	0	0
NE55_1_CTGTTGTGTGGTAACGCCCATAGC_15	EPI_NE55	1.13068	0	0
NE55_1_CTGTTGTGTGGTAACGGGTGACAC_15	EPI_NE55	1.67929	0	0
NE55_1_CTTAGGCCTGGTAACGAGGTTGTG_15	EPI_NE55	1.67952	0	0
NE55_1_CTTCTACGTGGTAACGGTTTGTTT_15	EPI_NE55	0.832858	0	1.28087
NE55_1_CTTTATCCTGGTAACGTGACCAGT_15	EPI_NE55	0	0	0
NE55_1_CTTTCACTTGGTAACGGAAGCACT_15	EPI_NE55	0	0	0
NE55_1_CTTTGGACTGGTAACGAGCGTAGG_15	EPI_NE55	1.5424	0	0
NE55_1_CTTTGGACTGGTAACGCTCCGCAT_15	EPI_NE55	1.05378	0	0
NE55_1_GAAAGACATGGTAACGTCTGCATC_15	EPI_NE55	1.89554	0	0
NE55_1_GAATCCCATGGTAACGACTTCAAT_15	EPI_NE55	0.789266	0	0
NE55_1_GAATCCCATGGTAACGGCATGGGT_15	EPI_NE55	1.88773	0	1.05365
NE55_1_GACACCTGTGGTAACGTCTCACTT_15	EPI_NE55	1.55284	0	0
NE55_1_GAGAAACCTGGTAACGAGAACGGG_15	EPI_NE55	1.54923	0	0
NE55_1_GAGAAACCTGGTAACGGTCCAAAG_15	EPI_NE55	1.87593	0	1.04461
NE55_1_GAGCGGAATGGTAACGATGACTTT_15	EPI_NE55	0	0	0
NE55_1_GAGGAGTGTGGTAACGGGTTAGTG_15	EPI_NE55	1.496	0	1.496
NE55_1_GAGTGTACTGGTAACGCAATACTT_15	EPI_NE55	1.47007	0	0
NE55_1_GATGCAGATGGTAACGCAACAAAT_15	EPI_NE55	1.92034	0	0
NE55_1_GATGCAGATGGTAACGCAACGTGG_15	EPI_NE55	1.89602	0.756996	0
NE55_1_GATGGTTATGGTAACGTAAATAGG_15	EPI_NE55	1.88575	0	0
NE55_1_GATGGTTATGGTAACGTCGTCATG_15	EPI_NE55	1.07467	0	0
NE55_1_GATTGGGATGGTAACGCTAGACCC_15	EPI_NE55	1.47434	0	0
NE55_1_GCAAACTGTGGTAACGTTGATCTA_15	EPI_NE55	1.54182	0	0
NE55_1_GCATCACTTGGTAACGACCCACGA_15	EPI_NE55	0	0	0
NE55_1_GCATCACTTGGTAACGGATGTGAG_15	EPI_NE55	2.39261	0	0.977198
NE55_1_GCATCGAGTGGTAACGACGCCATT_15	EPI_NE55	1.92071	0	0
NE55_1_GCATCGAGTGGTAACGTTCGTTCC_15	EPI_NE55	1.96198	0	0.927567
NE55_1_GCCAAAGCTGGTAACGTAGCTTAT_15	EPI_NE55	0.922333	0	0.922333
NE55_1_GCGGTAACTGGTAACGCAGACCAT_15	EPI_NE55	2.16962	0	0
NE55_1_GCGGTAACTGGTAACGCCTCGTCT_15	EPI_NE55	1.52234	0	0
NE55_1_GCGGTAACTGGTAACGTCATCCTT_15	EPI_NE55	2.51461	0	0
NE55_1_GCTAAGTTTGGTAACGTAACCCGT_15	EPI_NE55	1.75849	0	0
NE55_1_GCTATGGGTGGTAACGTTCGCTGG_15	EPI_NE55	0.795416	0	0
NE55_1_GCTCGTAGTGGTAACGACTGAGTT_15	EPI_NE55	2.44584	0	0
NE55_1_GCTCGTAGTGGTAACGCGCTCTCA_15	EPI_NE55	1.74169	0	0
NE55_1_GCTCGTAGTGGTAACGTCTGTGGT_15	EPI_NE55	1.63543	0	0.865932
NE55_1_GCTTCTCCTGGTAACGGTCGTCGT_15	EPI_NE55	1.99277	0	0
NE55_1_GGAACGAATGGTAACGAGCGTAGG_15	EPI_NE55	1.81699	0	0
NE55_1_GGAACGAATGGTAACGTTTACCCT_15	EPI_NE55	1.31402	0	0.858892
NE55_1_GGAAGTCCTGGTAACGTCCCGTAG_15	EPI_NE55	2.18467	0	0.946834
NE55_1_GGACTGGATGGTAACGAATTCCCA_15	EPI_NE55	0	0	0
NE55_1_GGACTGGATGGTAACGCCCTTGGT_15	EPI_NE55	2.62973	0	0
NE55_1_GGAGTAAGTGGTAACGTTGCACGC_15	EPI_NE55	2.16267	0	1.2711
NE55_1_GGATTGTTTGGTAACGAGCGTAGG_15	EPI_NE55	0.996189	0	1.48521
NE55_1_GGATTGTTTGGTAACGTTTGTGTC_15	EPI_NE55	1.02188	0	0
NE55_1_GGCAAGGTTGGTAACGTAGTGTTT_15	EPI_NE55	1.77406	0	0
NE55_1_GGCCCAATTGGTAACGTGGCCTGT_15	EPI_NE55	1.22695	0	0
NE55_1_GGCTATAATGGTAACGCTTTAATC_15	EPI_NE55	2.06733	0	0
NE55_1_GGGCATCATGGTAACGAAACGCCT_15	EPI_NE55	0.975857	0	0
NE55_1_GGGCATCATGGTAACGATTGGGCC_15	EPI_NE55	1.52882	0	0
NE55_1_GGGTCATTTGGTAACGTGTGTCCT_15	EPI_NE55	1.92633	0	0
NE55_1_GGGTCTAGTGGTAACGGGTCCCTT_15	EPI_NE55	1.26413	0	0
NE55_1_GGTAAATCTGGTAACGTAACCCGT_15	EPI_NE55	1.75176	0	0
NE55_1_GGTAGCCATGGTAACGCGTGGATA_15	EPI_NE55	0.775865	0	0
NE55_1_GGTAGCCATGGTAACGCTGTTCTT_15	EPI_NE55	2.13633	0	0
NE55_1_GGTAGCCATGGTAACGTTCCGAGT_15	EPI_NE55	0	0	0
NE55_1_GTCAAGAGTGGTAACGGGCGTTAG_15	EPI_NE55	0.98924	0	0
NE55_1_GTCAAGAGTGGTAACGTACTTGTG_15	EPI_NE55	1.296	0	0
NE55_1_GTCAAGAGTGGTAACGTTGCACGC_15	EPI_NE55	1.32082	0	0
NE55_1_GTCTAATCTGGTAACGTAAATAGG_15	EPI_NE55	1.95857	0	0
NE55_1_GTGAGGCATGGTAACGTCATATGG_15	EPI_NE55	1.38761	0	1.38761
NE55_1_GTGATAAATGGTAACGCTTAGGTA_15	EPI_NE55	1.56759	0	0
NE55_1_GTGTCACCTGGTAACGTCCAGGGA_15	EPI_NE55	0	0	0.817231
NE55_1_GTTCTGCTTGGTAACGTTGTGACT_15	EPI_NE55	1.47903	0	0.755916
NE55_1_GTTGTCCGTGGTAACGAAGCGTAC_15	EPI_NE55	0	0	0
NE55_1_TAACTTCTTGGTAACGCTTGGTGT_15	EPI_NE55	0	0	0
NE55_1_TAAGGGCCTGGTAACGAATGAATG_15	EPI_NE55	1.90912	0	1.35417
NE55_1_TAATGTGGTGGTAACGAAAGTCGG_15	EPI_NE55	2.04095	0	0
NE55_1_TAATGTGGTGGTAACGTTATAGCC_15	EPI_NE55	1.78347	0	0
NE55_1_TACCTCCCTGGTAACGGGTGACAC_15	EPI_NE55	1.30857	0	0
NE55_1_TAGGCTTTTGGTAACGAGTGATGC_15	EPI_NE55	1.19269	0	0
NE55_1_TAGGCTTTTGGTAACGGCCACATC_15	EPI_NE55	2.03154	0	0
NE55_1_TAGGTACGTGGTAACGCTGAGTGC_15	EPI_NE55	1.58803	0	1.58803
NE55_1_TAGTAGCCTGGTAACGGCCAAGAT_15	EPI_NE55	1.21473	0	0
NE55_1_TATCCACGTGGTAACGGGATAAAG_15	EPI_NE55	1.73969	0	0
NE55_1_TATCTGTCTGGTAACGATGCATGG_15	EPI_NE55	1.45882	0	0
NE55_1_TATTAGCGTGGTAACGGACAACTT_15	EPI_NE55	1.55186	0	0
NE55_1_TCAAGGCGTGGTAACGAAGGTAAT_15	EPI_NE55	2.1885	0	1.29215
NE55_1_TCAAGGCGTGGTAACGGAGAGTAT_15	EPI_NE55	1.60603	0	0
NE55_1_TCAGCCTCTGGTAACGCGGAATTT_15	EPI_NE55	1.81519	0	0.998457
NE55_1_TCATAGCTTGGTAACGGGTTAGTG_15	EPI_NE55	0	0	0
NE55_1_TCCAGAAGTGGTAACGAAGGTAAT_15	EPI_NE55	1.17469	0	0
NE55_1_TCCTATATTGGTAACGGAATACGC_15	EPI_NE55	1.49038	0	0
NE55_1_TCGACTGCTGGTAACGTCCAGGGA_15	EPI_NE55	0.71622	0	0
NE55_1_TCGAGTTTTGGTAACGCTTTCTTT_15	EPI_NE55	1.28643	0	0
NE55_1_TCGAGTTTTGGTAACGGCATGGGT_15	EPI_NE55	1.41341	0	0
NE55_1_TCGCAATCTGGTAACGTTCCGAGT_15	EPI_NE55	0	0	0
NE55_1_TCGTTCCCTGGTAACGAGCGAAGT_15	EPI_NE55	1.87347	0	0
NE55_1_TCGTTCCCTGGTAACGTACCAGGC_15	EPI_NE55	1.23363	0	0
NE55_1_TCTATTCCTGGTAACGCCGTGTTT_15	EPI_NE55	0.910273	0	0
NE55_1_TCTGATTTTGGTAACGCTGCGTTG_15	EPI_NE55	1.62334	0	0
NE55_1_TGAATCCTTGGTAACGGTTACGAT_15	EPI_NE55	0.86978	0	0
NE55_1_TGAGCACATGGTAACGGTCTCTCT_15	EPI_NE55	2.3808	0	0
NE55_1_TGCACCAGTGGTAACGTTCCGAGT_15	EPI_NE55	1.73788	0	0.940698
NE55_1_TGCCGGTATGGTAACGCGCTAGTC_15	EPI_NE55	1.43419	0	0.725332
NE55_1_TGCCGGTATGGTAACGGGTTTCTC_15	EPI_NE55	1.22542	0	0
NE55_1_TGCGACTATGGTAACGCACAAGGC_15	EPI_NE55	1.7759	0	0
NE55_1_TGCTGACGTGGTAACGTGCTATTT_15	EPI_NE55	1.16565	0	0
NE55_1_TGCTGACGTGGTAACGTTAGTCCG_15	EPI_NE55	2.09401	0	0
NE55_1_TGCTTGGGTGGTAACGACCTTCTT_15	EPI_NE55	1.31871	0	0
NE55_1_TGGCTAGTTGGTAACGCATCTCCC_15	EPI_NE55	1.38727	0	0
NE55_1_TGGCTAGTTGGTAACGCCGTGTTT_15	EPI_NE55	1.27396	0	0
NE55_1_TGGGAATTTGGTAACGACCACGCT_15	EPI_NE55	0	0	0
NE45_1_AAACACGGTCAGCGAAACCCACGA_14	EPI_NE45	0	0	0
NE45_1_AAACACGGTCAGCGAAGCAAGGAC_14	EPI_NE45	0	0	0
NE45_1_AACTCAGTTCAGCGAACACAAGGC_14	EPI_NE45	0.968296	0	0.968296
NE45_1_AAGAGTATTCAGCGAATTCGCTGG_14	EPI_NE45	1.54443	0	0
NE45_1_AAGCTCCTTCAGCGAATAAGACGG_14	EPI_NE45	1.84778	0	0
NE45_1_AAGTGAGATCAGCGAATAACCCGT_14	EPI_NE45	1.23553	0	0
NE45_1_ACAGGCCATCAGCGAACGCTCTCA_14	EPI_NE45	1.24619	0	0
NE45_1_ACATCTCGTCAGCGAATTCGTTCC_14	EPI_NE45	0	0	0
NE45_1_ACCACAGATCAGCGAATTTGTGTC_14	EPI_NE45	0	0	0
NE45_1_ACCCATGCTCAGCGAACTGGTGCA_14	EPI_NE45	1.82502	0	0
NE45_1_ACCGTCGATCAGCGAAAATTCCCA_14	EPI_NE45	2.06703	0	0
NE45_1_ACGGGTTATCAGCGAACCACATTA_14	EPI_NE45	1.06986	0	0
NE45_1_ACTAATTGTCAGCGAATGTGGCTA_14	EPI_NE45	0	0	0
NE45_1_ACTAGAGCTCAGCGAAAAACTGGT_14	EPI_NE45	0.916171	0	0.916171
NE45_1_ACTCATACTCAGCGAAGTTCAACT_14	EPI_NE45	0	0	0
NE45_1_AGAAACCATCAGCGAATCGGTACG_14	EPI_NE45	0	0	0
NE45_1_AGACCTCATCAGCGAAATACCCAG_14	EPI_NE45	0	0	0
NE45_1_AGCTCCACTCAGCGAAGTGGATGG_14	EPI_NE45	0.936717	0	0.936717
NE45_1_AGGCAATATCAGCGAAAGCTATGA_14	EPI_NE45	0.866251	0	0
NE45_1_ATAACAGGTCAGCGAAAACCTGAC_14	EPI_NE45	1.46968	0	0
NE45_1_ATCAGGGATCAGCGAACAATTAGT_14	EPI_NE45	0	0	1.07517
NE45_1_ATCGTAACTCAGCGAACCCATAGC_14	EPI_NE45	0	0	0
NE45_1_CATTCATTTCAGCGAAACTCACCG_14	EPI_NE45	0	0	1.34194
NE45_1_CCATATGATCAGCGAAGCAGGGTA_14	EPI_NE45	1.31144	0	0
NE45_1_CCATCCACTCAGCGAACTTAGGTA_14	EPI_NE45	0	0	0
NE45_1_CCATGCATTCAGCGAATGTACACG_14	EPI_NE45	1.34403	0	0
NE45_1_CCGACTTTTCAGCGAAAGGATTCA_14	EPI_NE45	2.04636	0	0
NE45_1_CCTACGCTTCAGCGAAAGGATTCA_14	EPI_NE45	1.42039	0	0
NE45_1_CCTATTTATCAGCGAACCATTTGA_14	EPI_NE45	1.14919	0	0
NE45_1_CGATGGCATCAGCGAAGGCGGTTT_14	EPI_NE45	0	0	0
NE45_1_CGGTGAGTTCAGCGAATACAAACT_14	EPI_NE45	0	0	0
NE45_1_CTAGACTATCAGCGAACCGCAACT_14	EPI_NE45	1.70116	0	0
NE45_1_CTCGGTGATCAGCGAACCCAAGCA_14	EPI_NE45	0	1.25223	0
NE45_1_CTGGGTATTCAGCGAAGTTTACGT_14	EPI_NE45	0	0	1.10614
NE45_1_CTGTTTCCTCAGCGAACTGTCTGG_14	EPI_NE45	0	0	0
NE45_1_CTTCTACGTCAGCGAAGTTCAACT_14	EPI_NE45	0	0	0
NE45_1_GAAGATATTCAGCGAAGAGCCCAT_14	EPI_NE45	0	0	0
NE45_1_GAGAAACCTCAGCGAACTTTCTTT_14	EPI_NE45	0	0	0
NE45_1_GAGCGGAATCAGCGAAGTAATCCC_14	EPI_NE45	0	0	1.48825
NE45_1_GATGTGGCTCAGCGAAAACCCTTG_14	EPI_NE45	0	0	2.39563
NE45_1_GATTAAAGTCAGCGAAAATTCCCA_14	EPI_NE45	0	0	0
NE45_1_GCAAACTGTCAGCGAAACGCCATT_14	EPI_NE45	0	0	0
NE45_1_GCCTTGTGTCAGCGAAGTACACTC_14	EPI_NE45	0	0	1.94368
NE45_1_GCGCTGATTCAGCGAAGTTACGAT_14	EPI_NE45	0	0	0
NE45_1_GCTCGTAGTCAGCGAAAATGACCC_14	EPI_NE45	0	0	0
NE45_1_GCTCGTAGTCAGCGAATGTTTGAG_14	EPI_NE45	0.916621	0	0
NE45_1_GGAACGAATCAGCGAACATTTGTT_14	EPI_NE45	2.33321	0	0
NE45_1_GGAAGTCCTCAGCGAACAGACCAT_14	EPI_NE45	0	0	0
NE45_1_GGCTTTGCTCAGCGAAGTGTCGGA_14	EPI_NE45	0	0	0
NE45_1_GTAAGCCGTCAGCGAATTCACATA_14	EPI_NE45	1.32893	0	0
NE45_1_GTGAGGCATCAGCGAATGGAGGAG_14	EPI_NE45	1.98046	0	0
NE45_1_GTGCCCATTCAGCGAAGTTTACGT_14	EPI_NE45	1.11474	0	0
NE45_1_TACCCTGCTCAGCGAAGGGAACGA_14	EPI_NE45	0	0	0
NE45_1_TCCTATATTCAGCGAACCGCAACT_14	EPI_NE45	0	0	0
NE45_1_TCGACTGCTCAGCGAAATGCATGG_14	EPI_NE45	0	0	0
NE45_1_TGAGCACATCAGCGAAGGTGGGAT_14	EPI_NE45	0	0	0
NE45_1_TGCCGGTATCAGCGAAGGTTAGTG_14	EPI_NE45	1.82516	0	0
NE45_1_TGCGACTATCAGCGAATGCTATTT_14	EPI_NE45	1.13725	0	0
NE45_1_TGGACGGATCAGCGAACGATTGAT_14	EPI_NE45	0.969818	0	0
NE45_1_TGGCTAGTTCAGCGAATAGAAATG_14	EPI_NE45	1.18515	0	1.18515
ETX4_1_AAACACTAGTCAAGTTTGTCTTTC_2	ES_ETX4	0	0	0
ETX4_1_AAACTGTGGTCAAGTTAGAGACTA_2	ES_ETX4	1.09995	0	0
ETX4_1_AACAAATGGTCAAGTTGTTCTGTT_2	ES_ETX4	1.42277	0	0.94558
ETX4_1_AACAGAACGTCAAGTTGAATTCGT_2	ES_ETX4	2.43365	0	0
ETX4_1_AACTCAGTGTCAAGTTAAGATTGT_2	ES_ETX4	2.38795	0	0
ETX4_1_AAGAAGGTGTCAAGTTCTTCAGGT_2	ES_ETX4	1.59943	0	1.09028
ETX4_1_AAGGCGCTGTCAAGTTCATTTGTT_2	ES_ETX4	1.22908	0	0.79256
ETX4_1_ACAAAGATGTCAAGTTATGACTTT_2	ES_ETX4	1.07125	0	0
ETX4_1_ACAAAGATGTCAAGTTCCCTTGGT_2	ES_ETX4	0	0	0
ETX4_1_ACAGATAAGTCAAGTTTTCACATA_2	ES_ETX4	0	0	0
ETX4_1_ACCAAGGGGTCAAGTTGGTTAGTG_2	ES_ETX4	1.2227	0	0
ETX4_1_ACCCTCAAGTCAAGTTCTTACTCC_2	ES_ETX4	1.62547	0	0
ETX4_1_ACTAGAGCGTCAAGTTTTATCTGT_2	ES_ETX4	0	0	0
ETX4_1_AGAGGTGCGTCAAGTTATGACCGA_2	ES_ETX4	1.45692	0	1.45692
ETX4_1_AGGCGTTTGTCAAGTTCGTCAGCA_2	ES_ETX4	0	0	0
ETX4_1_AGGCGTTTGTCAAGTTTACAAACT_2	ES_ETX4	0	0	0
ETX4_1_ATGGGCTCGTCAAGTTTAGTCTAG_2	ES_ETX4	0	0	1.03562
ETX4_1_CAAGGTACGTCAAGTTATGGAAAT_2	ES_ETX4	1.16216	0	0
ETX4_1_CAATTCTCGTCAAGTTTACTTGTG_2	ES_ETX4	0	0	0
ETX4_1_CACAAGTAGTCAAGTTGTTAACCA_2	ES_ETX4	0	0	0
ETX4_1_CACTAACCGTCAAGTTTAAATAGG_2	ES_ETX4	1.34298	0	0
ETX4_1_CATTTCTAGTCAAGTTGTCTCTCT_2	ES_ETX4	2.00453	0	0
ETX4_1_CCATCGTCGTCAAGTTATGGGCAC_2	ES_ETX4	0	0	0
ETX4_1_CGAAACTCGTCAAGTTGGGAACCT_2	ES_ETX4	1.65666	0	0
ETX4_1_CGAACCGAGTCAAGTTATTGGGCC_2	ES_ETX4	1.4192	0	0
ETX4_1_CGGACTAAGTCAAGTTTCGACGGT_2	ES_ETX4	1.17315	0	0
ETX4_1_CTAGCACGGTCAAGTTTCGACGGT_2	ES_ETX4	1.55953	1.0572	0
ETX4_1_CTCCTCCAGTCAAGTTTGGTTTCT_2	ES_ETX4	0	0	0
ETX4_1_CTCTATAGGTCAAGTTGTGTAACC_2	ES_ETX4	1.21632	0	0
ETX4_1_CTGCGATGGTCAAGTTACACTAAG_2	ES_ETX4	0	0	1.39704
ETX4_1_CTTCTACGGTCAAGTTGAAGGCTT_2	ES_ETX4	1.9114	0	1.57727
ETX4_1_GAATCCCAGTCAAGTTCCACATTA_2	ES_ETX4	1.45164	0	0
ETX4_1_GAGGGTCAGTCAAGTTTGACCAGT_2	ES_ETX4	0	0	0
ETX4_1_GATGCAGAGTCAAGTTGTCCAAAG_2	ES_ETX4	2.11745	0	0
ETX4_1_GATTGGGAGTCAAGTTCCCGAATG_2	ES_ETX4	1.04033	0	0
ETX4_1_GATTTCCCGTCAAGTTCAATACTT_2	ES_ETX4	1.65775	0.882042	0
ETX4_1_GATTTCCCGTCAAGTTTCGGTTTA_2	ES_ETX4	1.01085	0	0
ETX4_1_GCGGTAACGTCAAGTTAATGTTTG_2	ES_ETX4	1.24514	0	0
ETX4_1_GGCCCAATGTCAAGTTCCTATTCA_2	ES_ETX4	2.23608	0	0
ETX4_1_GGTAGCCAGTCAAGTTAGGCAGTT_2	ES_ETX4	1.1387	0	0
ETX4_1_GGTCTTTCGTCAAGTTGGGAAATC_2	ES_ETX4	1.20786	0	1.20786
ETX4_1_GGTTACACGTCAAGTTACCACGCT_2	ES_ETX4	0	0	0
ETX4_1_GTGATAAAGTCAAGTTAGGAGCTT_2	ES_ETX4	1.50032	0	0
ETX4_1_GTGCGAAGGTCAAGTTGTTTACGT_2	ES_ETX4	0	0	1.34372
ETX4_1_GTTACTAGGTCAAGTTCGTATCGG_2	ES_ETX4	0	0	0
ETX4_1_TAGGCTTTGTCAAGTTCATCTCCC_2	ES_ETX4	0	0	0
ETX4_1_TATTAGCGGTCAAGTTCACAACAG_2	ES_ETX4	1.08455	0	0
ETX4_1_TCGCAATCGTCAAGTTCCTGACAC_2	ES_ETX4	1.90944	0	0
ETX4_1_TCTTTGACGTCAAGTTCTCCGCAT_2	ES_ETX4	2.08409	0	0
ETX4_1_TGCTTCATGTCAAGTTCTTACTCC_2	ES_ETX4	2.09183	0	0
ETX4_1_TGGCTAGTGTCAAGTTCTTCAGGT_2	ES_ETX4	1.60259	0	0
ETX4_1_TGGTGTCTGTCAAGTTGCAGCATG_2	ES_ETX4	1.41565	0	0
ETX4_2_AAACAAACGGCATAGGATGGATTA_3	ES_ETX4	1.94904	0	0
ETX4_2_AAACACGGGGCATAGGACTGAGTT_3	ES_ETX4	1.07875	0	0
ETX4_2_AAACGTGAGGCATAGGTTAAGCGT_3	ES_ETX4	1.85988	0	0
ETX4_2_AACAAATGGGCATAGGTTTGGGAG_3	ES_ETX4	0	0	1.19921
ETX4_2_AACGCCAAGGCATAGGAACCCTTG_3	ES_ETX4	1.13182	0	0
ETX4_2_AAGGGACCGGCATAGGATTCCTTG_3	ES_ETX4	1.09212	0	0
ETX4_2_AATCGAAGGGCATAGGTTAGTCCG_3	ES_ETX4	0.727925	0	0
ETX4_2_ACAAGTAGGGCATAGGGTGTAACC_3	ES_ETX4	0.699711	0	0
ETX4_2_ACCGTCGAGGCATAGGGTTGCACG_3	ES_ETX4	0	0	0
ETX4_2_ACGCTTAAGGCATAGGAACTTAGC_3	ES_ETX4	1.97867	0	0
ETX4_2_ACGGCAGTGGCATAGGAGGAGCTT_3	ES_ETX4	0.850818	0	0.850818
ETX4_2_AGCACGTAGGCATAGGCAAGTCAT_3	ES_ETX4	0	0	0
ETX4_2_AGCATGCCGGCATAGGACGAAACG_3	ES_ETX4	1.63101	0	0
ETX4_2_AGCATGCCGGCATAGGATGGAAAT_3	ES_ETX4	0.871798	0	0
ETX4_2_AGGGTAAAGGCATAGGAGAAGTCC_3	ES_ETX4	1.11708	0	0
ETX4_2_AGGGTAAAGGCATAGGGATGTGAG_3	ES_ETX4	1.74666	0	0
ETX4_2_ATAGATGTGGCATAGGTTGATCTA_3	ES_ETX4	1.36515	0	0
ETX4_2_ATCGTAACGGCATAGGCACAGTTT_3	ES_ETX4	1.4422	0	0
ETX4_2_ATTGAAGTGGCATAGGCGGAATTT_3	ES_ETX4	0	0	0
ETX4_2_CAAGGAATGGCATAGGAATGTTTG_3	ES_ETX4	1.16126	0	0.740495
ETX4_2_CCTTTGTCGGCATAGGCTTCTGGA_3	ES_ETX4	1.95017	0	0
ETX4_2_CGAACCGAGGCATAGGTTCGGCCT_3	ES_ETX4	0.797623	0	0
ETX4_2_CTCGGTGAGGCATAGGACTAGCCA_3	ES_ETX4	0	0	0
ETX4_2_GCGTATTCGGCATAGGAAAGTCGG_3	ES_ETX4	1.44096	0	0
ETX4_2_GGACTTCTGGCATAGGGTACCTTG_3	ES_ETX4	0.727427	0	0
ETX4_2_GGCACTTCGGCATAGGTTGTCGCC_3	ES_ETX4	0.729312	0	0
ETX4_2_GTCCTTGCGGCATAGGCCACATTA_3	ES_ETX4	0.736898	0	0
ETX4_2_TACGCGAGGGCATAGGATGACTTT_3	ES_ETX4	0	0	0
ETX4_2_TAGGTACGGGCATAGGCCAGCAGT_3	ES_ETX4	0	0	0
ETX4_2_TCGTTCCCGGCATAGGGGGAACCT_3	ES_ETX4	1.75759	0	1.22355
ETX4_2_TGCGACTAGGCATAGGTTGGATCG_3	ES_ETX4	0.929326	0	0
ETX4_2_TGGCTAGTGGCATAGGTTGTGACT_3	ES_ETX4	1.22831	0	0
ETX4_2_TGGTGTCTGGCATAGGCCCGACTT_3	ES_ETX4	0.899929	0	0
ETX4_3_AAACACTACTTGCAGATAGTGTTT_4	ES_ETX4	0.76742	0	0
ETX4_3_AAAGAGGCCTTGCAGAATCAAGTG_4	ES_ETX4	1.46831	0	0
ETX4_3_AAATAGCACTTGCAGACTGCGTTG_4	ES_ETX4	1.44956	0	1.44956
ETX4_3_AACGTTACCTTGCAGACAAGTCAT_4	ES_ETX4	2.28604	0	0
ETX4_3_AAGCTCCTCTTGCAGAGTGGAGCT_4	ES_ETX4	2.42967	0	0
ETX4_3_AATGGCGTCTTGCAGACGACGTCA_4	ES_ETX4	1.11542	0	0.705782
ETX4_3_ACATCTCGCTTGCAGAGTGGATGG_4	ES_ETX4	0	0	0
ETX4_3_ACCAAGGGCTTGCAGACAGTCCCT_4	ES_ETX4	1.63123	0	0.862911
ETX4_3_ACGTAAACCTTGCAGAGATGTATT_4	ES_ETX4	1.48113	0	0
ETX4_3_AGGGTAAACTTGCAGATGAGGTCT_4	ES_ETX4	2.19156	0	0
ETX4_3_AGGTATATCTTGCAGATACAAACT_4	ES_ETX4	1.63821	0	0
ETX4_3_ATGCATATCTTGCAGATAAATAGG_4	ES_ETX4	1.50005	0	0.7704
ETX4_3_ATGGTCTGCTTGCAGAGTTGTCAT_4	ES_ETX4	0	0	0
ETX4_3_ATTCTGAGCTTGCAGATACAGCCG_4	ES_ETX4	1.20091	0	0.770837
ETX4_3_ATTGAAGTCTTGCAGACTAGTAAC_4	ES_ETX4	0	0	0.835069
ETX4_3_CAAGGAATCTTGCAGAAAGTAATC_4	ES_ETX4	1.20852	0	0
ETX4_3_CAGACTCGCTTGCAGAGCGCATTC_4	ES_ETX4	1.35942	0	0
ETX4_3_CATTCATTCTTGCAGAGAGTTTCG_4	ES_ETX4	1.1587	0	0
ETX4_3_CCTTTGTCCTTGCAGACTTGGTGT_4	ES_ETX4	0	0	0
ETX4_3_GAAATACGCTTGCAGATTCGGCCT_4	ES_ETX4	0.778405	0	0
ETX4_3_GGTAAATCCTTGCAGATAAATAGG_4	ES_ETX4	1.31541	0	0
ETX4_3_GTCCACTACTTGCAGACAGACCAT_4	ES_ETX4	0.974622	0	0
ETX4_3_GTCCGTCACTTGCAGAAACCCTTG_4	ES_ETX4	1.54486	0	0
ETX4_3_GTCTTCCTCTTGCAGATGGCTACC_4	ES_ETX4	0.974211	0	0.974211
ETX4_3_TACTGAATCTTGCAGACACTCCTC_4	ES_ETX4	1.52417	0	0
ETX4_3_TCGGTCATCTTGCAGAATATCTTC_4	ES_ETX4	1.14072	0	0
ETX4_1_AAACACTAGTCAAGTTTGTCTTTC_5	ES_ETX4	0	0	0
ETX4_1_AAACTGTGGTCAAGTTAGAGACTA_5	ES_ETX4	1.09995	0	0
ETX4_1_AACAAATGGTCAAGTTGTTCTGTT_5	ES_ETX4	1.42277	0	0.94558
ETX4_1_AACAGAACGTCAAGTTGAATTCGT_5	ES_ETX4	2.43365	0	0
ETX4_1_AACTCAGTGTCAAGTTAAGATTGT_5	ES_ETX4	2.38795	0	0
ETX4_1_AAGAAGGTGTCAAGTTCTTCAGGT_5	ES_ETX4	1.59943	0	1.09028
ETX4_1_AAGGCGCTGTCAAGTTCATTTGTT_5	ES_ETX4	1.22908	0	0.79256
ETX4_1_ACAAAGATGTCAAGTTATGACTTT_5	ES_ETX4	1.07125	0	0
ETX4_1_ACAAAGATGTCAAGTTCCCTTGGT_5	ES_ETX4	0	0	0
ETX4_1_ACAGATAAGTCAAGTTTTCACATA_5	ES_ETX4	0	0	0
ETX4_1_ACCAAGGGGTCAAGTTGGTTAGTG_5	ES_ETX4	1.2227	0	0
ETX4_1_ACCCTCAAGTCAAGTTCTTACTCC_5	ES_ETX4	1.62547	0	0
ETX4_1_ACTAGAGCGTCAAGTTTTATCTGT_5	ES_ETX4	0	0	0
ETX4_1_AGAGGTGCGTCAAGTTATGACCGA_5	ES_ETX4	1.45692	0	1.45692
ETX4_1_AGGCGTTTGTCAAGTTCGTCAGCA_5	ES_ETX4	0	0	0
ETX4_1_AGGCGTTTGTCAAGTTTACAAACT_5	ES_ETX4	0	0	0
ETX4_1_ATGGGCTCGTCAAGTTTAGTCTAG_5	ES_ETX4	0	0	1.03562
ETX4_1_CAAGGTACGTCAAGTTATGGAAAT_5	ES_ETX4	1.16216	0	0
ETX4_1_CAATTCTCGTCAAGTTTACTTGTG_5	ES_ETX4	0	0	0
ETX4_1_CACAAGTAGTCAAGTTGTTAACCA_5	ES_ETX4	0	0	0
ETX4_1_CACTAACCGTCAAGTTTAAATAGG_5	ES_ETX4	1.34298	0	0
ETX4_1_CATTTCTAGTCAAGTTGTCTCTCT_5	ES_ETX4	2.00453	0	0
ETX4_1_CCATCGTCGTCAAGTTATGGGCAC_5	ES_ETX4	0	0	0
ETX4_1_CGAAACTCGTCAAGTTGGGAACCT_5	ES_ETX4	1.65666	0	0
ETX4_1_CGAACCGAGTCAAGTTATTGGGCC_5	ES_ETX4	1.4192	0	0
ETX4_1_CGGACTAAGTCAAGTTTCGACGGT_5	ES_ETX4	1.17315	0	0
ETX4_1_CTAGCACGGTCAAGTTTCGACGGT_5	ES_ETX4	1.55953	1.0572	0
ETX4_1_CTCCTCCAGTCAAGTTTGGTTTCT_5	ES_ETX4	0	0	0
ETX4_1_CTCTATAGGTCAAGTTGTGTAACC_5	ES_ETX4	1.21632	0	0
ETX4_1_CTGCGATGGTCAAGTTACACTAAG_5	ES_ETX4	0	0	1.39704
ETX4_1_CTTCTACGGTCAAGTTGAAGGCTT_5	ES_ETX4	1.9114	0	1.57727
ETX4_1_GAATCCCAGTCAAGTTCCACATTA_5	ES_ETX4	1.45164	0	0
ETX4_1_GAGGGTCAGTCAAGTTTGACCAGT_5	ES_ETX4	0	0	0
ETX4_1_GATGCAGAGTCAAGTTGTCCAAAG_5	ES_ETX4	2.11745	0	0
ETX4_1_GATTGGGAGTCAAGTTCCCGAATG_5	ES_ETX4	1.04033	0	0
ETX4_1_GATTTCCCGTCAAGTTCAATACTT_5	ES_ETX4	1.65775	0.882042	0
ETX4_1_GATTTCCCGTCAAGTTTCGGTTTA_5	ES_ETX4	1.01085	0	0
ETX4_1_GCGGTAACGTCAAGTTAATGTTTG_5	ES_ETX4	1.24514	0	0
ETX4_1_GGCCCAATGTCAAGTTCCTATTCA_5	ES_ETX4	2.23608	0	0
ETX4_1_GGTAGCCAGTCAAGTTAGGCAGTT_5	ES_ETX4	1.1387	0	0
ETX4_1_GGTCTTTCGTCAAGTTGGGAAATC_5	ES_ETX4	1.20786	0	1.20786
ETX4_1_GGTTACACGTCAAGTTACCACGCT_5	ES_ETX4	0	0	0
ETX4_1_GTGATAAAGTCAAGTTAGGAGCTT_5	ES_ETX4	1.50032	0	0
ETX4_1_GTGCGAAGGTCAAGTTGTTTACGT_5	ES_ETX4	0	0	1.34372
ETX4_1_GTTACTAGGTCAAGTTCGTATCGG_5	ES_ETX4	0	0	0
ETX4_1_TAGGCTTTGTCAAGTTCATCTCCC_5	ES_ETX4	0	0	0
ETX4_1_TATTAGCGGTCAAGTTCACAACAG_5	ES_ETX4	1.08455	0	0
ETX4_1_TCGCAATCGTCAAGTTCCTGACAC_5	ES_ETX4	1.90944	0	0
ETX4_1_TCTTTGACGTCAAGTTCTCCGCAT_5	ES_ETX4	2.08409	0	0
ETX4_1_TGCTTCATGTCAAGTTCTTACTCC_5	ES_ETX4	2.09183	0	0
ETX4_1_TGGCTAGTGTCAAGTTCTTCAGGT_5	ES_ETX4	1.60259	0	0
ETX4_1_TGGTGTCTGTCAAGTTGCAGCATG_5	ES_ETX4	1.41565	0	0
ETX4_2_AAACAAACGGCATAGGATGGATTA_6	ES_ETX4	1.94904	0	0
ETX4_2_AAACACGGGGCATAGGACTGAGTT_6	ES_ETX4	1.07875	0	0
ETX4_2_AAACGTGAGGCATAGGTTAAGCGT_6	ES_ETX4	1.85988	0	0
ETX4_2_AACAAATGGGCATAGGTTTGGGAG_6	ES_ETX4	0	0	1.19921
ETX4_2_AACGCCAAGGCATAGGAACCCTTG_6	ES_ETX4	1.13182	0	0
ETX4_2_AAGGGACCGGCATAGGATTCCTTG_6	ES_ETX4	1.09212	0	0
ETX4_2_AATCGAAGGGCATAGGTTAGTCCG_6	ES_ETX4	0.727925	0	0
ETX4_2_ACAAGTAGGGCATAGGGTGTAACC_6	ES_ETX4	0.699711	0	0
ETX4_2_ACCGTCGAGGCATAGGGTTGCACG_6	ES_ETX4	0	0	0
ETX4_2_ACGCTTAAGGCATAGGAACTTAGC_6	ES_ETX4	1.97867	0	0
ETX4_2_ACGGCAGTGGCATAGGAGGAGCTT_6	ES_ETX4	0.850818	0	0.850818
ETX4_2_AGCACGTAGGCATAGGCAAGTCAT_6	ES_ETX4	0	0	0
ETX4_2_AGCATGCCGGCATAGGACGAAACG_6	ES_ETX4	1.63101	0	0
ETX4_2_AGCATGCCGGCATAGGATGGAAAT_6	ES_ETX4	0.871798	0	0
ETX4_2_AGGGTAAAGGCATAGGAGAAGTCC_6	ES_ETX4	1.11708	0	0
ETX4_2_AGGGTAAAGGCATAGGGATGTGAG_6	ES_ETX4	1.74666	0	0
ETX4_2_ATAGATGTGGCATAGGTTGATCTA_6	ES_ETX4	1.36515	0	0
ETX4_2_ATCGTAACGGCATAGGCACAGTTT_6	ES_ETX4	1.4422	0	0
ETX4_2_ATTGAAGTGGCATAGGCGGAATTT_6	ES_ETX4	0	0	0
ETX4_2_CAAGGAATGGCATAGGAATGTTTG_6	ES_ETX4	1.16126	0	0.740495
ETX4_2_CCTTTGTCGGCATAGGCTTCTGGA_6	ES_ETX4	1.95017	0	0
ETX4_2_CGAACCGAGGCATAGGTTCGGCCT_6	ES_ETX4	0.797623	0	0
ETX4_2_CTCGGTGAGGCATAGGACTAGCCA_6	ES_ETX4	0	0	0
ETX4_2_GCGTATTCGGCATAGGAAAGTCGG_6	ES_ETX4	1.44096	0	0
ETX4_2_GGACTTCTGGCATAGGGTACCTTG_6	ES_ETX4	0.727427	0	0
ETX4_2_GGCACTTCGGCATAGGTTGTCGCC_6	ES_ETX4	0.729312	0	0
ETX4_2_GTCCTTGCGGCATAGGCCACATTA_6	ES_ETX4	0.736898	0	0
ETX4_2_TACGCGAGGGCATAGGATGACTTT_6	ES_ETX4	0	0	0
ETX4_2_TAGGTACGGGCATAGGCCAGCAGT_6	ES_ETX4	0	0	0
ETX4_2_TCGTTCCCGGCATAGGGGGAACCT_6	ES_ETX4	1.75759	0	1.22355
ETX4_2_TGCGACTAGGCATAGGTTGGATCG_6	ES_ETX4	0.929326	0	0
ETX4_2_TGGCTAGTGGCATAGGTTGTGACT_6	ES_ETX4	1.22831	0	0
ETX4_2_TGGTGTCTGGCATAGGCCCGACTT_6	ES_ETX4	0.899929	0	0
ETX4_3_AAACACTACTTGCAGATAGTGTTT_7	ES_ETX4	0.76742	0	0
ETX4_3_AAAGAGGCCTTGCAGAATCAAGTG_7	ES_ETX4	1.46831	0	0
ETX4_3_AAATAGCACTTGCAGACTGCGTTG_7	ES_ETX4	1.44956	0	1.44956
ETX4_3_AACGTTACCTTGCAGACAAGTCAT_7	ES_ETX4	2.28604	0	0
ETX4_3_AAGCTCCTCTTGCAGAGTGGAGCT_7	ES_ETX4	2.42967	0	0
ETX4_3_AATGGCGTCTTGCAGACGACGTCA_7	ES_ETX4	1.11542	0	0.705782
ETX4_3_ACATCTCGCTTGCAGAGTGGATGG_7	ES_ETX4	0	0	0
ETX4_3_ACCAAGGGCTTGCAGACAGTCCCT_7	ES_ETX4	1.63123	0	0.862911
ETX4_3_ACGTAAACCTTGCAGAGATGTATT_7	ES_ETX4	1.48113	0	0
ETX4_3_AGGGTAAACTTGCAGATGAGGTCT_7	ES_ETX4	2.19156	0	0
ETX4_3_AGGTATATCTTGCAGATACAAACT_7	ES_ETX4	1.63821	0	0
ETX4_3_ATGCATATCTTGCAGATAAATAGG_7	ES_ETX4	1.50005	0	0.7704
ETX4_3_ATGGTCTGCTTGCAGAGTTGTCAT_7	ES_ETX4	0	0	0
ETX4_3_ATTCTGAGCTTGCAGATACAGCCG_7	ES_ETX4	1.20091	0	0.770837
ETX4_3_ATTGAAGTCTTGCAGACTAGTAAC_7	ES_ETX4	0	0	0.835069
ETX4_3_CAGACTCGCTTGCAGAGCGCATTC_7	ES_ETX4	1.35942	0	0
ETX4_3_CATTCATTCTTGCAGAGAGTTTCG_7	ES_ETX4	1.1587	0	0
ETX4_3_CCTTTGTCCTTGCAGACTTGGTGT_7	ES_ETX4	0	0	0
ETX4_3_GAAATACGCTTGCAGATTCGGCCT_7	ES_ETX4	0.778405	0	0
ETX4_3_GGTAAATCCTTGCAGATAAATAGG_7	ES_ETX4	1.31541	0	0
ETX4_3_GTATTGACCTTGCAGATCGGTACG_7	ES_ETX4	1.1733	0	0
ETX4_3_GTCCACTACTTGCAGACAGACCAT_7	ES_ETX4	0.974622	0	0
ETX4_3_GTCCGTCACTTGCAGAAACCCTTG_7	ES_ETX4	1.54486	0	0
ETX4_3_GTCTTCCTCTTGCAGATGGCTACC_7	ES_ETX4	0.974211	0	0.974211
ETX4_3_TACTGAATCTTGCAGACACTCCTC_7	ES_ETX4	1.52417	0	0
ETX4_3_TCGGTCATCTTGCAGAATATCTTC_7	ES_ETX4	1.14072	0	0
ETX5_1_AAACCGCCTCGACGGCAACTTAGC_8	ES_ETX5	1.85124	0	0
ETX5_1_AAACTACATCGACGGCCGAGTCTG_8	ES_ETX5	0	0	0
ETX5_1_AAGGCGCTTCGACGGCTCTCACTT_8	ES_ETX5	0	0	0
ETX5_1_AAGTGAGATCGACGGCCGTCAGCA_8	ES_ETX5	1.59519	0	0
ETX5_1_AAGTGAGATCGACGGCCTACTTGT_8	ES_ETX5	0	0	1.22118
ETX5_1_AATAAGGATCGACGGCTGATAACA_8	ES_ETX5	1.47864	0	0
ETX5_1_ACAAAGATTCGACGGCGTTGTCAT_8	ES_ETX5	1.14655	0	0
ETX5_1_ACTACCCGTCGACGGCTTATCTGT_8	ES_ETX5	1.5229	0	0
ETX5_1_ACTCGGAATCGACGGCAGCGAAGT_8	ES_ETX5	0.941269	0	0.941269
ETX5_1_ACTCGGAATCGACGGCAGGAGCTT_8	ES_ETX5	1.01746	0	0
ETX5_1_ACTGGTCATCGACGGCCGTATTTC_8	ES_ETX5	2.38945	0	0
ETX5_1_ACTTCGCTTCGACGGCGCCAAGAT_8	ES_ETX5	1.28833	0	0
ETX5_1_AGCTTCGATCGACGGCGGTGACAC_8	ES_ETX5	1.62925	0	0
ETX5_1_AGTAATGGTCGACGGCTATTGCCT_8	ES_ETX5	0	0	0
ETX5_1_ATACACCCTCGACGGCCTGAGTGC_8	ES_ETX5	0	0	0
ETX5_1_ATCCGCATTCGACGGCCATACATT_8	ES_ETX5	0	0	0
ETX5_1_ATGGGCTCTCGACGGCCGTGCTAG_8	ES_ETX5	0.942989	0	0
ETX5_1_ATGGGCTCTCGACGGCGGTCACAG_8	ES_ETX5	1.16702	0	0
ETX5_1_ATTGAAGTTCGACGGCCCGCTGTT_8	ES_ETX5	1.42613	0	1.42613
ETX5_1_CAAGGTACTCGACGGCTTAGGACC_8	ES_ETX5	1.02268	0	0
ETX5_1_CAGTTTAATCGACGGCGGCATGCT_8	ES_ETX5	1.78492	0	0
ETX5_1_CCATCCACTCGACGGCGGGTGTAT_8	ES_ETX5	1.19566	0	0
ETX5_1_CCGTAGCTTCGACGGCTTGTGACT_8	ES_ETX5	0	0	0
ETX5_1_CGGTGAGTTCGACGGCTCATGAGG_8	ES_ETX5	0.854447	0	0
ETX5_1_CTGAAGGGTCGACGGCAACACACG_8	ES_ETX5	1.50194	0	0
ETX5_1_CTGCGATGTCGACGGCGAAGGCTT_8	ES_ETX5	1.12181	0	0
ETX5_1_CTGGGTATTCGACGGCGTTCAACT_8	ES_ETX5	1.04725	0	0
ETX5_1_CTGTCGCATCGACGGCTCTCAACC_8	ES_ETX5	2.20676	0	0
ETX5_1_CTTAGTGTTCGACGGCCGTCAGCA_8	ES_ETX5	1.70569	0	0
ETX5_1_GAAATACGTCGACGGCGTTGTCAT_8	ES_ETX5	1.5201	0	0
ETX5_1_GAAGATATTCGACGGCCACGGACT_8	ES_ETX5	0	0	0
ETX5_1_GACACAAATCGACGGCAAAGCCTA_8	ES_ETX5	0	0.791832	0
ETX5_1_GATTTCCCTCGACGGCTAGTCTAG_8	ES_ETX5	0	0	0
ETX5_1_GCCAACATTCGACGGCGTCATATT_8	ES_ETX5	2.27277	0	0
ETX5_1_GCGGTAACTCGACGGCTTGCACGC_8	ES_ETX5	0.801058	0	0
ETX5_1_GCGTGCAATCGACGGCCGATTGAT_8	ES_ETX5	0	0	0
ETX5_1_GCTATGGGTCGACGGCGATTTACC_8	ES_ETX5	1.74695	0	0
ETX5_1_GGCTTTGCTCGACGGCATGCGGAT_8	ES_ETX5	1.88385	0	0
ETX5_1_GGGTCATTTCGACGGCCAGTTTGC_8	ES_ETX5	1.91452	0	1.35888
ETX5_1_GGGTCTAGTCGACGGCGGGAGGTA_8	ES_ETX5	0	0	0
ETX5_1_GGTAGCCATCGACGGCAGGAGCTT_8	ES_ETX5	0	0	0
ETX5_1_TAGGCTTTTCGACGGCCTGCGTTG_8	ES_ETX5	0	0	0
ETX5_1_TCAAATGGTCGACGGCCCAACCGT_8	ES_ETX5	2.31061	0	1.18484
ETX5_1_TCAGCCTCTCGACGGCAATTCCCA_8	ES_ETX5	0	0	0
ETX5_1_TCATACCATCGACGGCTCGACGGT_8	ES_ETX5	0	0	0
ETX5_1_TGAATAGGTCGACGGCGTCCGTAC_8	ES_ETX5	0	0	0
ETX5_1_TGACGTCGTCGACGGCGAAAGACC_8	ES_ETX5	0	0	0
ETX5_1_TGGACGGATCGACGGCACGCCATT_8	ES_ETX5	1.73359	0	0
ETX5_1_TGTTATCATCGACGGCGACAGATA_8	ES_ETX5	0.891441	0	0
ETX5_2_AAACAAACCTAGGTTCACGCAGAG_9	ES_ETX5	1.5244	0	0
ETX5_2_AAAGAAAGCTAGGTTCCAACAAAT_9	ES_ETX5	1.2036	0	0
ETX5_2_AAAGCCCGCTAGGTTCGGCTACTA_9	ES_ETX5	2.05033	0	0
ETX5_2_AACTCAGTCTAGGTTCAGAAGTCC_9	ES_ETX5	0.978543	0	0
ETX5_2_AAGAGTATCTAGGTTCTAGTGTTT_9	ES_ETX5	0	0	0
ETX5_2_AAGCTCCTCTAGGTTCCCCATCTG_9	ES_ETX5	0	0	1.10169
ETX5_2_AAGGATGACTAGGTTCTGATAACA_9	ES_ETX5	1.0142	0	1.50725
ETX5_2_AAGGGACCCTAGGTTCGTATGAGT_9	ES_ETX5	1.11281	0	0
ETX5_2_AAGTCCAACTAGGTTCCACAGTTT_9	ES_ETX5	1.37313	0	0
ETX5_2_AATACATCCTAGGTTCAAGGTAAT_9	ES_ETX5	0.953449	0	0
ETX5_2_AATACATCCTAGGTTCGCTTTGGC_9	ES_ETX5	1.03892	0	0
ETX5_2_ACCTTCCCCTAGGTTCCTTACGGG_9	ES_ETX5	1.10763	0	1.10763
ETX5_2_ACGACGACCTAGGTTCACATCTAT_9	ES_ETX5	0	0	0
ETX5_2_ACGTAAACCTAGGTTCTTGTCGCC_9	ES_ETX5	0	0	0
ETX5_2_AGAGAGACCTAGGTTCGGGAACCT_9	ES_ETX5	0	0	0
ETX5_2_AGCATGCCCTAGGTTCACTAGGAT_9	ES_ETX5	0	0	0
ETX5_2_AGTCACAACTAGGTTCACATCTAT_9	ES_ETX5	0	0	0
ETX5_2_AGTGCTTCCTAGGTTCGGGTGTAT_9	ES_ETX5	0	0	0
ETX5_2_ATATGCAACTAGGTTCCGACTCCT_9	ES_ETX5	1.1713	0	0
ETX5_2_ATGACAACCTAGGTTCAATGAATG_9	ES_ETX5	1.491	0.764157	0.764157
ETX5_2_ATTATTCGCTAGGTTCTTTGTGTC_9	ES_ETX5	0	0	0
ETX5_2_CACAACCTCTAGGTTCAGAAGTTA_9	ES_ETX5	0	0	0
ETX5_2_CATGCTGCCTAGGTTCCGCTAGTC_9	ES_ETX5	1.06448	0	0
ETX5_2_CCACCTCTCTAGGTTCGTGGATGG_9	ES_ETX5	0	0	0
ETX5_2_CCACCTCTCTAGGTTCTCATCCTT_9	ES_ETX5	0.97844	0	0
ETX5_2_CCAGCGAACTAGGTTCCCGCAACT_9	ES_ETX5	0.947607	0	0
ETX5_2_CGATCCAACTAGGTTCGAGCCCAT_9	ES_ETX5	0.771962	0	0
ETX5_2_CGATGGCACTAGGTTCGAGAGTAT_9	ES_ETX5	1.24312	0	0.803434
ETX5_2_CGGTGAGTCTAGGTTCTACTTGTG_9	ES_ETX5	1.61846	0	0.698795
ETX5_2_CGTGCAACCTAGGTTCGGTCTGAC_9	ES_ETX5	1.24128	0	0
ETX5_2_CGTTGCCTCTAGGTTCAGAGGTGG_9	ES_ETX5	0.947414	0	0
ETX5_2_CGTTTCGTCTAGGTTCCCTATTCA_9	ES_ETX5	0	0	0
ETX5_2_CTCACATCCTAGGTTCTTCGGCCT_9	ES_ETX5	0	0	0
ETX5_2_CTGAAGGGCTAGGTTCTCTGCATC_9	ES_ETX5	1.45717	0	0
ETX5_2_CTGCTAGACTAGGTTCGGGAACGA_9	ES_ETX5	1.00489	0	0
ETX5_2_GAATCCCACTAGGTTCGGGCCAAT_9	ES_ETX5	0	0	0
ETX5_2_GAGGAGTGCTAGGTTCATCAGCGC_9	ES_ETX5	0.917252	0	0
ETX5_2_GCGTGCAACTAGGTTCACCTTCTT_9	ES_ETX5	0	0	0
ETX5_2_GGGCATCACTAGGTTCTCCTTATT_9	ES_ETX5	1.35996	0	0
ETX5_2_GGTTACACCTAGGTTCCTGAGTGC_9	ES_ETX5	0	0	0
ETX5_2_GTCTTCCTCTAGGTTCCTGTCTGG_9	ES_ETX5	1.54312	0	0
ETX5_2_TAATGTGGCTAGGTTCTTTATCAC_9	ES_ETX5	0	0	0
ETX5_2_TACCTAAGCTAGGTTCATTTCCGG_9	ES_ETX5	1.13942	0	0
ETX5_2_TAGTCTCTCTAGGTTCGTTTACGT_9	ES_ETX5	0	0	0
ETX5_2_TATTAGCGCTAGGTTCGCTTACCT_9	ES_ETX5	0.789791	0	0
ETX5_2_TCAAATGGCTAGGTTCCACAGTTT_9	ES_ETX5	0	0	0
ETX5_2_TCCGACACCTAGGTTCGGTTAGTG_9	ES_ETX5	0.834847	0	0
ETX5_2_TCGAGTTTCTAGGTTCGAAGGCTT_9	ES_ETX5	0.982394	0	0
ETX5_2_TGAATAGGCTAGGTTCTTGGCGTT_9	ES_ETX5	0	0	0
ETX5_2_TGACGTCGCTAGGTTCGAAGTGCC_9	ES_ETX5	1.64975	0	0
ETX5_2_TGGTTAACCTAGGTTCTGTTCCAG_9	ES_ETX5	2.05462	0	0
ETX5_3_AAAGAAAGGATCGTGTGCTTACCT_10	ES_ETX5	0	0	0
ETX5_3_AACGATTTGATCGTGTTAACCCGT_10	ES_ETX5	0	0	0
ETX5_3_AACGATTTGATCGTGTTATTGCCT_10	ES_ETX5	1.46352	0	0
ETX5_3_AACGGTAGGATCGTGTAACACACG_10	ES_ETX5	1.37038	0	0
ETX5_3_AAGGCGCTGATCGTGTTGGTATGA_10	ES_ETX5	0	0	0
ETX5_3_AATCCGGCGATCGTGTCTTGGTGT_10	ES_ETX5	0	0	0
ETX5_3_AATCGTTCGATCGTGTCGGCTTAC_10	ES_ETX5	1.60784	1.60784	0
ETX5_3_AATCGTTCGATCGTGTTCACGTTT_10	ES_ETX5	0	0	0
ETX5_3_ACGTAAACGATCGTGTATCCCACG_10	ES_ETX5	1.35014	0	0
ETX5_3_ACTAGAGCGATCGTGTATACCCAG_10	ES_ETX5	1.35439	0	0
ETX5_3_AGAAGCTTGATCGTGTCTGTCTGG_10	ES_ETX5	0	0	0
ETX5_3_AGGTATATGATCGTGTGGGTTGGT_10	ES_ETX5	0	0	0
ETX5_3_AGTTGAACGATCGTGTGTCATATT_10	ES_ETX5	0	0	0
ETX5_3_ATAGATGTGATCGTGTGCAGCATG_10	ES_ETX5	0	0	0
ETX5_3_ATCAGGGAGATCGTGTAATGTTTG_10	ES_ETX5	0	0	0
ETX5_3_ATCCGCATGATCGTGTCTTACTCC_10	ES_ETX5	0	0	1.17007
ETX5_3_ATGTGCCGGATCGTGTATACTCTT_10	ES_ETX5	2.20437	0	1.30513
ETX5_3_CAAGGTACGATCGTGTCGATTGAT_10	ES_ETX5	2.02795	0	1.45844
ETX5_3_CCACCTCTGATCGTGTCATACATT_10	ES_ETX5	1.4827	0	0
ETX5_3_CGAGGCTAGATCGTGTTCCCAATC_10	ES_ETX5	1.80225	0	0
ETX5_3_CTCTATAGGATCGTGTAGGCAGTT_10	ES_ETX5	0	0	0
ETX5_3_CTGGAACAGATCGTGTATTCCTTG_10	ES_ETX5	1.47408	0	0
ETX5_3_CTGGAACAGATCGTGTCTACTTGT_10	ES_ETX5	0	0	0
ETX5_3_CTGGGTATGATCGTGTACGAAACG_10	ES_ETX5	1.77916	0	0
ETX5_3_GAGAAACCGATCGTGTGTGGATGG_10	ES_ETX5	0	0	0
ETX5_3_GATTGGGAGATCGTGTACCCACGA_10	ES_ETX5	0	0	0
ETX5_3_GCTATGGGGATCGTGTGTCGTCGT_10	ES_ETX5	2.49277	0	0
ETX5_3_GGACTTCTGATCGTGTTTGTGACT_10	ES_ETX5	0	0	0
ETX5_3_GGCAAGGTGATCGTGTTGTGTCCT_10	ES_ETX5	1.58617	0	0
ETX5_3_GGCGACAAGATCGTGTAATGACCC_10	ES_ETX5	2.61699	0	0
ETX5_3_GGTCTTTCGATCGTGTAGCACCAC_10	ES_ETX5	1.54457	0	0
ETX5_3_GTCAGGTTGATCGTGTTTGGACTT_10	ES_ETX5	1.42781	0	0
ETX5_3_GTCTTCCTGATCGTGTCGCTCTCA_10	ES_ETX5	0	0	0
ETX5_3_GTTGTCCGGATCGTGTACTGAGTT_10	ES_ETX5	0	0	0
ETX5_3_TACGCGAGGATCGTGTCGACGTCA_10	ES_ETX5	0	0	0
ETX5_3_TACGCGAGGATCGTGTGGTTAGTG_10	ES_ETX5	0	0	0
ETX5_3_TCAAGGCGGATCGTGTCCTCGTCT_10	ES_ETX5	0	0	0
ETX5_3_TCCGCTGTGATCGTGTCACAAGGC_10	ES_ETX5	2.16346	0	0
ETX5_3_TGAGAGCGGATCGTGTCTCTTGAC_10	ES_ETX5	1.24655	0	0
ETX5_3_TGCTTCATGATCGTGTGCGTTGCT_10	ES_ETX5	1.52515	0	0
ETX5_3_TGGCTAGTGATCGTGTACGTATAC_10	ES_ETX5	1.45465	0	0
ETX6_1_AAACACGGAGGCTCAAAATCGGGT_11	ES_ETX6	0.734972	0	0
ETX6_1_AAACACGGAGGCTCAACCTGTTAT_11	ES_ETX6	0	0.710066	0.710066
ETX6_1_AAACACGGAGGCTCAACGGCACAT_11	ES_ETX6	0	0	0
ETX6_1_AAACACGGAGGCTCAAGGAAACAG_11	ES_ETX6	0	0	0
ETX6_1_AAACCGCCAGGCTCAATGCCATCG_11	ES_ETX6	0	0	0
ETX6_1_AAACGATCAGGCTCAATTAAGCGT_11	ES_ETX6	0	0	0
ETX6_1_AAACTACAAGGCTCAATTGGATCG_11	ES_ETX6	0	0	0
ETX6_1_AAACTGTGAGGCTCAATGGTATGA_11	ES_ETX6	1.22797	0	0
ETX6_1_AAAGAAAGAGGCTCAACTAGTAAC_11	ES_ETX6	1.65349	0	0
ETX6_1_AAAGAGGCAGGCTCAACTCGCGTA_11	ES_ETX6	0	0	0
ETX6_1_AAAGCCCGAGGCTCAAAAATCGTT_11	ES_ETX6	0	0	0
ETX6_1_AAAGCCCGAGGCTCAAGCAAGGAC_11	ES_ETX6	1.23097	0	1.23097
ETX6_1_AAATAGCAAGGCTCAATGTAGTTT_11	ES_ETX6	0	0.771149	0
ETX6_1_AACAGAACAGGCTCAACCCTTCAG_11	ES_ETX6	1.1124	0	0
ETX6_1_AACAGCGGAGGCTCAAATTTCCGG_11	ES_ETX6	0	0	0
ETX6_1_AACGCCAAAGGCTCAAGAGAGTAT_11	ES_ETX6	0	0	0
ETX6_1_AACGTTACAGGCTCAACGAGATGT_11	ES_ETX6	0	0	0
ETX6_1_AAGAACAGAGGCTCAACGGACAAC_11	ES_ETX6	1.23805	0	0
ETX6_1_AAGAGTATAGGCTCAAACGAAACG_11	ES_ETX6	0.767977	0	0
ETX6_1_AAGAGTATAGGCTCAAGATTGCGA_11	ES_ETX6	1.90798	0	0
ETX6_1_AAGCCTTCAGGCTCAAACGGTAGC_11	ES_ETX6	1.55588	0	0
ETX6_1_AAGTATTGAGGCTCAAGTCCGTAC_11	ES_ETX6	0	0	0
ETX6_1_AATCGAAGAGGCTCAATCGAAGCT_11	ES_ETX6	2.36696	0	0
ETX6_1_AATCGTTCAGGCTCAATTAGGACC_11	ES_ETX6	0	0	0
ETX6_1_AATGGCGTAGGCTCAACGTGGATA_11	ES_ETX6	0	0	0
ETX6_1_AATGGCGTAGGCTCAATACGTGCT_11	ES_ETX6	1.58422	0	0
ETX6_1_AATGTATGAGGCTCAAACGGTAGC_11	ES_ETX6	0	0	0
ETX6_1_AATGTATGAGGCTCAAGTCCGTAC_11	ES_ETX6	1.97341	0	0.709279
ETX6_1_ACAATCTTAGGCTCAAACTCACCG_11	ES_ETX6	0.845625	0	0
ETX6_1_ACAGGCCAAGGCTCAACTTCGATT_11	ES_ETX6	0	0	0
ETX6_1_ACATCTCGAGGCTCAACGCTCTCA_11	ES_ETX6	0	0	0
ETX6_1_ACATCTCGAGGCTCAAGCTTTGGC_11	ES_ETX6	1.39217	0	0
ETX6_1_ACCAAGGGAGGCTCAACTTTAATC_11	ES_ETX6	0	0	0
ETX6_1_ACCTGAAGAGGCTCAAGAGGCTGA_11	ES_ETX6	0	0	0
ETX6_1_ACCTTCCCAGGCTCAAGGGTGTAT_11	ES_ETX6	0	0	0
ETX6_1_ACCTTCCCAGGCTCAATAGCTTAT_11	ES_ETX6	0	0	0
ETX6_1_ACGGGTTAAGGCTCAAACCCATAT_11	ES_ETX6	0	0.842752	0
ETX6_1_ACGGTTGGAGGCTCAACTTCAGGT_11	ES_ETX6	1.77773	0	0.8016
ETX6_1_ACGTAAACAGGCTCAAACGGTAGC_11	ES_ETX6	1.12468	0	0
ETX6_1_ACTAATTGAGGCTCAAGGGAACCT_11	ES_ETX6	1.64349	0	0
ETX6_1_ACTCATACAGGCTCAACCGCAACT_11	ES_ETX6	0	0	0
ETX6_1_ACTCATACAGGCTCAACGTGCTAG_11	ES_ETX6	0	0	0
ETX6_1_AGAATCAAAGGCTCAACTTACTCC_11	ES_ETX6	0	0	1.72792
ETX6_1_AGACGAGGAGGCTCAATCTGTGGT_11	ES_ETX6	0	0	0
ETX6_1_AGAGAGACAGGCTCAACAAGAGGG_11	ES_ETX6	2.12456	0	0
ETX6_1_AGAGAGACAGGCTCAAGGGAAATC_11	ES_ETX6	0.743029	0	0
ETX6_1_AGAGGTGCAGGCTCAATAACCCGT_11	ES_ETX6	1.48861	0	0
ETX6_1_AGCAACGCAGGCTCAAACTTCAAT_11	ES_ETX6	0	0	0
ETX6_1_AGCACGTAAGGCTCAAGGACTTCC_11	ES_ETX6	1.43598	0	0
ETX6_1_AGCCATCTAGGCTCAATAAGACGG_11	ES_ETX6	0	0	0
ETX6_1_AGCCATCTAGGCTCAATGATGCCC_11	ES_ETX6	1.45971	0.742682	0
ETX6_1_AGCTCCACAGGCTCAAATCAGCGC_11	ES_ETX6	0	0	0
ETX6_1_AGGAGTCGAGGCTCAACGAGATGT_11	ES_ETX6	0	0	0
ETX6_1_AGGCAATAAGGCTCAAACGCTCAG_11	ES_ETX6	1.35781	0	0
ETX6_1_AGGCCGAAAGGCTCAAGGCTACTA_11	ES_ETX6	0	0	0.875294
ETX6_1_AGGGTAAAAGGCTCAAAGGCAGTT_11	ES_ETX6	1.47968	0	0.991687
ETX6_1_AGGGTAAAAGGCTCAAATGGGCAC_11	ES_ETX6	1.27573	0	1.27573
ETX6_1_AGGTTCCCAGGCTCAACGCTAGTC_11	ES_ETX6	1.26769	0	0
ETX6_1_AGTTTGTAAGGCTCAAGCAACCTG_11	ES_ETX6	0	0	0.873339
ETX6_1_ATAACAGGAGGCTCAATGCGACAG_11	ES_ETX6	1.88267	0	0.872447
ETX6_1_ATAAGCTAAGGCTCAACTTTAATC_11	ES_ETX6	1.14217	0	0
ETX6_1_ATACTCTCAGGCTCAAAGACACCA_11	ES_ETX6	0	0	0
ETX6_1_ATACTCTCAGGCTCAACGGACAAC_11	ES_ETX6	0	0	0
ETX6_1_ATAGATGTAGGCTCAAGTATGAGT_11	ES_ETX6	0.89485	0	0
ETX6_1_ATCCCACCAGGCTCAAATGGATTA_11	ES_ETX6	1.00456	0	0
ETX6_1_ATCCCACCAGGCTCAAGGCCCTTA_11	ES_ETX6	0.763606	0	0
ETX6_1_ATCCGCATAGGCTCAACCATTACT_11	ES_ETX6	1.41141	0	0
ETX6_1_ATCCTAGTAGGCTCAACATACATT_11	ES_ETX6	0	0	0
ETX6_1_ATCTTGGCAGGCTCAAAAACTGGT_11	ES_ETX6	1.11867	0.708231	0
ETX6_1_ATGACAACAGGCTCAAGGCTACTA_11	ES_ETX6	1.36907	0	0
ETX6_1_ATTACCTTAGGCTCAAACTGCCGT_11	ES_ETX6	1.4806	0	0.992434
ETX6_1_ATTGGCCCAGGCTCAACATTTGTT_11	ES_ETX6	0.760134	0.760134	0.760134
ETX6_1_CAACGCAGAGGCTCAATCTGCATC_11	ES_ETX6	0	0	0
ETX6_1_CAAGGTACAGGCTCAAAGACACCA_11	ES_ETX6	0	0	0
ETX6_1_CAATCTAGAGGCTCAACCTCGTCT_11	ES_ETX6	0	0	1.98532
ETX6_1_CAATTCTCAGGCTCAAGTCCATGT_11	ES_ETX6	0	0	0
ETX6_1_CACAACCTAGGCTCAAATGGGCAC_11	ES_ETX6	0	0	0
ETX6_1_CACTAACCAGGCTCAATTGGCGTT_11	ES_ETX6	1.12013	0	0
ETX6_1_CAGGTTGCAGGCTCAACCTGACAC_11	ES_ETX6	0.734351	0	1.15318
ETX6_1_CAGGTTGCAGGCTCAATCGGTACG_11	ES_ETX6	1.29244	0	0
ETX6_1_CATTCATTAGGCTCAAACGCAGAG_11	ES_ETX6	0.723414	0	0
ETX6_1_CATTCATTAGGCTCAATGACCCTC_11	ES_ETX6	1.24329	0	0
ETX6_1_CATTTCTAAGGCTCAAATATGCAT_11	ES_ETX6	0	0	0
ETX6_1_CCACCTCTAGGCTCAACTGTTCTT_11	ES_ETX6	1.72614	0	0
ETX6_1_CCACCTCTAGGCTCAAGAAGCACT_11	ES_ETX6	0	0	0
ETX6_1_CCATCGTCAGGCTCAACGTGCTAG_11	ES_ETX6	1.13239	0	0
ETX6_1_CCATCGTCAGGCTCAAGTATGAGT_11	ES_ETX6	1.66791	0	0
ETX6_1_CCATGCATAGGCTCAAATTCCTTG_11	ES_ETX6	0.876275	0	2.08065
ETX6_1_CCATGCATAGGCTCAACCATTTGA_11	ES_ETX6	1.16961	0	0
ETX6_1_CCATGCATAGGCTCAAGTTGTCAT_11	ES_ETX6	1.78854	0	0
ETX6_1_CCCGTTCTAGGCTCAACCATTTGA_11	ES_ETX6	1.74448	0	0
ETX6_1_CCCTCTTGAGGCTCAAATCAGCGC_11	ES_ETX6	0	0	0
ETX6_1_CCCTTGCAAGGCTCAAACGCCATT_11	ES_ETX6	0.742451	0	0
ETX6_1_CCGTAGCTAGGCTCAATACAAACT_11	ES_ETX6	2.04665	0	0
ETX6_1_CCGTCTTAAGGCTCAATTGGCGTT_11	ES_ETX6	0	0	1.69484
ETX6_1_CCTTTACAAGGCTCAAGACGATGG_11	ES_ETX6	0	0	0
ETX6_1_CCTTTACAAGGCTCAAGGAATAGA_11	ES_ETX6	0	0	0.889832
ETX6_1_CGTGTACAAGGCTCAAAGCTACGG_11	ES_ETX6	2.01095	0	0
ETX6_1_CGTGTACAAGGCTCAATAAGACGG_11	ES_ETX6	0	0	0
ETX6_1_CTACGGGAAGGCTCAAGATTGCGA_11	ES_ETX6	0	0	0
ETX6_1_CTAGCACGAGGCTCAAGTTGCACG_11	ES_ETX6	0	0	0
ETX6_1_CTCACATCAGGCTCAAGGTTAGTG_11	ES_ETX6	1.92665	0	0
ETX6_1_CTCCCAAAAGGCTCAATCTGTGGT_11	ES_ETX6	0.756575	0	0.756575
ETX6_1_CTCTATAGAGGCTCAATGTACACG_11	ES_ETX6	0	0	0
ETX6_1_CTGAAGGGAGGCTCAACCGCAACT_11	ES_ETX6	1.19365	0	0
ETX6_1_CTGCGATGAGGCTCAAGTTACCGC_11	ES_ETX6	0.934458	0	0
ETX6_1_CTGGGTATAGGCTCAAGTATGAGT_11	ES_ETX6	0	0	1.81333
ETX6_1_CTGGGTATAGGCTCAATCTCACTT_11	ES_ETX6	0	0	0
ETX6_1_CTGTTAAAAGGCTCAAGTTGCACG_11	ES_ETX6	1.9894	0	0
ETX6_1_CTGTTAAAAGGCTCAATGGTTTCT_11	ES_ETX6	1.45776	0	0.741356
ETX6_1_CTGTTGTGAGGCTCAAATGACCGA_11	ES_ETX6	0	0	0
ETX6_1_CTGTTTCCAGGCTCAACTAGACCC_11	ES_ETX6	0	0	0
ETX6_1_CTTTCACTAGGCTCAAAAGATTGT_11	ES_ETX6	0.903757	0	0.903757
ETX6_1_CTTTGGACAGGCTCAATTAGTCCG_11	ES_ETX6	0.977715	0	0
ETX6_1_GAAATACGAGGCTCAACATCTCCC_11	ES_ETX6	0	0	0
ETX6_1_GACACAAAAGGCTCAACATCTCCC_11	ES_ETX6	0	0	0
ETX6_1_GAGCGGAAAGGCTCAATGAAATGA_11	ES_ETX6	0.721887	0	0
ETX6_1_GAGGGTCAAGGCTCAAGTCATATT_11	ES_ETX6	0.844564	0	0
ETX6_1_GATACGCAAGGCTCAAGGGAACGA_11	ES_ETX6	0.843582	0	0
ETX6_1_GATTAAAGAGGCTCAAAACTTAGC_11	ES_ETX6	0	0	0
ETX6_1_GATTGGGAAGGCTCAATGGTTTCT_11	ES_ETX6	0	0	0
ETX6_1_GATTTCCCAGGCTCAAAGCGCCTT_11	ES_ETX6	0	0	0
ETX6_1_GATTTCCCAGGCTCAAGTCCGTAC_11	ES_ETX6	0.920602	0	0
ETX6_1_GCAAACTGAGGCTCAAGGTTAGTG_11	ES_ETX6	1.35556	0	0
ETX6_1_GCCAAAGCAGGCTCAAGGTTAGTG_11	ES_ETX6	1.76545	0	0
ETX6_1_GCCAAAGCAGGCTCAATTAAGCGT_11	ES_ETX6	0	0	0
ETX6_1_GCTACCGTAGGCTCAACCCTAACC_11	ES_ETX6	0.789791	0	0.789791
ETX6_1_GCTTCTCCAGGCTCAAGATGTATT_11	ES_ETX6	1.52684	0	0
ETX6_1_GGAACGAAAGGCTCAATGTACACG_11	ES_ETX6	1.30054	0	0.84829
ETX6_1_GGATTGTTAGGCTCAAAATCGGGT_11	ES_ETX6	1.22635	0	0.790448
ETX6_1_GGATTGTTAGGCTCAAATCAGCGC_11	ES_ETX6	1.31074	0	1.31074
ETX6_1_GGATTGTTAGGCTCAAGCGTTGCT_11	ES_ETX6	0	0	0
ETX6_1_GGCCCAATAGGCTCAACTGAGTGC_11	ES_ETX6	0	0	0
ETX6_1_GGCCCAATAGGCTCAATGTGCTCA_11	ES_ETX6	0	0	0
ETX6_1_GGGATTACAGGCTCAAGCTTTCCA_11	ES_ETX6	1.89146	0	0
ETX6_1_GGGTCATTAGGCTCAAACGCCATT_11	ES_ETX6	1.2477	0	0
ETX6_1_GTAAACAAAGGCTCAACTCCGCAT_11	ES_ETX6	0	0	0
ETX6_1_GTAAACAAAGGCTCAATTTAACAG_11	ES_ETX6	1.3434	0	0
ETX6_1_GTAAGCCGAGGCTCAAACCACGCT_11	ES_ETX6	0	0	0
ETX6_1_GTAATCTGAGGCTCAACTTCGATT_11	ES_ETX6	1.70207	0	0
ETX6_1_GTACGCTTAGGCTCAAGAGCGGTA_11	ES_ETX6	0.910717	0	0
ETX6_1_GTGAGGCAAGGCTCAAGCCTCTTT_11	ES_ETX6	0	0	0
ETX6_1_GTGGTGCTAGGCTCAATGTGCTCA_11	ES_ETX6	0	0	0
ETX6_1_GTTACTAGAGGCTCAACACTTTCT_11	ES_ETX6	0	0	0
ETX6_1_GTTGTCCGAGGCTCAAGTAACGTT_11	ES_ETX6	1.15497	0	0
ETX6_1_TAATCCATAGGCTCAAAGCGCCTT_11	ES_ETX6	2.01039	0	0
ETX6_1_TACCCTGCAGGCTCAAATGACTTT_11	ES_ETX6	0	1.20483	0.773846
ETX6_1_TAGCGGATAGGCTCAACATACATT_11	ES_ETX6	2.53235	0	1.07517
ETX6_1_TATCCACGAGGCTCAACATACATT_11	ES_ETX6	1.15616	0	0
ETX6_1_TATTAGCGAGGCTCAATGATAACA_11	ES_ETX6	0	0	0
ETX6_1_TCAAGGCGAGGCTCAAATACCCAG_11	ES_ETX6	1.19582	0	0
ETX6_1_TCAGCCTCAGGCTCAAGAGGCTGA_11	ES_ETX6	1.88622	0	0
ETX6_1_TCATAGCTAGGCTCAAGCTTACCT_11	ES_ETX6	0.924437	0	0
ETX6_1_TCATAGCTAGGCTCAAGGTTTCTC_11	ES_ETX6	0.908149	0	0
ETX6_1_TCCTATATAGGCTCAATTTACCCT_11	ES_ETX6	0	1.52811	0
ETX6_1_TCGACTGCAGGCTCAACTGTTCTT_11	ES_ETX6	1.53308	0	0
ETX6_1_TCGCAATCAGGCTCAAGATCTCGG_11	ES_ETX6	1.77651	0	0
ETX6_1_TCTGATTTAGGCTCAAAGCACCAC_11	ES_ETX6	1.42277	0	0
ETX6_1_TGACGTCGAGGCTCAACCCTTCAG_11	ES_ETX6	0	0	0
ETX6_1_TGACGTCGAGGCTCAATTGTTTAC_11	ES_ETX6	0	0	0
ETX6_1_TGCACCAGAGGCTCAAGTTCTGTT_11	ES_ETX6	1.69098	0	2.03303
ETX6_1_TGCTGACGAGGCTCAAACCCACGA_11	ES_ETX6	0	0	0
ETX6_1_TGGCTAGTAGGCTCAACCAACCGT_11	ES_ETX6	1.19937	0	0
ETX6_1_TGTTATCAAGGCTCAACTTCGATT_11	ES_ETX6	1.11322	0	0
ETX6_2_AAACACTACGCCACAGCCATTACT_12	ES_ETX6	0.743318	0	0
ETX6_2_AAACGTGACGCCACAGGAATTCGT_12	ES_ETX6	1.20466	0.77372	0
ETX6_2_AAACGTGACGCCACAGGTCGTCGT_12	ES_ETX6	0	0	0
ETX6_2_AAAGAAAGCGCCACAGCTAGATTG_12	ES_ETX6	0	0	0
ETX6_2_AAAGTCATCGCCACAGCCATTACT_12	ES_ETX6	0	1.17015	0
ETX6_2_AAATAGCACGCCACAGCTAGATTG_12	ES_ETX6	0	0	0
ETX6_2_AACAGAACCGCCACAGTGTCTTTC_12	ES_ETX6	0	0	0
ETX6_2_AACGTTACCGCCACAGGTACACTC_12	ES_ETX6	0	0	0
ETX6_2_AACTCAGTCGCCACAGCGGACAAC_12	ES_ETX6	1.68183	1.1593	0
ETX6_2_AAGAACAGCGCCACAGTCGAAGCT_12	ES_ETX6	2.2092	0	0
ETX6_2_AAGAGTATCGCCACAGGATGTATT_12	ES_ETX6	0	0	0
ETX6_2_AAGGGACCCGCCACAGCGGCTTAC_12	ES_ETX6	0	0	0
ETX6_2_AAGTATTGCGCCACAGCGGGTAGT_12	ES_ETX6	1.48613	0	0
ETX6_2_AAGTATTGCGCCACAGTCCGTCCA_12	ES_ETX6	1.98554	0.813858	0
ETX6_2_AAGTCGGGCGCCACAGAGCGAAGT_12	ES_ETX6	1.13783	0	0
ETX6_2_AATAAGGACGCCACAGCTATAGAG_12	ES_ETX6	1.55039	0	0
ETX6_2_AATATGACCGCCACAGCGAATAAT_12	ES_ETX6	1.86187	0	0
ETX6_2_AATATGACCGCCACAGTGTTCCAG_12	ES_ETX6	1.41153	0.936528	0.936528
ETX6_2_AATCCGGCCGCCACAGAACCCTTG_12	ES_ETX6	0.724344	0	0
ETX6_2_AATCGAAGCGCCACAGAGCTACGG_12	ES_ETX6	0	0	0
ETX6_2_AATGGCGTCGCCACAGGCAACCTG_12	ES_ETX6	1.42589	0	0
ETX6_2_AATGGCGTCGCCACAGTAAGACGG_12	ES_ETX6	1.16992	0	0
ETX6_2_ACAAAGATCGCCACAGAAAGCCTA_12	ES_ETX6	0	0	0
ETX6_2_ACAAAGATCGCCACAGTGATAACA_12	ES_ETX6	1.13639	0	0
ETX6_2_ACAAGTAGCGCCACAGCCGCTGTT_12	ES_ETX6	1.04473	0	0
ETX6_2_ACAGATAACGCCACAGATGACCGA_12	ES_ETX6	0	0	1.04761
ETX6_2_ACAGGCCACGCCACAGGGTCCCTT_12	ES_ETX6	0	0	0
ETX6_2_ACCAACCCCGCCACAGGGGAACGA_12	ES_ETX6	0	0	0
ETX6_2_ACCCATGCCGCCACAGGTTGTCAT_12	ES_ETX6	0	0	0
ETX6_2_ACCCGATTCGCCACAGCTTTCTTT_12	ES_ETX6	0	0	1.24637
ETX6_2_ACCTGAAGCGCCACAGCCCTTCAG_12	ES_ETX6	0.729145	0	1.14633
ETX6_2_ACGAATTCCGCCACAGAAGATTGT_12	ES_ETX6	1.27295	0	0
ETX6_2_ACGCTTAACGCCACAGAGCTACGG_12	ES_ETX6	0	0	0
ETX6_2_ACGCTTAACGCCACAGGTCTCTCT_12	ES_ETX6	0	0	0
ETX6_2_ACGGCAGTCGCCACAGCGCTAGTC_12	ES_ETX6	1.72034	0	0
ETX6_2_ACGGGTTACGCCACAGATTTCCGG_12	ES_ETX6	0	0	0
ETX6_2_ACGGGTTACGCCACAGCTCAGAAT_12	ES_ETX6	1.2432	0	1.2432
ETX6_2_ACTACCCGCGCCACAGTCCAGGGA_12	ES_ETX6	1.22321	0	0.788021
ETX6_2_ACTCGGAACGCCACAGCTAGTAAC_12	ES_ETX6	0	0	0
ETX6_2_ACTGCTGGCGCCACAGCCGCTGTT_12	ES_ETX6	1.87909	0	0.746455
ETX6_2_AGAAACCACGCCACAGTGTGCTCA_12	ES_ETX6	0	0	0
ETX6_2_AGAAGCTTCGCCACAGCGACGTCA_12	ES_ETX6	1.69787	0	0
ETX6_2_AGAAGCTTCGCCACAGGGCGTTAG_12	ES_ETX6	0	0	1.341
ETX6_2_AGACGAGGCGCCACAGTCTCAACC_12	ES_ETX6	1.19062	0	1.19062
ETX6_2_AGAGAGACCGCCACAGCGTCAGCA_12	ES_ETX6	0	0	0.7582
ETX6_2_AGAGAGACCGCCACAGTACAGCCG_12	ES_ETX6	1.51732	0	0
ETX6_2_AGAGGTGCCGCCACAGACTGAGTT_12	ES_ETX6	0	0	0
ETX6_2_AGCGTGGTCGCCACAGTCTGTGGT_12	ES_ETX6	0	0	0
ETX6_2_AGCTCCACCGCCACAGGGGAAGGT_12	ES_ETX6	1.92796	0	0
ETX6_2_AGCTTCGACGCCACAGTGTCTTTC_12	ES_ETX6	0	0	0
ETX6_2_AGGCCGAACGCCACAGATCAGCGC_12	ES_ETX6	0	0	1.04366
ETX6_2_AGGCCGAACGCCACAGGTCTCTCT_12	ES_ETX6	0.812043	0	0
ETX6_2_AGGTTCCCCGCCACAGCTCGCGTA_12	ES_ETX6	1.38802	0	0.694299
ETX6_2_AGGTTCCCCGCCACAGTAGTCGCA_12	ES_ETX6	1.42158	0	0
ETX6_2_AGGTTCCCCGCCACAGTCCCTGAT_12	ES_ETX6	0	0	0
ETX6_2_AGTCACAACGCCACAGAGGAGCTT_12	ES_ETX6	0	0	0
ETX6_2_AGTCACAACGCCACAGAGGTTGTG_12	ES_ETX6	1.99624	0	0.951786
ETX6_2_AGTGCTTCCGCCACAGAGGCAACG_12	ES_ETX6	1.8867	0	0
ETX6_2_AGTGCTTCCGCCACAGCAATTAGT_12	ES_ETX6	1.3512	0	0
ETX6_2_AGTTGAACCGCCACAGTTCGTTCC_12	ES_ETX6	0	0	0
ETX6_2_AGTTGAACCGCCACAGTTTACCCT_12	ES_ETX6	1.19405	0	0
ETX6_2_AGTTTGTACGCCACAGATCCCACG_12	ES_ETX6	0	0	0
ETX6_2_ATAACAGGCGCCACAGGTTTACGT_12	ES_ETX6	0.980205	0	1.46557
ETX6_2_ATAAGCTACGCCACAGTCCAGTCC_12	ES_ETX6	0	0	0
ETX6_2_ATACACCCCGCCACAGATCTTTGT_12	ES_ETX6	1.8782	0	0
ETX6_2_ATATGGGTCGCCACAGTAACTACT_12	ES_ETX6	1.63854	0	0
ETX6_2_ATCAGGGACGCCACAGCGGACAAC_12	ES_ETX6	0	0	0
ETX6_2_ATCCGCATCGCCACAGCGAGTCTG_12	ES_ETX6	0	0	1.47097
ETX6_2_ATCCGCATCGCCACAGCGCTAATA_12	ES_ETX6	0	0	1.08364
ETX6_2_ATCTTGGCCGCCACAGAACAATCC_12	ES_ETX6	1.71897	0	0
ETX6_2_ATGACAACCGCCACAGGGGAACCT_12	ES_ETX6	0	0	0
ETX6_2_ATGACTTGCGCCACAGTACAAACT_12	ES_ETX6	0.921421	0	0
ETX6_2_ATGCGGAGCGCCACAGAATGAATG_12	ES_ETX6	1.15556	0	0
ETX6_2_ATGGGCTCCGCCACAGATATAGGA_12	ES_ETX6	2.57311	0	0
ETX6_2_ATGGTCTGCGCCACAGATGACTTT_12	ES_ETX6	1.28634	0.837143	0
ETX6_2_ATGTGCCGCGCCACAGACCCACGA_12	ES_ETX6	1.59363	0	0
ETX6_2_ATTACCTTCGCCACAGTCCCAATC_12	ES_ETX6	0	0	0
ETX6_2_ATTATTCGCGCCACAGGGTTAGTG_12	ES_ETX6	0	0	0
ETX6_2_ATTCTGAGCGCCACAGTACCAGGC_12	ES_ETX6	1.07721	0	0
ETX6_2_ATTTGTTGCGCCACAGGTTGTCAT_12	ES_ETX6	0	0	0.760013
ETX6_2_CAAACATTCGCCACAGCTCCGCAT_12	ES_ETX6	0	0	0
ETX6_2_CAAACATTCGCCACAGGCTTTGGC_12	ES_ETX6	1.42733	0	0.949254
ETX6_2_CAAGGGTTCGCCACAGTCGTCATG_12	ES_ETX6	2.14015	0	0
ETX6_2_CACAAGTACGCCACAGGTTCAACT_12	ES_ETX6	0	0	0
ETX6_2_CACTTGATCGCCACAGCCTCGTCT_12	ES_ETX6	0	0	0
ETX6_2_CACTTGATCGCCACAGCTGTTCTT_12	ES_ETX6	1.12299	0	0
ETX6_2_CAGATGGGCGCCACAGGGGAACCT_12	ES_ETX6	1.75107	0	0
ETX6_2_CAGTTTAACGCCACAGCAGGTGTC_12	ES_ETX6	0.870586	0	0
ETX6_2_CATTCATTCGCCACAGAGCGCCTT_12	ES_ETX6	2.04192	0	0
ETX6_2_CATTCGGGCGCCACAGGGGAAGGT_12	ES_ETX6	1.5902	0.833594	0.833594
ETX6_2_CCAGACAGCGCCACAGCACAGTTT_12	ES_ETX6	0	0	0
ETX6_2_CCATCCACCGCCACAGTAGTCTAG_12	ES_ETX6	1.61297	0	1.10155
ETX6_2_CCCGTAAGCGCCACAGATCCGCTA_12	ES_ETX6	1.37633	0	1.37633
ETX6_2_CCCTTGCACGCCACAGAGACACCA_12	ES_ETX6	0	0	0
ETX6_2_CCCTTGCACGCCACAGGTTCTGTT_12	ES_ETX6	0	0	0
ETX6_2_CCGAGATCCGCCACAGTGTGCTCA_12	ES_ETX6	0.848442	0	0
ETX6_2_CCGGAAATCGCCACAGAGGCAGTT_12	ES_ETX6	2.43223	0	0
ETX6_2_CCGGAAATCGCCACAGCTTACTCC_12	ES_ETX6	0.97155	0	0
ETX6_2_CCGTCTTACGCCACAGATTCAGTA_12	ES_ETX6	0	0	1.14188
ETX6_2_CCTTTACACGCCACAGTGTGTCCT_12	ES_ETX6	1.92871	0	0
ETX6_2_CCTTTGTCCGCCACAGGCTTTCCA_12	ES_ETX6	1.4806	0	0
ETX6_2_CGAACCGACGCCACAGGATCGTTT_12	ES_ETX6	0.821347	0	0
ETX6_2_CGATCCAACGCCACAGCGTACCTA_12	ES_ETX6	0	0	0
ETX6_2_CGGCTGTACGCCACAGTTCACATA_12	ES_ETX6	1.30239	0	0
ETX6_2_CGTCGAATCGCCACAGTGACCCTC_12	ES_ETX6	1.50548	0	0
ETX6_2_CGTGGGATCGCCACAGAGAACGGG_12	ES_ETX6	0	1.43031	0.722704
ETX6_2_CGTTTCGTCGCCACAGGCTTTCCA_12	ES_ETX6	1.71186	0	0
ETX6_2_CTAGCACGCGCCACAGAAGCGTAC_12	ES_ETX6	0	0	0
ETX6_2_CTCACATCCGCCACAGGCTTTCCA_12	ES_ETX6	2.22373	0	0
ETX6_2_CTCCTCCACGCCACAGATGCGGAT_12	ES_ETX6	0.831465	0	0.831465
ETX6_2_CTCCTCCACGCCACAGTTAAACTG_12	ES_ETX6	1.87398	0	0
ETX6_2_CTGAGCGTCGCCACAGAGCGCCTT_12	ES_ETX6	1.29735	0	0
ETX6_2_CTGCTAGACGCCACAGCATTTGTT_12	ES_ETX6	0	0	0
ETX6_2_CTGGGTATCGCCACAGAAATGTCG_12	ES_ETX6	0	0	0.874071
ETX6_2_CTGTGACCCGCCACAGCTGAGTGC_12	ES_ETX6	0	0	0
ETX6_2_CTGTTAAACGCCACAGTGGCTACC_12	ES_ETX6	0	0	0.895535
ETX6_2_CTGTTTCCCGCCACAGTAAGACGG_12	ES_ETX6	1.82962	0	1.2853
ETX6_2_CTTAGGCCCGCCACAGTCCCTGAT_12	ES_ETX6	1.20786	0	0
ETX6_2_CTTTATCCCGCCACAGGTTAACCA_12	ES_ETX6	1.76378	0	0
ETX6_2_CTTTCACTCGCCACAGGGTCACAG_12	ES_ETX6	0	0	1.47131
ETX6_2_GAAAGACACGCCACAGAGGAGCTT_12	ES_ETX6	2.04299	0	0
ETX6_2_GAAATACGCGCCACAGTCGGTACG_12	ES_ETX6	0	0	0
ETX6_2_GAATGCGCCGCCACAGGGTTTCTC_12	ES_ETX6	0	0	0
ETX6_2_GACACAAACGCCACAGAGCGTAGG_12	ES_ETX6	0.771775	0	0
ETX6_2_GACACAAACGCCACAGATGAAGCA_12	ES_ETX6	0.965367	0	0
ETX6_2_GACACAAACGCCACAGGGGAACCT_12	ES_ETX6	0	0	0
ETX6_2_GACACAAACGCCACAGTGATAACA_12	ES_ETX6	1.38896	0	1.38896
ETX6_2_GACACCTGCGCCACAGACGTATAC_12	ES_ETX6	1.5326	0	0.793023
ETX6_2_GACTAGCGCGCCACAGGGCTACTA_12	ES_ETX6	1.53308	1.53308	0
ETX6_2_GAGCGGAACGCCACAGACCCATAT_12	ES_ETX6	0	0	0.826301
ETX6_2_GAGGGTCACGCCACAGACTTCAAT_12	ES_ETX6	1.18673	0	0
ETX6_2_GAGTGTACCGCCACAGCATACATT_12	ES_ETX6	2.32707	0	0.932679
ETX6_2_GAGTGTACCGCCACAGCTCCGCAT_12	ES_ETX6	1.21099	0	0
ETX6_2_GAGTGTACCGCCACAGTCCGTCCA_12	ES_ETX6	1.52882	0	0
ETX6_2_GATGCAGACGCCACAGGTCATATT_12	ES_ETX6	0	0	0
ETX6_2_GATGTGGCCGCCACAGGTAACGTT_12	ES_ETX6	0	0	0
ETX6_2_GATTTCCCCGCCACAGCGTATTTC_12	ES_ETX6	0	0	0
ETX6_2_GCAAACTGCGCCACAGCGACGTCA_12	ES_ETX6	0.800517	0	0
ETX6_2_GCCTGGTACGCCACAGTAGTCTAG_12	ES_ETX6	1.39567	0	0
ETX6_2_GCCTGGTACGCCACAGTCGACGGT_12	ES_ETX6	0.717131	0.717131	0
ETX6_2_GCGCTGATCGCCACAGGTATGAGT_12	ES_ETX6	0	0	0
ETX6_2_GCGGTAACCGCCACAGCCTGTTAT_12	ES_ETX6	0	0	0.784767
ETX6_2_GCTACCGTCGCCACAGGGATAAAG_12	ES_ETX6	0	0	0
ETX6_2_GCTACCGTCGCCACAGTTGATCTA_12	ES_ETX6	0	0	0
ETX6_2_GGACTTCTCGCCACAGCGTGGATA_12	ES_ETX6	1.16587	0	0
ETX6_2_GGAGTAAGCGCCACAGTCTGTGGT_12	ES_ETX6	0	0	0
ETX6_2_GGATTGTTCGCCACAGTGTCTTTC_12	ES_ETX6	0	0	1.22127
ETX6_2_GGCCCAATCGCCACAGTTGGACTT_12	ES_ETX6	1.52769	0	0
ETX6_2_GGCGACAACGCCACAGGACGATGG_12	ES_ETX6	0	0	0.842978
ETX6_2_GGGAGATGCGCCACAGATTTCCGG_12	ES_ETX6	2.11537	0	0
ETX6_2_GGGTCATTCGCCACAGCGTGCTAG_12	ES_ETX6	1.54884	0	0
ETX6_2_GGGTCATTCGCCACAGGTCCATGT_12	ES_ETX6	1.69206	1.93261	0
ETX6_2_GGGTCTAGCGCCACAGAGCGCCTT_12	ES_ETX6	0	0	0
ETX6_2_GGTAGCCACGCCACAGAATCGGGT_12	ES_ETX6	2.0049	0	0
ETX6_2_GGTAGCCACGCCACAGGCCGGATT_12	ES_ETX6	0.802211	0	0
ETX6_2_GGTCCTAACGCCACAGCAGACCAT_12	ES_ETX6	0.70599	0	0
ETX6_2_GGTTACACCGCCACAGTGTTCCAG_12	ES_ETX6	1.769	0	0
ETX6_2_GTACGCTTCGCCACAGTCGGTACG_12	ES_ETX6	0	0	0
ETX6_2_GTATACGTCGCCACAGTACAAACT_12	ES_ETX6	1.62662	0	0
ETX6_2_GTCAAGAGCGCCACAGTCCAGGGA_12	ES_ETX6	1.4363	1.4363	0
ETX6_2_GTCCGTCACGCCACAGATCAAGTG_12	ES_ETX6	0	0	0
ETX6_2_GTCCGTCACGCCACAGGACAACTT_12	ES_ETX6	1.52066	0	0.784702
ETX6_2_GTCTAATCCGCCACAGGGGAACCT_12	ES_ETX6	0.926737	1.39933	0
ETX6_2_GTCTGGAACGCCACAGTCGGTTTA_12	ES_ETX6	1.94061	0	0
ETX6_2_GTCTTCCTCGCCACAGCTTCAGGT_12	ES_ETX6	1.40876	0	0
ETX6_2_GTGATAAACGCCACAGGCTTACCT_12	ES_ETX6	0.828765	0	0
ETX6_2_GTGCGAAGCGCCACAGCGTGGATA_12	ES_ETX6	0	0	0.774097
ETX6_2_GTTACTAGCGCCACAGAAGATTGT_12	ES_ETX6	0	0.807611	0
ETX6_2_TAACTTCTCGCCACAGGCTTTGGC_12	ES_ETX6	2.01912	0	0
ETX6_2_TAATGTGGCGCCACAGAGGATTCA_12	ES_ETX6	1.44956	0	0
ETX6_2_TACCGCTCCGCCACAGTTCGCTGG_12	ES_ETX6	0	0	0
ETX6_2_TACCTAAGCGCCACAGCAGTTTGC_12	ES_ETX6	1.35056	0	0
ETX6_2_TACCTAAGCGCCACAGCGAGATGT_12	ES_ETX6	0	0	0
ETX6_2_TAGCCACACGCCACAGCGAATAAT_12	ES_ETX6	0	0	1.84314
ETX6_2_TAGCCACACGCCACAGCGTATTTC_12	ES_ETX6	0	0	0
ETX6_2_TAGCCACACGCCACAGTTTGTGTC_12	ES_ETX6	0.753289	0	0
ETX6_2_TCAAATGGCGCCACAGCTATAGAG_12	ES_ETX6	1.49038	0	0
ETX6_2_TCAGCCTCCGCCACAGTAGCTTAT_12	ES_ETX6	1.4534	0	0
ETX6_2_TCGGTCATCGCCACAGAGGAGCTT_12	ES_ETX6	0	0	0
ETX6_2_TCTAAACTCGCCACAGGGTGGGAT_12	ES_ETX6	1.5871	0	0
ETX6_2_TGAGAGCGCGCCACAGACAGCGGA_12	ES_ETX6	0	0	0
ETX6_2_TGAGAGCGCGCCACAGGCGTTGCT_12	ES_ETX6	1.17624	0	1.17624
ETX6_2_TGAGCACACGCCACAGTACCGGCA_12	ES_ETX6	0	0	0
ETX6_2_TGCCGGTACGCCACAGATTCCTTG_12	ES_ETX6	0	0	0
ETX6_2_TGCCGGTACGCCACAGGTACCTTG_12	ES_ETX6	1.6203	0.855068	0.855068
ETX6_2_TGCGACTACGCCACAGTCACGTTT_12	ES_ETX6	0	0	0
ETX6_2_TGGACGGACGCCACAGTGAAATGA_12	ES_ETX6	1.0666	0	1.0666
ETX6_2_TGGACGGACGCCACAGTTTATCAC_12	ES_ETX6	1.8605	0	0
ETX6_3_AAACAAACAGATATAACTCAGAAT_13	ES_ETX6	2.20941	0	0
ETX6_3_AAACAAACAGATATAACTTACTCC_13	ES_ETX6	1.08248	0	0
ETX6_3_AAACAAACAGATATAAGACGATGG_13	ES_ETX6	0	0	0
ETX6_3_AAACAAACGGCTAGGCACTCACCG_13	ES_ETX6	0	0	1.44615
ETX6_3_AAACAAACGGCTAGGCCGCTAGTC_13	ES_ETX6	0	0	0
ETX6_3_AAACAAACGGCTAGGCGTCCGTAC_13	ES_ETX6	0	0	0
ETX6_3_AAACACGGGGCTAGGCCCGTGTTT_13	ES_ETX6	1.26358	0	0
ETX6_3_AAACACGGGGCTAGGCTGCCTCAC_13	ES_ETX6	0	0	0
ETX6_3_AAACACGGGGCTAGGCTGGCTACC_13	ES_ETX6	0	0	0
ETX6_3_AAACACTAAGATATAATTGCATAT_13	ES_ETX6	0	0	0.999758
ETX6_3_AAACACTAGGCTAGGCTTGGACTT_13	ES_ETX6	1.41294	0	0
ETX6_3_AAACCGCCAGATATAACTGTCTGG_13	ES_ETX6	0	0	0
ETX6_3_AAACCGCCAGATATAAGAGAGTAT_13	ES_ETX6	0	0	0
ETX6_3_AAACCGCCAGATATAAGGTCCCTT_13	ES_ETX6	1.41071	0	0
ETX6_3_AAACCGCCAGATATAATGCAAGGG_13	ES_ETX6	0	1.21116	0
ETX6_3_AAACCGCCAGATATAATGCTATTT_13	ES_ETX6	0	0	0
ETX6_3_AAACCGCCAGATATAATTCGTTCC_13	ES_ETX6	0	0	0
ETX6_3_AAACCGCCGGCTAGGCTGAGGTCT_13	ES_ETX6	0	0	0.925172
ETX6_3_AAACCGCCGGCTAGGCTTATCTGT_13	ES_ETX6	0	0	0
ETX6_3_AAACGATCAGATATAAATGACTTT_13	ES_ETX6	0	0	0
ETX6_3_AAACGATCGGCTAGGCGCTTTGGC_13	ES_ETX6	0	0	0
ETX6_3_AAACGATCGGCTAGGCGGTTTCTC_13	ES_ETX6	1.11172	0	0
ETX6_3_AAACGATCGGCTAGGCTTATCTGT_13	ES_ETX6	1.79218	1.25312	0
ETX6_3_AAACGTGAGGCTAGGCTGTTCCAG_13	ES_ETX6	0	0	0
ETX6_3_AAACTACAAGATATAAAAGGTAAT_13	ES_ETX6	0	0	0
ETX6_3_AAACTACAAGATATAACCTATTCA_13	ES_ETX6	0	0	0
ETX6_3_AAACTACAAGATATAAGGCCCTTA_13	ES_ETX6	0	0	0
ETX6_3_AAACTACAAGATATAATCGACGGT_13	ES_ETX6	0	0	0
ETX6_3_AAACTACAGGCTAGGCTGACGGAC_13	ES_ETX6	1.13754	0	0
ETX6_3_AAACTACAGGCTAGGCTGTGCTCA_13	ES_ETX6	0	0	0
ETX6_3_AAACTGTGAGATATAAAAGCTTCT_13	ES_ETX6	0	1.43277	0
ETX6_3_AAACTGTGAGATATAAATGGAAAT_13	ES_ETX6	0	0	0
ETX6_3_AAACTGTGAGATATAACTCAGAAT_13	ES_ETX6	0	0	0
ETX6_3_AAACTGTGGGCTAGGCCCAACCGT_13	ES_ETX6	0	0	0
ETX6_3_AAAGAAAGAGATATAATAACCCGT_13	ES_ETX6	0	0	0
ETX6_3_AAAGAGGCAGATATAAACAGCGGA_13	ES_ETX6	0	0	0
ETX6_3_AAAGAGGCAGATATAACATCTCCC_13	ES_ETX6	0	0	0
ETX6_3_AAAGAGGCAGATATAACGGCACAT_13	ES_ETX6	0	0	0
ETX6_3_AAAGAGGCAGATATAACTCCGCAT_13	ES_ETX6	0	0	0
ETX6_3_AAAGAGGCAGATATAAGAAAGACC_13	ES_ETX6	0	0	0
ETX6_3_AAAGAGGCAGATATAATTGATTCT_13	ES_ETX6	0	0	0
ETX6_3_AAAGCCCGAGATATAACGGCTTAC_13	ES_ETX6	0	0	0
ETX6_3_AAAGCCCGAGATATAATAGTCTAG_13	ES_ETX6	1.28891	0	0
ETX6_3_AAAGCCCGAGATATAATGACCCTC_13	ES_ETX6	0	0	0
ETX6_3_AAAGTCATAGATATAAGTACCTTG_13	ES_ETX6	0	0	0
ETX6_3_AAAGTCATAGATATAATGCGTATC_13	ES_ETX6	0	0	0
ETX6_3_AAAGTCATGGCTAGGCAGCGCCTT_13	ES_ETX6	0	0	0
ETX6_3_AAAGTCATGGCTAGGCAGTGAAAG_13	ES_ETX6	0	0	0
ETX6_3_AAATAGCAAGATATAAATTCAGTA_13	ES_ETX6	0	1.57332	0
ETX6_3_AAATAGCAAGATATAATCCTTATT_13	ES_ETX6	1.26285	0	0
ETX6_3_AAATAGCAAGATATAATTAAACTG_13	ES_ETX6	0.987123	0	0
ETX6_3_AAATAGCAGGCTAGGCCATACATT_13	ES_ETX6	0	0	0
ETX6_3_AAATAGCAGGCTAGGCCCTACTAG_13	ES_ETX6	1.9874	0	0
ETX6_3_AAATAGCAGGCTAGGCTGATGCCC_13	ES_ETX6	0	0	0
ETX6_3_AAATAGCAGGCTAGGCTGTTTGAG_13	ES_ETX6	0	0	0
ETX6_3_AAATTCCGAGATATAATCTCACTT_13	ES_ETX6	1.12167	0	0
ETX6_3_AAATTCCGAGATATAATTTGGGAG_13	ES_ETX6	1.48113	1.48113	0
ETX6_3_AAATTCCGGGCTAGGCTGCGTATC_13	ES_ETX6	0	0	0
ETX6_3_AACAAATGAGATATAAACCTTCTT_13	ES_ETX6	0	0.91348	0
ETX6_3_AACAAATGAGATATAACTTACGGG_13	ES_ETX6	0	0	0
ETX6_3_AACAAATGAGATATAATCGGTACG_13	ES_ETX6	0	0	0
ETX6_3_AACAAATGGGCTAGGCTTAGTCCG_13	ES_ETX6	0	0	0
ETX6_3_AACAGAACAGATATAAATCAAGTG_13	ES_ETX6	0	0	0
ETX6_3_AACAGAACAGATATAATGATAACA_13	ES_ETX6	0	0	0
ETX6_3_AACAGAACGGCTAGGCTGCTCCGT_13	ES_ETX6	0	0	0
ETX6_3_AACAGCGGAGATATAAGCTTTCCA_13	ES_ETX6	0	0	0
ETX6_3_AACAGCGGAGATATAAGTACACTC_13	ES_ETX6	0	0	0
ETX6_3_AACAGCGGAGATATAAGTTACGAT_13	ES_ETX6	0	0	0
ETX6_3_AACAGCGGGGCTAGGCACATCTAT_13	ES_ETX6	1.14435	0	0
ETX6_3_AACAGCGGGGCTAGGCGGCGGTTT_13	ES_ETX6	1.93198	0	0
ETX6_3_AACAGCGGGGCTAGGCGGGAACCT_13	ES_ETX6	0	0	1.55245
ETX6_3_AACGATTTAGATATAAAAGCGTAC_13	ES_ETX6	1.0891	0	0
ETX6_3_AACGATTTGGCTAGGCCTTCGATT_13	ES_ETX6	0	0	0
ETX6_3_AACGATTTGGCTAGGCGAAGTGCC_13	ES_ETX6	0	0	0
ETX6_3_AACGATTTGGCTAGGCGCCAAGAT_13	ES_ETX6	0	0	0
ETX6_3_AACGATTTGGCTAGGCTGTTCCAG_13	ES_ETX6	0	0	0
ETX6_3_AACGCCAAAGATATAAAAATCGTT_13	ES_ETX6	0	0	0
ETX6_3_AACGCCAAAGATATAAAATGTTTG_13	ES_ETX6	1.30142	0	1.30142
ETX6_3_AACGCCAAAGATATAAATGCATGG_13	ES_ETX6	0	1.06673	0
ETX6_3_AACGCCAAAGATATAACTTCAGGT_13	ES_ETX6	0	0	0
ETX6_3_AACGCCAAAGATATAAGGCATGCT_13	ES_ETX6	0	1.22152	0
ETX6_3_AACGCCAAAGATATAAGGTCCCTT_13	ES_ETX6	0	0	0
ETX6_3_AACGCCAAGGCTAGGCAATCGGGT_13	ES_ETX6	0	0	0
ETX6_3_AACGCCAAGGCTAGGCTGCAAGGG_13	ES_ETX6	0	0	0
ETX6_3_AACGGTAGAGATATAACGAATAAT_13	ES_ETX6	0	0	0
ETX6_3_AACGGTAGAGATATAACGGAATTT_13	ES_ETX6	1.70667	0	0
ETX6_3_AACGGTAGGGCTAGGCATATGCAT_13	ES_ETX6	0	0	0
ETX6_3_AACGGTAGGGCTAGGCCTTCGATT_13	ES_ETX6	1.43168	0	0
ETX6_3_AACGGTAGGGCTAGGCTGTGCTCA_13	ES_ETX6	0	0	0
ETX6_3_AACGGTAGGGCTAGGCTTGATCTA_13	ES_ETX6	0	0	0
ETX6_3_AACGTTACAGATATAAAACCCTTG_13	ES_ETX6	0	0	0
ETX6_3_AACGTTACGGCTAGGCGAAGCACT_13	ES_ETX6	1.87702	0	0
ETX6_3_AACTCAGTAGATATAACAATACTT_13	ES_ETX6	2.00024	0	0.954626
ETX6_3_AACTCAGTAGATATAATCCAGGGA_13	ES_ETX6	0	0	0
ETX6_3_AACTCAGTAGATATAATTAAGCGT_13	ES_ETX6	0	1.03927	0
ETX6_3_AACTGCCTAGATATAAAGAACGGG_13	ES_ETX6	0	0	0
ETX6_3_AACTGCCTAGATATAAATACCCAG_13	ES_ETX6	0	0	0
ETX6_3_AACTGCCTAGATATAACCATTACT_13	ES_ETX6	0	0	0
ETX6_3_AACTGCCTAGATATAATGACGGAC_13	ES_ETX6	0	0	0
ETX6_3_AACTGCCTGGCTAGGCATATACCT_13	ES_ETX6	1.78245	0	0
ETX6_3_AACTGCCTGGCTAGGCCCGTGTTT_13	ES_ETX6	0	0	0
ETX6_3_AACTGCCTGGCTAGGCGCAGTCGA_13	ES_ETX6	2.10802	0	0
ETX6_3_AAGAACAGAGATATAAGGACTTCC_13	ES_ETX6	0	0	0
ETX6_3_AAGAACAGAGATATAAGTACCTTG_13	ES_ETX6	0	0	0
ETX6_3_AAGAACAGAGATATAATGGCCTGT_13	ES_ETX6	0	1.80628	0
ETX6_3_AAGAACAGGGCTAGGCAAATGTCG_13	ES_ETX6	0	0	0
ETX6_3_AAGAACAGGGCTAGGCGGCATGCT_13	ES_ETX6	0	0	0
ETX6_3_AAGAACAGGGCTAGGCTTGCATAT_13	ES_ETX6	1.42493	0	0
ETX6_3_AAGAAGGTAGATATAAAAAGTCGG_13	ES_ETX6	0	0	0
ETX6_3_AAGAAGGTAGATATAACATTTGTT_13	ES_ETX6	0	1.36255	0
ETX6_3_AAGAAGGTAGATATAAGAGTTTCG_13	ES_ETX6	1.15052	0	0
ETX6_3_AAGAGTATAGATATAAGACAACTT_13	ES_ETX6	1.22102	0	0
ETX6_3_AAGAGTATAGATATAAGTCCGTAC_13	ES_ETX6	0	0	0
ETX6_3_AAGAGTATAGATATAATAGCTTAT_13	ES_ETX6	0	0	0
ETX6_3_AAGAGTATAGATATAATCGGTTTA_13	ES_ETX6	0	0	0
ETX6_3_AAGAGTATAGATATAATTGTGACT_13	ES_ETX6	0	0	0
ETX6_3_AAGAGTATGGCTAGGCCATCGCAG_13	ES_ETX6	0	0	0
ETX6_3_AAGAGTATGGCTAGGCGACAACTT_13	ES_ETX6	0	0	0
ETX6_3_AAGAGTATGGCTAGGCGCAGGGTA_13	ES_ETX6	0	0	0
ETX6_3_AAGCCTTCAGATATAAACCCACGA_13	ES_ETX6	0	0	0
ETX6_3_AAGCCTTCAGATATAAACGCAGAG_13	ES_ETX6	0	0	0
ETX6_3_AAGCCTTCAGATATAACGTGCTAG_13	ES_ETX6	0	0	0
ETX6_3_AAGCCTTCAGATATAAGTCCATGT_13	ES_ETX6	0	1.7564	0
ETX6_3_AAGCCTTCAGATATAATCGGTACG_13	ES_ETX6	1.17053	0	0
ETX6_3_AAGCCTTCAGATATAATTTAACAG_13	ES_ETX6	0	0	1.04128
ETX6_3_AAGCCTTCGGCTAGGCTCTGTGGT_13	ES_ETX6	0	0	0
ETX6_3_AAGCTCCTAGATATAACACAACAG_13	ES_ETX6	1.23114	0	0
ETX6_3_AAGCTCCTAGATATAACCGCTGTT_13	ES_ETX6	0	0	0
ETX6_3_AAGCTCCTAGATATAAGTCAAAGA_13	ES_ETX6	1.91255	0	0.767358
ETX6_3_AAGCTCCTAGATATAATGACCCTC_13	ES_ETX6	0	0	0
ETX6_3_AAGCTCCTGGCTAGGCTCGACACC_13	ES_ETX6	0	0	1.49681
ETX6_3_AAGGATGAAGATATAAAGGTTGTG_13	ES_ETX6	1.31025	0	0
ETX6_3_AAGGATGAAGATATAAGATTAGAC_13	ES_ETX6	1.52938	0	0
ETX6_3_AAGGATGAAGATATAAGCTCTAGT_13	ES_ETX6	0	1.23988	0
ETX6_3_AAGGATGAAGATATAAGTTGTCAT_13	ES_ETX6	0	0	0
ETX6_3_AAGGATGAGGCTAGGCGCACCTCT_13	ES_ETX6	0	0	0
ETX6_3_AAGGATGAGGCTAGGCTGGGATTC_13	ES_ETX6	0	0	0
ETX6_3_AAGGATGAGGCTAGGCTTCCGAGT_13	ES_ETX6	0	0	0
ETX6_3_AAGGCGCTAGATATAAAGGCAACG_13	ES_ETX6	0	0	0
ETX6_3_AAGGCGCTAGATATAACGTGCTAG_13	ES_ETX6	0	0	0
ETX6_3_AAGGCGCTAGATATAAGTCGTCGT_13	ES_ETX6	0	0	0.870667
ETX6_3_AAGGCGCTAGATATAATGCTATTT_13	ES_ETX6	0	0	0
ETX6_3_AAGGGACCAGATATAATCTCACTT_13	ES_ETX6	0	2.39445	0
ETX6_3_AAGGGACCGGCTAGGCACCTTCTT_13	ES_ETX6	0	0	0
ETX6_3_AAGGGACCGGCTAGGCCTTAGGTA_13	ES_ETX6	0	1.35162	0
ETX6_3_AAGGGACCGGCTAGGCCTTCTGGA_13	ES_ETX6	0	0	0
ETX6_3_AAGGGACCGGCTAGGCGGCGGTTT_13	ES_ETX6	1.71972	0	0
ETX6_3_AAGGGACCGGCTAGGCTTAAACTG_13	ES_ETX6	0	0	0
ETX6_3_AAGTATTGAGATATAAAGCAGAAC_13	ES_ETX6	0	0	1.73397
ETX6_3_AAGTATTGAGATATAACCATTACT_13	ES_ETX6	1.46826	1.46826	0
ETX6_3_AAGTATTGGGCTAGGCTTGGACTT_13	ES_ETX6	1.21958	0	0
ETX6_3_AAGTCCAAAGATATAACTACCGTT_13	ES_ETX6	0	0	0
ETX6_3_AAGTCCAAAGATATAACTTCTTCG_13	ES_ETX6	0	0	0
ETX6_3_AAGTCCAAGGCTAGGCCAGATTAC_13	ES_ETX6	0	0	0
ETX6_3_AAGTCCAAGGCTAGGCGAATTCGT_13	ES_ETX6	0	0	1.43217
ETX6_3_AAGTCCAAGGCTAGGCGGCGTTAG_13	ES_ETX6	0	1.27536	0
ETX6_3_AAGTCGGGAGATATAAACACTAAG_13	ES_ETX6	1.03609	1.03609	0
ETX6_3_AAGTCGGGAGATATAATTGCATAT_13	ES_ETX6	0	1.74169	0
ETX6_3_AAGTCGGGGGCTAGGCAGAAGTTA_13	ES_ETX6	0	0	0
ETX6_3_AAGTCGGGGGCTAGGCGGTCCCTT_13	ES_ETX6	0	0	0
ETX6_3_AAGTGAGAAGATATAACACAGTTT_13	ES_ETX6	0	0	0
ETX6_3_AAGTGAGAAGATATAACACTCCTC_13	ES_ETX6	0	0	0
ETX6_3_AAGTGAGAAGATATAAGATTTACC_13	ES_ETX6	0	0	0
ETX6_3_AAGTGAGAGGCTAGGCGTATGAGT_13	ES_ETX6	0	0	0
ETX6_3_AAGTTGTCAGATATAATAGTGGAC_13	ES_ETX6	0	0	0
ETX6_3_AAGTTGTCGGCTAGGCAATGTTTG_13	ES_ETX6	0	0	0
ETX6_3_AAGTTGTCGGCTAGGCTTGCACGC_13	ES_ETX6	0.962458	0	1.44368
ETX6_3_AATAAGGAAGATATAAACACTAAG_13	ES_ETX6	0	0	0
ETX6_3_AATAAGGAAGATATAACGAGTCTG_13	ES_ETX6	0	0.916261	0
ETX6_3_AATAAGGAAGATATAACTTTCTTT_13	ES_ETX6	0	0	0
ETX6_3_AATAAGGAAGATATAATCCCTGAT_13	ES_ETX6	0	0	0
ETX6_3_AATAAGGAAGATATAATCTCAACC_13	ES_ETX6	0	0	0
ETX6_3_AATAAGGAGGCTAGGCGGTCCCTT_13	ES_ETX6	0	0	0
ETX6_3_AATACATCAGATATAATTCGCTGG_13	ES_ETX6	0.905245	0	0
ETX6_3_AATATGACAGATATAACCATTACT_13	ES_ETX6	0	0	0
ETX6_3_AATATGACAGATATAATTCCGCTC_13	ES_ETX6	0	0	0
ETX6_3_AATATGACGGCTAGGCATCAGCGC_13	ES_ETX6	0	0	0
ETX6_3_AATATGACGGCTAGGCATGGAAAT_13	ES_ETX6	0	0	0
ETX6_3_AATATGACGGCTAGGCCTTTCTTT_13	ES_ETX6	0	0	0
ETX6_3_AATATGACGGCTAGGCGCACCTCT_13	ES_ETX6	0	0	0
ETX6_3_AATATGACGGCTAGGCTCACGTTT_13	ES_ETX6	0	0	0
ETX6_3_AATATGACGGCTAGGCTGACGGAC_13	ES_ETX6	1.12041	0	0
ETX6_3_AATCCGGCGGCTAGGCAAACCTCC_13	ES_ETX6	0	0	0
ETX6_3_AATCCGGCGGCTAGGCAATGACCC_13	ES_ETX6	1.22102	0	0
ETX6_3_AATCGAAGAGATATAACGACGTCA_13	ES_ETX6	1.26395	0	0
ETX6_3_AATCGAAGAGATATAAGATTTACC_13	ES_ETX6	0	0	0
ETX6_3_AATCGAAGGGCTAGGCAGGCAACG_13	ES_ETX6	0	0	0
ETX6_3_AATCGAAGGGCTAGGCATTCCTTG_13	ES_ETX6	0	0	0
ETX6_3_AATCGAAGGGCTAGGCGACAACTT_13	ES_ETX6	0	0	0
ETX6_3_AATCGAAGGGCTAGGCTCGTCATG_13	ES_ETX6	0	0	0
ETX6_3_AATCGAAGGGCTAGGCTGTTTGAG_13	ES_ETX6	2.10406	0	0
ETX6_3_AATCGTTCAGATATAAAGATGGCT_13	ES_ETX6	0	0	0
ETX6_3_AATCGTTCAGATATAAATCAAGTG_13	ES_ETX6	0	0	0
ETX6_3_AATCGTTCAGATATAACTGTTCTT_13	ES_ETX6	0	0	0
ETX6_3_AATCGTTCAGATATAAGCCGGATT_13	ES_ETX6	0	0	0
ETX6_3_AATCGTTCGGCTAGGCGGGCCAAT_13	ES_ETX6	0	0	0
ETX6_3_AATGGCGTAGATATAAAGGATTCA_13	ES_ETX6	1.30906	0	0
ETX6_3_AATGGCGTAGATATAACTTCAGGT_13	ES_ETX6	0	0	0
ETX6_3_AATGGCGTAGATATAAGAATTCGT_13	ES_ETX6	2.00083	0	0
ETX6_3_AATGGCGTAGATATAAGGAATAGA_13	ES_ETX6	1.20002	0	1.20002
ETX6_3_AATGGCGTAGATATAATTGGCGTT_13	ES_ETX6	0	0	0
ETX6_3_AATGGCGTGGCTAGGCACTGAGTT_13	ES_ETX6	0	0	0
ETX6_3_AATGGCGTGGCTAGGCCCAGCAGT_13	ES_ETX6	0	0	0
ETX6_3_AATGTATGAGATATAACTAGACCC_13	ES_ETX6	0	0	0
ETX6_3_AATGTATGAGATATAAGCAGTCGA_13	ES_ETX6	0	0	1.25941
ETX6_3_AATGTATGAGATATAATCGACGGT_13	ES_ETX6	0	0	0
ETX6_3_ACAAAGATAGATATAAATGCATGG_13	ES_ETX6	0	1.18421	0
ETX6_3_ACAAAGATAGATATAAGAATACGC_13	ES_ETX6	1.05341	0	0
ETX6_3_ACAAAGATAGATATAAGATCGTTT_13	ES_ETX6	0	0	0
ETX6_3_ACAAAGATAGATATAAGTTCTGTT_13	ES_ETX6	1.20099	0	0
ETX6_3_ACAAAGATAGATATAATTGGACTT_13	ES_ETX6	0	0	0
ETX6_3_ACAAAGATGGCTAGGCTCATCCTT_13	ES_ETX6	1.20148	0	1.20148
ETX6_3_ACAAAGATGGCTAGGCTTAAGCGT_13	ES_ETX6	0	0	0
ETX6_3_ACAAGTAGAGATATAAGCCAAGAT_13	ES_ETX6	0	0.928122	0
ETX6_3_ACAAGTAGGGCTAGGCATGGATTA_13	ES_ETX6	0	0	0
ETX6_3_ACAATCTTAGATATAAGTGGAGCT_13	ES_ETX6	0	0	0
ETX6_3_ACAATCTTAGATATAATGTTTGAG_13	ES_ETX6	0	1.17624	0
ETX6_3_ACAATCTTAGATATAATTATAGCC_13	ES_ETX6	0	0	1.06785
ETX6_3_ACAATCTTGGCTAGGCATGCGGAT_13	ES_ETX6	0	0.882956	0
ETX6_3_ACACCAAGAGATATAACCATTTGA_13	ES_ETX6	0	0	0
ETX6_3_ACACCAAGAGATATAAGGTGGGAT_13	ES_ETX6	0	0	0
ETX6_3_ACACCAAGAGATATAATCATCCTT_13	ES_ETX6	0	0	1.16111
ETX6_3_ACACCAAGAGATATAATCTCAACC_13	ES_ETX6	0	1.00172	0
ETX6_3_ACACCAAGGGCTAGGCACGGTAGC_13	ES_ETX6	0	1.54952	0
ETX6_3_ACAGATAAAGATATAAACACTAAG_13	ES_ETX6	0	0	0
ETX6_3_ACAGATAAAGATATAACCCTAACC_13	ES_ETX6	0	0	0
ETX6_3_ACAGATAAAGATATAAGGAAACAG_13	ES_ETX6	0	0	0
ETX6_3_ACAGATAAAGATATAAGGCCCTTA_13	ES_ETX6	1.2804	0	0
ETX6_3_ACAGATAAAGATATAATGATGCCC_13	ES_ETX6	0	0	0
ETX6_3_ACAGATAAAGATATAATGCGTATC_13	ES_ETX6	2.50232	0	0
ETX6_3_ACAGATAAGGCTAGGCAACACACG_13	ES_ETX6	0.997051	0	0
ETX6_3_ACAGATAAGGCTAGGCTGAAATGA_13	ES_ETX6	2.54313	0	0
ETX6_3_ACAGGCCAAGATATAACCCTTGGT_13	ES_ETX6	0	1.50862	0
ETX6_3_ACAGGCCAGGCTAGGCCCTCGTCT_13	ES_ETX6	0	0	0
ETX6_3_ACAGGCCAGGCTAGGCTAACCCGT_13	ES_ETX6	1.68237	0	0
ETX6_3_ACAGGCCAGGCTAGGCTACAAACT_13	ES_ETX6	0	0	1.35226
ETX6_3_ACATCTCGAGATATAAACATCTAT_13	ES_ETX6	0	0	0
ETX6_3_ACATCTCGAGATATAATTTAACAG_13	ES_ETX6	0	0	0
ETX6_3_ACATCTCGGGCTAGGCAGGAAGAC_13	ES_ETX6	0	0.960362	0
ETX6_3_ACATCTCGGGCTAGGCATATAGGA_13	ES_ETX6	0	0	0
ETX6_3_ACATGGACAGATATAATTTAACAG_13	ES_ETX6	0	0	0
ETX6_3_ACCAACCCAGATATAACCCGACTT_13	ES_ETX6	0	0	0
ETX6_3_ACCAACCCAGATATAACTCAGAAT_13	ES_ETX6	0	1.3529	0
ETX6_3_ACCAACCCAGATATAACTGTCTGG_13	ES_ETX6	0	0	0
ETX6_3_ACCAACCCGGCTAGGCACGTATAC_13	ES_ETX6	0	0	0
ETX6_3_ACCAACCCGGCTAGGCAGAACGGG_13	ES_ETX6	0	0	0
ETX6_3_ACCAACCCGGCTAGGCCTTCGATT_13	ES_ETX6	0	0	0
ETX6_3_ACCAACCCGGCTAGGCGCCAAGAT_13	ES_ETX6	0	0	0
ETX6_3_ACCAACCCGGCTAGGCGTACACTC_13	ES_ETX6	1.25151	0	0
ETX6_3_ACCAACCCGGCTAGGCTCCCAATC_13	ES_ETX6	0	0	0
ETX6_3_ACCAAGGGAGATATAAATACTCTT_13	ES_ETX6	0	0.996081	0
ETX6_3_ACCAAGGGGGCTAGGCCCCAAGCA_13	ES_ETX6	0	0	0
ETX6_3_ACCAAGGGGGCTAGGCCTGCGTTG_13	ES_ETX6	0	0	0
ETX6_3_ACCACAGAAGATATAACAGTCCCT_13	ES_ETX6	0	0	0
ETX6_3_ACCACAGAAGATATAATCATATGG_13	ES_ETX6	0	0	0
ETX6_3_ACCACAGAAGATATAATCCGTCCA_13	ES_ETX6	0	0	0
ETX6_3_ACCAGTTTAGATATAAGCGCATTC_13	ES_ETX6	0	0	0
ETX6_3_ACCAGTTTAGATATAAGTTACGAT_13	ES_ETX6	0	0	0
ETX6_3_ACCAGTTTGGCTAGGCGTTAACCA_13	ES_ETX6	0	1.21332	0
ETX6_3_ACCAGTTTGGCTAGGCTTCCGCTC_13	ES_ETX6	0	0	0
ETX6_3_ACCCATGCAGATATAAACTGAGTT_13	ES_ETX6	1.5501	0	0
ETX6_3_ACCCATGCAGATATAAGTGGAGCT_13	ES_ETX6	0	0	0
ETX6_3_ACCCATGCGGCTAGGCGTCCAAAG_13	ES_ETX6	0	0	0
ETX6_3_ACCCATGCGGCTAGGCTTGATTCT_13	ES_ETX6	0.885459	0	0
ETX6_3_ACCCGATTAGATATAAAGACACCA_13	ES_ETX6	0	0	0
ETX6_3_ACCCGATTGGCTAGGCAAATGTCG_13	ES_ETX6	0	0	0
ETX6_3_ACCCTCAAAGATATAACAAGAGGG_13	ES_ETX6	1.64282	0	0
ETX6_3_ACCCTCAAAGATATAACTAGATTG_13	ES_ETX6	0	0	0
ETX6_3_ACCCTCAAAGATATAAGACAAAGG_13	ES_ETX6	0	1.29513	0
ETX6_3_ACCCTCAAAGATATAAGATGTGAG_13	ES_ETX6	0	0	0
ETX6_3_ACCCTCAAAGATATAATCCGTCCA_13	ES_ETX6	0.974622	0	0
ETX6_3_ACCCTCAAGGCTAGGCTTGATTCT_13	ES_ETX6	0	0	1.3409
ETX6_3_ACCGTCGAAGATATAAGGGAACCT_13	ES_ETX6	0	0	0
ETX6_3_ACCGTCGAAGATATAATCGACGGT_13	ES_ETX6	0	0	0
ETX6_3_ACCGTCGAGGCTAGGCACGGTAGC_13	ES_ETX6	0	0	0
ETX6_3_ACCGTCGAGGCTAGGCGACAGATA_13	ES_ETX6	0	0	0
ETX6_3_ACCGTCGAGGCTAGGCTAGAAATG_13	ES_ETX6	0	0	0
ETX6_3_ACCGTCGAGGCTAGGCTGTAGTTT_13	ES_ETX6	0	1.90887	0
ETX6_3_ACCTGAAGAGATATAAATGCGGAT_13	ES_ETX6	0	0	1.45039
ETX6_3_ACCTGAAGAGATATAAGTACACTC_13	ES_ETX6	0	0	0
ETX6_3_ACCTTCCCAGATATAACGAGTCTG_13	ES_ETX6	0	0	0
ETX6_3_ACCTTCCCAGATATAATCTCACTT_13	ES_ETX6	0	0	0
ETX6_3_ACCTTCCCAGATATAATGCCTCAC_13	ES_ETX6	0	0	0
ETX6_3_ACCTTCCCGGCTAGGCAAATCGTT_13	ES_ETX6	1.40802	0	0
ETX6_3_ACCTTCCCGGCTAGGCCAGTCCCT_13	ES_ETX6	0	0	0
ETX6_3_ACCTTCCCGGCTAGGCGACGATGG_13	ES_ETX6	0	0	0
ETX6_3_ACCTTCCCGGCTAGGCGGGTGTAT_13	ES_ETX6	1.25437	1.79364	0
ETX6_3_ACCTTCCCGGCTAGGCGGTGGGAT_13	ES_ETX6	0	0	0
ETX6_3_ACGAATTCAGATATAACCCATCTG_13	ES_ETX6	0	0	0
ETX6_3_ACGAATTCAGATATAAGACAACTT_13	ES_ETX6	0	0	0
ETX6_3_ACGAATTCAGATATAAGGTCCCTT_13	ES_ETX6	0	0	0
ETX6_3_ACGAATTCAGATATAAGTTCTGTT_13	ES_ETX6	1.39658	1.39658	0
ETX6_3_ACGAATTCAGATATAATTAAACTG_13	ES_ETX6	0	0	0
ETX6_3_ACGAATTCGGCTAGGCGCCAAGAT_13	ES_ETX6	2.34677	0	0
ETX6_3_ACGAATTCGGCTAGGCTCCCGTAG_13	ES_ETX6	0	0	0
ETX6_3_ACGACGACAGATATAAACGCTCAG_13	ES_ETX6	0	0	0
ETX6_3_ACGACGACAGATATAATGGTTTCT_13	ES_ETX6	0	0	0
ETX6_3_ACGACGACGGCTAGGCATGTTGGC_13	ES_ETX6	0.863783	0	0
ETX6_3_ACGACGACGGCTAGGCCACAAGGC_13	ES_ETX6	0	0	0
ETX6_3_ACGACGACGGCTAGGCCACGGACT_13	ES_ETX6	0	0	0
ETX6_3_ACGACGACGGCTAGGCGAAAGACC_13	ES_ETX6	1.26815	1.26815	0
ETX6_3_ACGACGACGGCTAGGCTTCACATA_13	ES_ETX6	1.90851	0.890255	0.890255
ETX6_3_ACGCTTAAAGATATAACAACAAAT_13	ES_ETX6	0	0	0
ETX6_3_ACGCTTAAAGATATAACCAGCAGT_13	ES_ETX6	1.00852	0	0
ETX6_3_ACGCTTAAAGATATAAGAAGGCTT_13	ES_ETX6	1.93985	0	1.38099
ETX6_3_ACGCTTAAAGATATAAGTGTCGGA_13	ES_ETX6	0	0	0
ETX6_3_ACGCTTAAAGATATAATTCGGCCT_13	ES_ETX6	2.15972	0	1.57575
ETX6_3_ACGCTTAAGGCTAGGCAGTTTAGA_13	ES_ETX6	0	0	0
ETX6_3_ACGGAGCAAGATATAACTCCGCAT_13	ES_ETX6	0	0	0
ETX6_3_ACGGAGCAGGCTAGGCCCTCGTCT_13	ES_ETX6	0	0	0
ETX6_3_ACGGCAGTAGATATAACAACGTGG_13	ES_ETX6	0	1.43107	0
ETX6_3_ACGGCAGTAGATATAAGGTGGGAT_13	ES_ETX6	0	0	0
ETX6_3_ACGGCAGTGGCTAGGCAAATCGTT_13	ES_ETX6	0	0	0
ETX6_3_ACGGCAGTGGCTAGGCCGCTCTCA_13	ES_ETX6	0	0	0
ETX6_3_ACGGGTTAAGATATAACCCGAATG_13	ES_ETX6	0	0	0
ETX6_3_ACGGGTTAAGATATAATGTTCCAG_13	ES_ETX6	1.51871	1.51871	0
ETX6_3_ACGGGTTAAGATATAATTCGGCCT_13	ES_ETX6	0	0	0
ETX6_3_ACGGGTTAGGCTAGGCAGAAGTCC_13	ES_ETX6	0	0	0
ETX6_3_ACGGGTTAGGCTAGGCCGCCTTGA_13	ES_ETX6	0	0	0
ETX6_3_ACGGTTGGAGATATAAATGACCGA_13	ES_ETX6	0	0	0
ETX6_3_ACGGTTGGAGATATAAGAGCGGTA_13	ES_ETX6	1.63156	0	0
ETX6_3_ACGGTTGGGGCTAGGCCCCTTCAG_13	ES_ETX6	0	0	0
ETX6_3_ACGGTTGGGGCTAGGCCTTACTCC_13	ES_ETX6	0	0	0
ETX6_3_ACGTAAACAGATATAAGATTGCGA_13	ES_ETX6	1.2605	0	0
ETX6_3_ACGTAAACGGCTAGGCATTCGACG_13	ES_ETX6	1.23415	0	0
ETX6_3_ACGTAAACGGCTAGGCCTTCTTCG_13	ES_ETX6	0	0	1.53251
ETX6_3_ACTAATTGAGATATAACTAGATTG_13	ES_ETX6	0	0	0
ETX6_3_ACTAATTGAGATATAAGGACTTCC_13	ES_ETX6	0	0	0
ETX6_3_ACTAATTGAGATATAAGTTGTCAT_13	ES_ETX6	0	0	0
ETX6_3_ACTAATTGGGCTAGGCTCTCACTT_13	ES_ETX6	1.15541	0	0
ETX6_3_ACTACCCGAGATATAAAGGAGCTT_13	ES_ETX6	0	0	0
ETX6_3_ACTACCCGAGATATAATTTATCAC_13	ES_ETX6	0	0	0
ETX6_3_ACTACCCGGGCTAGGCGGACTTCC_13	ES_ETX6	0	2.41977	1.26999
ETX6_3_ACTACCCGGGCTAGGCTCTCAACC_13	ES_ETX6	0	0	0
ETX6_3_ACTAGAGCAGATATAAAAGATTGT_13	ES_ETX6	0	0	0
ETX6_3_ACTAGAGCAGATATAAGGGAAATC_13	ES_ETX6	0	0	0
ETX6_3_ACTAGAGCAGATATAAGTTTGTTT_13	ES_ETX6	0	0	0
ETX6_3_ACTAGAGCAGATATAATCCCGTAG_13	ES_ETX6	1.21298	2.34699	0
ETX6_3_ACTAGAGCGGCTAGGCCGGACAAC_13	ES_ETX6	0	0	0
ETX6_3_ACTAGAGCGGCTAGGCGAGTTCAC_13	ES_ETX6	0	0	0
ETX6_3_ACTCATACAGATATAACTATAGAG_13	ES_ETX6	0	0	0
ETX6_3_ACTCATACAGATATAAGAACGATT_13	ES_ETX6	0	0	0
ETX6_3_ACTCATACAGATATAAGGATAAAG_13	ES_ETX6	0	1.81312	0
ETX6_3_ACTCATACAGATATAATAGAAATG_13	ES_ETX6	0	0	0
ETX6_3_ACTCATACGGCTAGGCGTATGAGT_13	ES_ETX6	0	0	0
ETX6_3_ACTCATACGGCTAGGCTCTAGCAG_13	ES_ETX6	1.37346	0	0
ETX6_3_ACTCGGAAAGATATAAATCAGCGC_13	ES_ETX6	0	0	0
ETX6_3_ACTCGGAAAGATATAATGTGTCCT_13	ES_ETX6	0	0	0
ETX6_3_ACTCGGAAGGCTAGGCAGCAGAAC_13	ES_ETX6	0	0	0
ETX6_3_ACTGCTGGAGATATAAGTTACGAT_13	ES_ETX6	0	0	0
ETX6_3_ACTGGTCAGGCTAGGCACTAGCCA_13	ES_ETX6	0.943755	1.42051	0
ETX6_3_ACTGGTCAGGCTAGGCTGCAAGGG_13	ES_ETX6	1.99555	0	0
ETX6_3_ACTTCGCTAGATATAAAGAAGTCC_13	ES_ETX6	1.21799	0	0
ETX6_3_ACTTCGCTAGATATAAAGGATTCA_13	ES_ETX6	0	0	1.05002
ETX6_3_ACTTCGCTAGATATAAGTTGCACG_13	ES_ETX6	0	1.03457	0
ETX6_3_ACTTCGCTAGATATAATAGTGTTT_13	ES_ETX6	0	0	0
ETX6_3_ACTTCGCTAGATATAATTAAACTG_13	ES_ETX6	1.53493	0	0
ETX6_3_ACTTCGCTGGCTAGGCGATGTGAG_13	ES_ETX6	0	0	0
ETX6_3_ACTTCGCTGGCTAGGCTCCAGTCC_13	ES_ETX6	1.7495	1.51815	0
ETX6_3_AGAAACCAAGATATAAATCCGCTA_13	ES_ETX6	0	0	0
ETX6_3_AGAAACCAAGATATAATCCCTGAT_13	ES_ETX6	0	0.997375	0
ETX6_3_AGAAACCAAGATATAATGTGTCCT_13	ES_ETX6	0	0	0
ETX6_3_AGAAAGTGAGATATAAATGACCGA_13	ES_ETX6	0	0.976888	0
ETX6_3_AGAAAGTGAGATATAACCACATTA_13	ES_ETX6	0	0	0
ETX6_3_AGAAAGTGAGATATAACGGCACAT_13	ES_ETX6	0	0	0
ETX6_3_AGAAAGTGAGATATAAGATGTATT_13	ES_ETX6	0	0	0
ETX6_3_AGAAAGTGAGATATAATTTACCCT_13	ES_ETX6	0	0	0
ETX6_3_AGAAAGTGAGATATAATTTGTGTC_13	ES_ETX6	0	0	0
ETX6_3_AGAAAGTGGGCTAGGCTACTTGTG_13	ES_ETX6	0	0	1.16352
ETX6_3_AGAAGCTTAGATATAACAAGAGGG_13	ES_ETX6	0	0.764648	0
ETX6_3_AGAAGCTTAGATATAAGAAGTGCC_13	ES_ETX6	0	0.765016	0
ETX6_3_AGAAGCTTGGCTAGGCAAACGCCT_13	ES_ETX6	0	2.04066	0
ETX6_3_AGAAGCTTGGCTAGGCCTGTTCTT_13	ES_ETX6	0	0	0
ETX6_3_AGAATCAAGGCTAGGCGAATACGC_13	ES_ETX6	0	0	0
ETX6_3_AGAATCAAGGCTAGGCTTGCACGC_13	ES_ETX6	0	0	0
ETX6_3_AGACCTCAAGATATAAACGAAACG_13	ES_ETX6	1.42397	0	2.61112
ETX6_3_AGACCTCAAGATATAAAGTGAAAG_13	ES_ETX6	0	0	0
ETX6_3_AGACCTCAAGATATAAATATGCAT_13	ES_ETX6	1.89106	0	1.05622
ETX6_3_AGACGAGGAGATATAAGAGAGTAT_13	ES_ETX6	0	2.55335	0
ETX6_3_AGACGAGGAGATATAAGGCATGCT_13	ES_ETX6	0	0	0
ETX6_3_AGACGAGGGGCTAGGCCCTCGTCT_13	ES_ETX6	0	0	0
ETX6_3_AGACGAGGGGCTAGGCGTCGTCGT_13	ES_ETX6	1.12728	0	0
ETX6_3_AGACGAGGGGCTAGGCGTTTACGT_13	ES_ETX6	0	1.15705	0
ETX6_3_AGACGAGGGGCTAGGCTAAATAGG_13	ES_ETX6	0	0	1.11474
ETX6_3_AGACGAGGGGCTAGGCTTGAGGGT_13	ES_ETX6	0.900709	0	0
ETX6_3_AGAGAGACAGATATAACATCTCCC_13	ES_ETX6	0	0	0
ETX6_3_AGAGAGACAGATATAAGCCAAGAT_13	ES_ETX6	0	0	0
ETX6_3_AGAGAGACGGCTAGGCACTGCCGT_13	ES_ETX6	1.24426	0	1.24426
ETX6_3_AGAGAGACGGCTAGGCATCCCACG_13	ES_ETX6	1.07581	2.80087	0
ETX6_3_AGAGAGACGGCTAGGCCGAATAAT_13	ES_ETX6	0	0	0
ETX6_3_AGAGGTGCAGATATAAAAACAGGG_13	ES_ETX6	0	0	0
ETX6_3_AGAGGTGCAGATATAAACGTATAC_13	ES_ETX6	0	0	0
ETX6_3_AGAGGTGCAGATATAATTGATTCT_13	ES_ETX6	0	0	0
ETX6_3_AGCAACGCAGATATAAGGGTTGGT_13	ES_ETX6	0	0	0
ETX6_3_AGCAACGCGGCTAGGCCTCGCGTA_13	ES_ETX6	1.62498	0	1.11158
ETX6_3_AGCAACGCGGCTAGGCGAGTTTCG_13	ES_ETX6	0	0	0
ETX6_3_AGCACGTAAGATATAAGGTCTGAC_13	ES_ETX6	0	0	0
ETX6_3_AGCACGTAAGATATAAGTCAATAC_13	ES_ETX6	0	0	0
ETX6_3_AGCACGTAAGATATAATCATGAGG_13	ES_ETX6	0	0	1.97296
ETX6_3_AGCACGTAAGATATAATTGTTTAC_13	ES_ETX6	0	0	0
ETX6_3_AGCACGTAGGCTAGGCAAATCGTT_13	ES_ETX6	0	0	0
ETX6_3_AGCATGCCAGATATAAAAACAGGG_13	ES_ETX6	0	0	0
ETX6_3_AGCATGCCAGATATAAATGACTTT_13	ES_ETX6	0	0	0
ETX6_3_AGCATGCCAGATATAATAAGACGG_13	ES_ETX6	0	0	0
ETX6_3_AGCATGCCAGATATAATGCGTATC_13	ES_ETX6	0	0	0
ETX6_3_AGCATGCCGGCTAGGCAAGCTTCT_13	ES_ETX6	0	0	0
ETX6_3_AGCATGCCGGCTAGGCTTGCACGC_13	ES_ETX6	0	0	0
ETX6_3_AGCCATCTAGATATAACAAGTCAT_13	ES_ETX6	0	0	0
ETX6_3_AGCCATCTAGATATAATTGATCTA_13	ES_ETX6	1.59457	0	0
ETX6_3_AGCCATCTGGCTAGGCGGAATAGA_13	ES_ETX6	0	0	0
ETX6_3_AGCCATCTGGCTAGGCTAACCCGT_13	ES_ETX6	0	0	0
ETX6_3_AGCCATCTGGCTAGGCTAGCCTCG_13	ES_ETX6	0	0	0
ETX6_3_AGCCATCTGGCTAGGCTGATGCCC_13	ES_ETX6	1.6276	0	0
ETX6_3_AGCCATCTGGCTAGGCTGCCATCG_13	ES_ETX6	0	1.20819	0
ETX6_3_AGCGTGGTAGATATAAGCAGGGTA_13	ES_ETX6	0	0	0
ETX6_3_AGCGTGGTAGATATAATTATCTGT_13	ES_ETX6	0	0	0
ETX6_3_AGCGTGGTGGCTAGGCGCACCTCT_13	ES_ETX6	1.30533	0	0
ETX6_3_AGCGTGGTGGCTAGGCTTTACCCT_13	ES_ETX6	2.61127	0	1.74591
ETX6_3_AGCTCCACAGATATAAAATGACCC_13	ES_ETX6	0	1.28738	0
ETX6_3_AGCTCCACAGATATAAGTAACGTT_13	ES_ETX6	0	0	0
ETX6_3_AGCTCCACAGATATAATCACGTTT_13	ES_ETX6	0	1.25241	0
ETX6_3_AGCTCCACAGATATAATTGAGGGT_13	ES_ETX6	0	1.19006	0
ETX6_3_AGCTCCACGGCTAGGCTGCTCCGT_13	ES_ETX6	0	0	0
ETX6_3_AGCTCCACGGCTAGGCTTAAACTG_13	ES_ETX6	0	0	0
ETX6_3_AGCTTCGAAGATATAACAACGTGG_13	ES_ETX6	0	0	0
ETX6_3_AGCTTCGAAGATATAACCAACCGT_13	ES_ETX6	0	0	0
ETX6_3_AGCTTCGAAGATATAATTAAGCGT_13	ES_ETX6	0	0	0
ETX6_3_AGGACACAAGATATAACAGATTAC_13	ES_ETX6	0	0	0
ETX6_3_AGGACACAAGATATAACCCATAGC_13	ES_ETX6	0	2.09902	0
ETX6_3_AGGACACAAGATATAATACAGCCG_13	ES_ETX6	0	0	0
ETX6_3_AGGACACAGGCTAGGCCTTCTTCG_13	ES_ETX6	0	0	0
ETX6_3_AGGACACAGGCTAGGCGACAACTT_13	ES_ETX6	0	0	0
ETX6_3_AGGAGTCGAGATATAAAAGCTTCT_13	ES_ETX6	0	0	0
ETX6_3_AGGAGTCGAGATATAAATGCGGAT_13	ES_ETX6	0	0	1.40256
ETX6_3_AGGAGTCGAGATATAACCGCAACT_13	ES_ETX6	0	0	0
ETX6_3_AGGAGTCGAGATATAACGGGCTTT_13	ES_ETX6	0	0	0
ETX6_3_AGGAGTCGAGATATAATCGGTTCG_13	ES_ETX6	0	0	0
ETX6_3_AGGAGTCGAGATATAATTCCAGAC_13	ES_ETX6	0	0	0
ETX6_3_AGGAGTCGGGCTAGGCACTAGGAT_13	ES_ETX6	0	0	0
ETX6_3_AGGAGTCGGGCTAGGCCGTACCTA_13	ES_ETX6	0	0	0
ETX6_3_AGGAGTCGGGCTAGGCTTGCATAT_13	ES_ETX6	0	0	0
ETX6_3_AGGCAATAAGATATAAATCAAGTG_13	ES_ETX6	1.48905	0	0
ETX6_3_AGGCAATAAGATATAATCCCAATC_13	ES_ETX6	0	0	0
ETX6_3_AGGCAATAGGCTAGGCAGCACCAC_13	ES_ETX6	0	0	0
ETX6_3_AGGCAATAGGCTAGGCTAAGACGG_13	ES_ETX6	0	0	0
ETX6_3_AGGCAATAGGCTAGGCTCTGTGGT_13	ES_ETX6	0	1.15631	0
ETX6_3_AGGCCGAAAGATATAAAACAATCC_13	ES_ETX6	0	0	0
ETX6_3_AGGCCGAAGGCTAGGCACCTTCTT_13	ES_ETX6	0	0	1.51234
ETX6_3_AGGCCGAAGGCTAGGCCGAATAAT_13	ES_ETX6	0	0	0
ETX6_3_AGGCGTTTAGATATAAATGCGGAT_13	ES_ETX6	0	0	1.06237
ETX6_3_AGGCGTTTAGATATAACCTCGTCT_13	ES_ETX6	0	0	0
ETX6_3_AGGGACTGAGATATAACGTAGAAG_13	ES_ETX6	0	1.04581	0
ETX6_3_AGGGACTGAGATATAATCCCTGAT_13	ES_ETX6	1.67687	0	0
ETX6_3_AGGGACTGGGCTAGGCTAAGACGG_13	ES_ETX6	1.05463	0	0
ETX6_3_AGGGTAAAAGATATAAGAGTTTCG_13	ES_ETX6	0	0	0
ETX6_3_AGGGTAAAGGCTAGGCATGACCGA_13	ES_ETX6	0	0	0
ETX6_3_AGGGTAAAGGCTAGGCCCTGTTAT_13	ES_ETX6	0	0	0
ETX6_3_AGGTAAGCAGATATAAACACTAAG_13	ES_ETX6	0	0	0
ETX6_3_AGGTAAGCAGATATAAACTGAGTT_13	ES_ETX6	0.711014	0.711014	0.711014
ETX6_3_AGGTAAGCAGATATAACGATTGAT_13	ES_ETX6	0	0	0
ETX6_3_AGGTAAGCAGATATAACGTAGAAG_13	ES_ETX6	0	0	0
ETX6_3_AGGTAAGCGGCTAGGCCCACATTA_13	ES_ETX6	0	0	0
ETX6_3_AGGTAAGCGGCTAGGCTAAATAGG_13	ES_ETX6	0	1.01119	0
ETX6_3_AGGTATATAGATATAAACAGCGGA_13	ES_ETX6	0	0	0
ETX6_3_AGGTATATGGCTAGGCGAATTCGT_13	ES_ETX6	1.66478	0	0
ETX6_3_AGGTATATGGCTAGGCTTGTCGCC_13	ES_ETX6	0	0	0
ETX6_3_AGGTTCCCAGATATAACGCTAGTC_13	ES_ETX6	0	0	0
ETX6_3_AGTAATGGAGATATAAAGGTTGTG_13	ES_ETX6	0	0	0
ETX6_3_AGTAATGGAGATATAAGTAACGTT_13	ES_ETX6	0	0	0
ETX6_3_AGTAATGGGGCTAGGCAACCCTTG_13	ES_ETX6	1.25151	0	0
ETX6_3_AGTAGTTAAGATATAAAGAACGGG_13	ES_ETX6	0	0	0
ETX6_3_AGTAGTTAAGATATAAAGTTTAGA_13	ES_ETX6	0	0	1.37655
ETX6_3_AGTAGTTAAGATATAACACTCCTC_13	ES_ETX6	0	0.769094	0
ETX6_3_AGTAGTTAAGATATAACGGAATTT_13	ES_ETX6	0	0	0
ETX6_3_AGTAGTTAAGATATAAGAAGGCTT_13	ES_ETX6	2.63632	0	0
ETX6_3_AGTAGTTAGGCTAGGCACCCACGA_13	ES_ETX6	0	0	0
ETX6_3_AGTAGTTAGGCTAGGCGGTTAGTG_13	ES_ETX6	0	0	0
ETX6_3_AGTAGTTAGGCTAGGCGTGGATGG_13	ES_ETX6	0	0	0
ETX6_3_AGTCACAAAGATATAACGGGTAGT_13	ES_ETX6	1.0093	0	0
ETX6_3_AGTCACAAAGATATAAGTATGAGT_13	ES_ETX6	0	0	0
ETX6_3_AGTCACAAAGATATAATCATCCTT_13	ES_ETX6	0	0	0
ETX6_3_AGTCACAAAGATATAATCGGTACG_13	ES_ETX6	0	0	0
ETX6_3_AGTCACAAAGATATAATTTGTGTC_13	ES_ETX6	0	0	0
ETX6_3_AGTCACAAGGCTAGGCACACTAAG_13	ES_ETX6	0	1.1239	0
ETX6_3_AGTCACAAGGCTAGGCATATACCT_13	ES_ETX6	0	0	0
ETX6_3_AGTCACAAGGCTAGGCCAGTTTGC_13	ES_ETX6	0	0	0
ETX6_3_AGTCACAAGGCTAGGCCCGTGTTT_13	ES_ETX6	0	0	0
ETX6_3_AGTCCGTGAGATATAAAGCAGAAC_13	ES_ETX6	0	0	0
ETX6_3_AGTCCGTGGGCTAGGCACTAGGAT_13	ES_ETX6	0	0	0
ETX6_3_AGTGCTTCAGATATAAAGCACCAC_13	ES_ETX6	0	0	0
ETX6_3_AGTGCTTCAGATATAACAACAAAT_13	ES_ETX6	0	0	0
ETX6_3_AGTGCTTCAGATATAATTATCTGT_13	ES_ETX6	0	0	0
ETX6_3_AGTGCTTCGGCTAGGCGGCCCTTA_13	ES_ETX6	0	0	0
ETX6_3_AGTGCTTCGGCTAGGCGTTAACCA_13	ES_ETX6	0	0	0
ETX6_3_AGTTGAACAGATATAACCCTAACC_13	ES_ETX6	0	0	0
ETX6_3_AGTTGAACGGCTAGGCCGTATCGG_13	ES_ETX6	0	0	0
ETX6_3_AGTTGCGGAGATATAACGAGTCTG_13	ES_ETX6	1.20458	0	0
ETX6_3_AGTTGCGGAGATATAATGTTCCAG_13	ES_ETX6	0	0	0
ETX6_3_AGTTTGTAAGATATAACGTGGATA_13	ES_ETX6	0	0	0
ETX6_3_AGTTTGTAAGATATAAGATTTACC_13	ES_ETX6	0	0	0
ETX6_3_AGTTTGTAAGATATAAGGTGACAC_13	ES_ETX6	0	0	0
ETX6_3_AGTTTGTAGGCTAGGCTTTAACAG_13	ES_ETX6	0	0	0
ETX6_3_ATAACAGGAGATATAAAGAAGTTA_13	ES_ETX6	0	0	0
ETX6_3_ATAACAGGAGATATAACAGTTTGC_13	ES_ETX6	1.6483	0	0
ETX6_3_ATAACAGGAGATATAACTTCTTCG_13	ES_ETX6	0	0	0
ETX6_3_ATAACAGGAGATATAAGATTGCGA_13	ES_ETX6	0	0	0
ETX6_3_ATAACAGGAGATATAAGTCTCTCT_13	ES_ETX6	1.01904	0	0
ETX6_3_ATAACAGGAGATATAATAGTGTTT_13	ES_ETX6	2.22343	0	0
ETX6_3_ATAACAGGAGATATAATGTTCCAG_13	ES_ETX6	0	0	0
ETX6_3_ATAACAGGAGATATAATTAAGCGT_13	ES_ETX6	0	0	0
ETX6_3_ATAACAGGGGCTAGGCAAACTCGA_13	ES_ETX6	0.922333	1.39384	0
ETX6_3_ATAACAGGGGCTAGGCCATACATT_13	ES_ETX6	0	0	0
ETX6_3_ATAAGCTAAGATATAACTACGAGC_13	ES_ETX6	0	0	0
ETX6_3_ATAAGCTAAGATATAAGTCCATGT_13	ES_ETX6	0	0	0
ETX6_3_ATAAGCTAGGCTAGGCATCAGCGC_13	ES_ETX6	0	0	0
ETX6_3_ATACACCCAGATATAAGGTGGGAT_13	ES_ETX6	0	0	1.56549
ETX6_3_ATACACCCGGCTAGGCAGCGTAGG_13	ES_ETX6	0	0.986384	0
ETX6_3_ATACACCCGGCTAGGCTGATAACA_13	ES_ETX6	1.69915	0	0
ETX6_3_ATACTCTCAGATATAATCGTCATG_13	ES_ETX6	0	0	0
ETX6_3_ATACTCTCAGATATAATTTGGGAG_13	ES_ETX6	2.28647	0	0
ETX6_3_ATACTCTCGGCTAGGCTTAAGCGT_13	ES_ETX6	0	0	0
ETX6_3_ATACTCTCGGCTAGGCTTCCGCTC_13	ES_ETX6	0	0	1.37699
ETX6_3_ATAGATGTAGATATAATGTACACG_13	ES_ETX6	0	0	0
ETX6_3_ATAGATGTAGATATAATGTGCTCA_13	ES_ETX6	1.06212	0	0
ETX6_3_ATAGATGTGGCTAGGCGGTCCCTT_13	ES_ETX6	0	0	0
ETX6_3_ATAGATGTGGCTAGGCTTTACCCT_13	ES_ETX6	0	0	0
ETX6_3_ATATGCAAAGATATAAGCCACATC_13	ES_ETX6	0	1.44467	0
ETX6_3_ATATGCAAAGATATAAGTTTGTTT_13	ES_ETX6	0	0	0
ETX6_3_ATATGCAAGGCTAGGCACTAGGAT_13	ES_ETX6	0	0	0
ETX6_3_ATATGCAAGGCTAGGCCGAATAAT_13	ES_ETX6	1.10573	1.10573	0
ETX6_3_ATATGCAAGGCTAGGCCGAGATGT_13	ES_ETX6	1.23501	0	0
ETX6_3_ATATGCAAGGCTAGGCTCATCCTT_13	ES_ETX6	1.81304	0	0
ETX6_3_ATATGGGTAGATATAAAATGACCC_13	ES_ETX6	1.51593	0	0
ETX6_3_ATCAATCGAGATATAACGAGATGT_13	ES_ETX6	0	0	0
ETX6_3_ATCAATCGAGATATAACGGCACAT_13	ES_ETX6	1.5625	0	0
ETX6_3_ATCAATCGAGATATAAGACAAAGG_13	ES_ETX6	0	0	0
ETX6_3_ATCAATCGAGATATAATCATATGG_13	ES_ETX6	0	0	0
ETX6_3_ATCAATCGGGCTAGGCAGGCAACG_13	ES_ETX6	0	0	0
ETX6_3_ATCAGGGAAGATATAAACCTTCTT_13	ES_ETX6	0	0	0
ETX6_3_ATCAGGGAAGATATAAAGCACCAC_13	ES_ETX6	0	0	0
ETX6_3_ATCAGGGAAGATATAACCGCAACT_13	ES_ETX6	0	0	1.04223
ETX6_3_ATCAGGGAAGATATAACCTATTCA_13	ES_ETX6	0	0	0
ETX6_3_ATCAGGGAAGATATAATTGCACGC_13	ES_ETX6	1.19261	0	0
ETX6_3_ATCAGGGAGGCTAGGCACACTAAG_13	ES_ETX6	0	0	0
ETX6_3_ATCAGGGAGGCTAGGCTCGAAGCT_13	ES_ETX6	0	0	0
ETX6_3_ATCCCACCAGATATAACCATTTGA_13	ES_ETX6	0	0	0
ETX6_3_ATCCCACCAGATATAATAGTGGAC_13	ES_ETX6	0	0	1.34424
ETX6_3_ATCCGCATAGATATAAAAATCAGA_13	ES_ETX6	0	0	1.10871
ETX6_3_ATCCGCATAGATATAACATCGCAG_13	ES_ETX6	0	0	0
ETX6_3_ATCCGCATAGATATAACGATTGAT_13	ES_ETX6	0	0	0
ETX6_3_ATCCGCATGGCTAGGCACCTTCTT_13	ES_ETX6	0	0	0
ETX6_3_ATCCGCATGGCTAGGCATGCGGAT_13	ES_ETX6	0	0	0
ETX6_3_ATCCGCATGGCTAGGCCGAACGTA_13	ES_ETX6	0	0	0
ETX6_3_ATCCGCATGGCTAGGCTTTGTGTC_13	ES_ETX6	0	0	0
ETX6_3_ATCCTAGTAGATATAAACATCTAT_13	ES_ETX6	0	2.0801	0
ETX6_3_ATCCTAGTGGCTAGGCAAGTAATC_13	ES_ETX6	0	0.977922	0
ETX6_3_ATCCTAGTGGCTAGGCGATTAGAC_13	ES_ETX6	0	0	0
ETX6_3_ATCCTAGTGGCTAGGCGTCCGTAC_13	ES_ETX6	0	0	0
ETX6_3_ATCCTAGTGGCTAGGCGTTCAACT_13	ES_ETX6	0	0	0
ETX6_3_ATCCTAGTGGCTAGGCTGTGCTCA_13	ES_ETX6	0	0	0
ETX6_3_ATCGCGCTAGATATAAGTCATATT_13	ES_ETX6	0	0	0
ETX6_3_ATCGCGCTAGATATAATACAGCCG_13	ES_ETX6	0	0	0
ETX6_3_ATCGCGCTGGCTAGGCATGAAGCA_13	ES_ETX6	0.903757	0	0
ETX6_3_ATCGTAACAGATATAACTTTAATC_13	ES_ETX6	0	0	0
ETX6_3_ATCGTAACGGCTAGGCCGGGCTTT_13	ES_ETX6	0	0	0
ETX6_3_ATCGTAACGGCTAGGCGGCGTTAG_13	ES_ETX6	0	0	0
ETX6_3_ATCTTGGCGGCTAGGCCCCTTCAG_13	ES_ETX6	0	0	0
ETX6_3_ATGACAACAGATATAAAACAATCC_13	ES_ETX6	0	1.18578	0
ETX6_3_ATGACAACAGATATAAAAGCTTCT_13	ES_ETX6	0	0	0
ETX6_3_ATGACAACAGATATAAGAAGTGCC_13	ES_ETX6	0	0	0
ETX6_3_ATGACAACAGATATAAGTGTCGGA_13	ES_ETX6	0	0	0
ETX6_3_ATGACAACAGATATAATTTGGGAG_13	ES_ETX6	0	0	0
ETX6_3_ATGACAACGGCTAGGCATGCATGG_13	ES_ETX6	0	0	0
ETX6_3_ATGACAACGGCTAGGCCGCTCTCA_13	ES_ETX6	1.15497	1.15497	0
ETX6_3_ATGACTTGAGATATAACTTCGATT_13	ES_ETX6	3.27162	0	0
ETX6_3_ATGACTTGAGATATAACTTTCTTT_13	ES_ETX6	2.44656	0	0
ETX6_3_ATGACTTGAGATATAATCATCCTT_13	ES_ETX6	2.14907	0	0
ETX6_3_ATGACTTGGGCTAGGCAGAGGTGG_13	ES_ETX6	0	1.09781	0
ETX6_3_ATGACTTGGGCTAGGCATATCTTC_13	ES_ETX6	0	0.726929	0
ETX6_3_ATGACTTGGGCTAGGCGTATGAGT_13	ES_ETX6	0	0	0
ETX6_3_ATGCATATAGATATAAGGCCCTTA_13	ES_ETX6	0	0	0
ETX6_3_ATGCATATGGCTAGGCAGCGAAGT_13	ES_ETX6	0	0	0
ETX6_3_ATGCATATGGCTAGGCTGACGGAC_13	ES_ETX6	0	0	0
ETX6_3_ATGCGGAGAGATATAAAGAGGTGG_13	ES_ETX6	0	0	0
ETX6_3_ATGCGGAGAGATATAACCGCAACT_13	ES_ETX6	0	0	0
ETX6_3_ATGCGGAGAGATATAATGTCTTTC_13	ES_ETX6	0	0	0
ETX6_3_ATGGGCTCAGATATAAACGTATAC_13	ES_ETX6	0	0	0
ETX6_3_ATGGGCTCAGATATAAAGCTACGG_13	ES_ETX6	1.49172	0	0
ETX6_3_ATGGGCTCGGCTAGGCAGAAGTTA_13	ES_ETX6	0	0	0
ETX6_3_ATGGGCTCGGCTAGGCCTGCGTTG_13	ES_ETX6	0	0	0
ETX6_3_ATGGTCTGAGATATAAATTTCCGG_13	ES_ETX6	0	0	1.90278
ETX6_3_ATGGTCTGAGATATAACGTGCTAG_13	ES_ETX6	1.95314	0	0
ETX6_3_ATGGTCTGAGATATAACTTAGGTA_13	ES_ETX6	1.42709	0	0
ETX6_3_ATGGTCTGAGATATAAGCTCTAGT_13	ES_ETX6	0	0	0
ETX6_3_ATGGTCTGAGATATAATAAGACGG_13	ES_ETX6	0	1.16126	0
ETX6_3_ATGGTCTGGGCTAGGCCACGGACT_13	ES_ETX6	0	0	0
ETX6_3_ATGGTCTGGGCTAGGCTAAGACGG_13	ES_ETX6	0	0	0.956892
ETX6_3_ATGTGCCGAGATATAACCGCAACT_13	ES_ETX6	0	0	1.12827
ETX6_3_ATGTGCCGAGATATAACTGCGTTG_13	ES_ETX6	1.17053	1.17053	0
ETX6_3_ATGTGCCGAGATATAAGGCTACTA_13	ES_ETX6	0	0	0
ETX6_3_ATGTGCCGAGATATAAGTACACTC_13	ES_ETX6	1.35311	0	0
ETX6_3_ATGTGCCGAGATATAATCCTTATT_13	ES_ETX6	1.82837	0	0
ETX6_3_ATGTGCCGGGCTAGGCAAACGCCT_13	ES_ETX6	0.974108	0	0
ETX6_3_ATGTGCCGGGCTAGGCTCATATGG_13	ES_ETX6	0	0	0
ETX6_3_ATTACCTTAGATATAAATATGCAT_13	ES_ETX6	0	0	0
ETX6_3_ATTACCTTAGATATAACTCAGAAT_13	ES_ETX6	0	1.1596	0
ETX6_3_ATTACCTTGGCTAGGCGCGCATTC_13	ES_ETX6	0	0	0
ETX6_3_ATTATTCGAGATATAACGATTGAT_13	ES_ETX6	0	0	0
ETX6_3_ATTATTCGAGATATAATCCAGTCC_13	ES_ETX6	0	0	0
ETX6_3_ATTATTCGGGCTAGGCGACAGATA_13	ES_ETX6	0	0	0
ETX6_3_ATTATTCGGGCTAGGCGCAGGGTA_13	ES_ETX6	0	0	0
ETX6_3_ATTATTCGGGCTAGGCTCACGTTT_13	ES_ETX6	0	0	0
ETX6_3_ATTCTGAGAGATATAACAGGTGTC_13	ES_ETX6	0	0	2.9041
ETX6_3_ATTCTGAGGGCTAGGCTCCGTCCA_13	ES_ETX6	0	0	0
ETX6_3_ATTGAAGTAGATATAAAACTTAGC_13	ES_ETX6	0	0	0
ETX6_3_ATTGAAGTAGATATAAGCCGGATT_13	ES_ETX6	0	0	0
ETX6_3_ATTGAAGTGGCTAGGCTGGCTACC_13	ES_ETX6	1.0556	0	0
ETX6_3_ATTGGCCCAGATATAAAGCGCCTT_13	ES_ETX6	0	0	0
ETX6_3_ATTGGCCCAGATATAACCAACCGT_13	ES_ETX6	0	0	0
ETX6_3_ATTGGCCCAGATATAACTACTTGT_13	ES_ETX6	0	0	0
ETX6_3_ATTGGCCCAGATATAACTGGTGCA_13	ES_ETX6	1.44269	0	1.44269
ETX6_3_ATTGGCCCAGATATAAGAGGCTGA_13	ES_ETX6	0	0	0
ETX6_3_ATTGGCCCAGATATAAGGCGTTAG_13	ES_ETX6	0	0	0
[truncated: 9,851 more rows]

## Sheet: Fig.1G
		WT ES					Cdh1 OE ES					Cdh3 OE ES					Cdh6 OE ES
		EPI	PE	TE	Attaching to TE		EPI	PE	TE	Attaching to TE		EPI	PE	TE	Attaching to TE		EPI	PE	TE	Attaching to TE
Percentage of cells in one embryo	Experiment 1	100	0	0	0		98.2	1.8	0	0		0	0	4.5	95.5		30.5	47.2	0	22.3
		95.2	4.8	0	0		98	2	0	0		4.5	0	2.5	93		8.4	72.2	0	19.4
		97	3	0	0		100	0	0	0		0	0	0	100		20.4	59.7	0	19.9
		90.6	9.4	0	0		97	3	0	0		0	0	0	100		4.7	78	0	17.3
		98	2	0	0		100	0	0	0							20.3	62.4	0	17.3
		97.3	2.7	0	0
		100	0	0	0
		100	0	0	0
		100	0	0	0
		98.6	1.4	0	0
	Experiment 2	95.4	4.6	0	0		95.8	4.2	0	0		0	0	0	100		34.7	60.9	0	4.4
		93.5	5.3	0	1.2		98.2	1.8	0	0		0	0	0	100		19.5	55.3	0	25.2
		95.4	4.6	0	0		100	0	0	0		0	0	0	100		6.1	79.6	0	14.3
		98.4	1.6	0	0		100	0	0	0		2	0	2	96		20.9	50.8	0	28.3
		100	0	0	0		99.1	0.9	0	0		0	0	2	98		32.5	48.5	0	19
		100	0	0	0		97.3	2.7	0	0							0	89.2	0	10.8
		97.3	2.7	0	0
		96.3	3.7	0	0
		100	0	0	0
		100	0	0	0
		98.3	1.7	0	0
		94.7	5.3	0	0
		96.4	3.6	0	0
		99	1	0	0
	Experiment 3	97.3	2.7	0	0		100	0	0	0		0	0	0	100		20.4	60.3	0	19.3
		93.7	5.3	0	1		100	0	0	0		0	0	0	100		19.8	59.8	0	20.4
		100	0	0	0		96.1	3.9	0	0		4.6	0	4.4	91		26.2	47.3	0	26.5
		96.9	2.1	0	1		95.2	4.8	0	0		2	0	1	97		36.3	43.4	0	20.3
		100	0	0	0		97.1	2.9	0	0							23.1	52.3	0	24.6
		94.9	5.1	0	0
		100	0	0	0
		100	0	0	0
Average		97.6313	2.26875	0	0.1		98.25	1.75	0	0		1.00769	0	1.26154	97.7308		20.2375	60.4312	0	19.3313
One-way ANOVA Tukey's multiple comparisons test
			WT ES	Cdh1 OE	Cdh3 OE	Cdh6 OE
EPI vs. PE			<0.0001	<0.0001	0.5569	<0.0001
EPI vs. TE			<0.0001	<0.0001	0.9873	<0.0001
EPI vs. Attaching to TE			<0.0001	<0.0001	<0.0001	0.9999
PE vs. TE			<0.0001	0.0006	0.3618	<0.0001
PE vs. Attaching to TE			<0.0001	0.0006	<0.0001	<0.0001
TE vs. Attaching to TE			0.9955	>0.9999	<0.0001	<0.0001
