# Supplementary material for: Stem cell-derived synthetic embryos self-assemble by exploiting cadherin codes and cortical tension
Source: Nat Cell Biol. 2022 Sep 13;24(9):1341–9. doi: 10.1038/s41556-022-00984-y (PMC9481465; doi:10.1038/s41556-022-00984-y)
Supplement: Source Data Fig. 2 — Source numerical data. [file 41556_2022_984_MOESM7_ESM.xlsx]

## Sheet: Fig.2B
	Approach curve			Retract curve
	Height (um)	Force (nN)		Height (um)	Force (nN)
	95.4	0		3.97	1.85
	95.4	0		3.98	1.85
	95.4	0		3.99	1.75
	95.4	0		4	1.75
	95.4	0		4.01	1.75
	95.4	0		4.02	1.65
	95.4	0		4.03	1.65
	95.3	0		4.04	1.55
	95.3	0.01		4.05	1.55
	95.3	0.01		4.06	1.45
	95.3	0.01		4.07	1.35
	95.3	0.01		4.08	1.35
	95.3	0.01		4.09	1.24
	95.3	0.01		4.1	1.17
	95.3	0.01		4.11	1.09
	95.3	0.01		4.12	1.01
	95.3	0.01		4.13	0.93
	95.2	0.01		4.14	0.86
	95.2	0.01		4.15	0.78
	95.2	0.01		4.16	0.7
	95.2	0.01		4.17	0.63
	95.2	0.01		4.18	0.56
	95.2	0.01		4.19	0.49
	95.2	0.01		4.2	0.42
	95.2	0.01		4.21	0.35
	95.2	0.01		4.22	0.28
	95.2	0.01		4.23	0.22
	95.1	0.01		4.24	0.16
	95.1	0.01		4.25	0.1
	95.1	0.01		4.26	0.04
	95.1	0.01		4.27	-0.02
	95.1	0.01		4.28	-0.08
	95.1	0.01		4.29	-0.13
	95.1	0.01		4.3	-0.19
	95.1	0.01		4.31	-0.24
	95.1	0.01		4.32	-0.29
	95.1	0.01		4.33	-0.34
	95	0.01		4.34	-0.39
	95	0.01		4.35	-0.43
	95	0.01		4.36	-0.47
	95	0.01		4.37	-0.51
	95	0.01		4.38	-0.55
	95	0.01		4.39	-0.59
	95	0.01		4.4	-0.62
	95	0.01		4.41	-0.65
	95	0.01		4.42	-0.68
	95	0.01		4.43	-0.7
	94.9	0.01		4.44	-0.73
	94.9	0.01		4.45	-0.75
	94.9	0.01		4.46	-0.76
	94.9	0.01		4.47	-0.78
	94.9	0.01		4.48	-0.79
	94.9	0.01		4.49	-0.81
	94.9	0.01		4.5	-0.82
	94.9	0.01		4.51	-0.82
	94.9	0.01		4.52	-0.83
	94.9	0.01		4.53	-0.84
	94.8	0.01		4.54	-0.84
	94.8	0.01		4.55	-0.85
	94.8	0.01		4.56	-0.85
	94.8	0.01		4.57	-0.86
	94.8	0.01		4.58	-0.86
	94.8	0.01		4.59	-0.87
	94.8	0.01		4.6	-0.87
	94.8	0.01		4.61	-0.88
	94.8	0.01		4.62	-0.88
	94.8	0.01		4.63	-0.89
	94.7	0.01		4.64	-0.9
	94.7	0.01		4.65	-0.9
	94.7	0.01		4.66	-0.9
	94.7	0.01		4.67	-0.91
	94.7	0.01		4.68	-0.91
	94.7	0.01		4.69	-0.91
	94.7	0.01		4.7	-0.91
	94.7	0.01		4.71	-0.91
	94.7	0.01		4.72	-0.91
	94.7	0.01		4.73	-0.91
	94.6	0.01		4.74	-0.91
	94.6	0.01		4.75	-0.91
	94.6	0.01		4.76	-0.91
	94.6	0.01		4.77	-0.91
	94.6	0.01		4.78	-0.9
	94.6	0.01		4.79	-0.9
	94.6	0.01		4.8	-0.9
	94.6	0.01		4.81	-0.9
	94.6	0.01		4.82	-0.9
	94.6	0.01		4.83	-0.89
	94.5	0.01		4.84	-0.89
	94.5	0.01		4.85	-0.89
	94.5	0.01		4.86	-0.89
	94.5	0.01		4.87	-0.89
	94.5	0.01		4.88	-0.89
	94.5	0.01		4.89	-0.89
	94.5	0.01		4.9	-0.89
	94.5	0.01		4.91	-0.89
	94.5	0.01		4.92	-0.89
	94.5	0.01		4.93	-0.89
	94.4	0.01		4.94	-0.89
	94.4	0.01		4.95	-0.9
	94.4	0.01		4.96	-0.9
	94.4	0.01		4.97	-0.9
	94.4	0.01		4.98	-0.9
	94.4	0.01		4.99	-0.9
	94.4	0.01		5	-0.9
	94.4	0.01		5.01	-0.9
	94.4	0.01		5.02	-0.9
	94.4	0.01		5.03	-0.9
	94.3	0.01		5.04	-0.9
	94.3	0.01		5.05	-0.89
	94.3	0.01		5.06	-0.89
	94.3	0.01		5.07	-0.89
	94.3	0.01		5.08	-0.88
	94.3	0.01		5.09	-0.88
	94.3	0.01		5.1	-0.87
	94.3	0.01		5.11	-0.87
	94.3	0.01		5.12	-0.86
	94.3	0.01		5.13	-0.85
	94.2	0.01		5.14	-0.85
	94.2	0.01		5.15	-0.84
	94.2	0.01		5.16	-0.84
	94.2	0.01		5.17	-0.83
	94.2	0.01		5.18	-0.83
	94.2	0.01		5.19	-0.82
	94.2	0.01		5.2	-0.81
	94.2	0.01		5.21	-0.81
	94.2	0.01		5.22	-0.8
	94.2	0.01		5.23	-0.8
	94.1	0.01		5.24	-0.79
	94.1	0.01		5.25	-0.78
	94.1	0.01		5.26	-0.78
	94.1	0.01		5.27	-0.77
	94.1	0.01		5.28	-0.77
	94.1	0.01		5.29	-0.76
	94.1	0.01		5.3	-0.76
	94.1	0.01		5.31	-0.75
	94.1	0.01		5.32	-0.75
	94.1	0.01		5.33	-0.74
	94	0.01		5.34	-0.74
	94	0.01		5.35	-0.74
	94	0.01		5.36	-0.73
	94	0.01		5.37	-0.73
	94	0.01		5.38	-0.72
	94	0.01		5.39	-0.72
	94	0.01		5.4	-0.72
	94	0.01		5.41	-0.71
	94	0.01		5.42	-0.71
	94	0.01		5.43	-0.71
	93.9	0.01		5.44	-0.7
	93.9	0.01		5.45	-0.7
	93.9	0.01		5.46	-0.7
	93.9	0.01		5.47	-0.69
	93.9	0.01		5.48	-0.69
	93.9	0.01		5.49	-0.69
	93.9	0.01		5.5	-0.69
	93.9	0.01		5.51	-0.68
	93.9	0.01		5.52	-0.68
	93.9	0.01		5.53	-0.68
	93.8	0.01		5.54	-0.68
	93.8	0.01		5.55	-0.67
	93.8	0.01		5.56	-0.67
	93.8	0.01		5.57	-0.67
	93.8	0.01		5.58	-0.66
	93.8	0.01		5.59	-0.66
	93.8	0.01		5.6	-0.65
	93.8	0.01		5.61	-0.64
	93.8	0.01		5.62	-0.64
	93.7	0.01		5.63	-0.63
	93.7	0.01		5.64	-0.62
	93.7	0.01		5.65	-0.61
	93.7	0.01		5.66	-0.61
	93.7	0.01		5.67	-0.6
	93.7	0.01		5.68	-0.59
	93.7	0.01		5.69	-0.58
	93.7	0.01		5.7	-0.57
	93.7	0.01		5.71	-0.57
	93.7	0.01		5.72	-0.56
	93.6	0.01		5.73	-0.55
	93.6	0.01		5.74	-0.55
	93.6	0.01		5.75	-0.54
	93.6	0.01		5.76	-0.54
	93.6	0.01		5.77	-0.53
	93.6	0.01		5.78	-0.53
	93.6	0.01		5.8	-0.52
	93.6	0.01		5.81	-0.52
	93.6	0.01		5.82	-0.52
	93.6	0.01		5.83	-0.51
	93.5	0.01		5.84	-0.51
	93.5	0.01		5.85	-0.51
	93.5	0.01		5.86	-0.51
	93.5	0.01		5.87	-0.51
	93.5	0.01		5.88	-0.51
	93.5	0.01		5.89	-0.51
	93.5	0.01		5.9	-0.51
	93.5	0.01		5.91	-0.51
	93.5	0.01		5.92	-0.51
	93.5	0.01		5.93	-0.51
	93.4	0.01		5.94	-0.51
	93.4	0.01		5.95	-0.51
	93.4	0.01		5.96	-0.5
	93.4	0.01		5.97	-0.5
	93.4	0.01		5.98	-0.5
	93.4	0.01		5.99	-0.49
	93.4	0.01		6	-0.49
	93.4	0.01		6.01	-0.49
	93.4	0.01		6.02	-0.48
	93.4	0.01		6.03	-0.48
	93.3	0.01		6.04	-0.47
	93.3	0.01		6.05	-0.47
	93.3	0.01		6.06	-0.46
	93.3	0.01		6.07	-0.45
	93.3	0.01		6.08	-0.45
	93.3	0.01		6.09	-0.44
	93.3	0.01		6.1	-0.44
	93.3	0.01		6.11	-0.43
	93.3	0.01		6.12	-0.42
	93.3	0.01		6.13	-0.42
	93.2	0.01		6.14	-0.41
	93.2	0.01		6.15	-0.41
	93.2	0.01		6.16	-0.4
	93.2	0.01		6.17	-0.4
	93.2	0.01		6.18	-0.39
	93.2	0.01		6.19	-0.39
	93.2	0.01		6.2	-0.39
	93.2	0.01		6.21	-0.39
	93.2	0.01		6.22	-0.39
	93.2	0.01		6.23	-0.38
	93.1	0.01		6.24	-0.38
	93.1	0.01		6.25	-0.38
	93.1	0.01		6.26	-0.38
	93.1	0.01		6.27	-0.38
	93.1	0.01		6.28	-0.38
	93.1	0.01		6.29	-0.38
	93.1	0.01		6.3	-0.38
	93.1	0.01		6.31	-0.38
	93.1	0.01		6.32	-0.39
	93.1	0.01		6.33	-0.39
	93	0.01		6.34	-0.39
	93	0.01		6.35	-0.39
	93	0.01		6.36	-0.39
	93	0.01		6.37	-0.39
	93	0.01		6.38	-0.39
	93	0.01		6.39	-0.39
	93	0.01		6.4	-0.39
	93	0.01		6.41	-0.39
	93	0.01		6.42	-0.39
	93	0.01		6.43	-0.39
	92.9	0.01		6.44	-0.39
	92.9	0.01		6.45	-0.39
	92.9	0.01		6.46	-0.39
	92.9	0.01		6.47	-0.39
	92.9	0.01		6.48	-0.39
	92.9	0.01		6.49	-0.39
	92.9	0.01		6.5	-0.39
	92.9	0.01		6.51	-0.39
	92.9	0.01		6.52	-0.39
	92.9	0.01		6.53	-0.39
	92.8	0.01		6.54	-0.39
	92.8	0.01		6.55	-0.4
	92.8	0.01		6.56	-0.4
	92.8	0.01		6.57	-0.4
	92.8	0.01		6.58	-0.4
	92.8	0.01		6.59	-0.4
	92.8	0.01		6.6	-0.4
	92.8	0.01		6.61	-0.4
	92.8	0.01		6.62	-0.4
	92.8	0.01		6.63	-0.4
	92.7	0.01		6.64	-0.4
	92.7	0.01		6.65	-0.4
	92.7	0.01		6.66	-0.4
	92.7	0.01		6.67	-0.4
	92.7	0.01		6.68	-0.4
	92.7	0.01		6.69	-0.4
	92.7	0.01		6.7	-0.4
	92.7	0.01		6.71	-0.4
	92.7	0.01		6.72	-0.4
	92.7	0.01		6.73	-0.4
	92.6	0.01		6.74	-0.4
	92.6	0.01		6.75	-0.4
	92.6	0.01		6.76	-0.4
	92.6	0.01		6.77	-0.4
	92.6	0.01		6.78	-0.4
	92.6	0.01		6.79	-0.4
	92.6	0.01		6.8	-0.4
	92.6	0.01		6.81	-0.4
	92.6	0.01		6.82	-0.4
	92.6	0.01		6.83	-0.4
	92.5	0.01		6.84	-0.4
	92.5	0.01		6.85	-0.4
	92.5	0.01		6.86	-0.4
	92.5	0.01		6.87	-0.4
	92.5	0.01		6.88	-0.4
	92.5	0.01		6.89	-0.41
	92.5	0.01		6.9	-0.41
	92.5	0.01		6.91	-0.41
	92.5	0.01		6.92	-0.41
	92.5	0.01		6.93	-0.41
	92.4	0.02		6.94	-0.41
	92.4	0.01		6.95	-0.41
	92.4	0.01		6.96	-0.41
	92.4	0.01		6.97	-0.41
	92.4	0.01		6.98	-0.41
	92.4	0.01		6.99	-0.41
	92.4	0.01		7	-0.41
	92.4	0.01		7.01	-0.41
	92.4	0.01		7.02	-0.41
	92.4	0.01		7.03	-0.42
	92.3	0.01		7.04	-0.42
	92.3	0.01		7.05	-0.42
	92.3	0.01		7.06	-0.42
	92.3	0.01		7.07	-0.42
	92.3	0.01		7.08	-0.42
	92.3	0.01		7.09	-0.42
	92.3	0.01		7.1	-0.42
	92.3	0.01		7.11	-0.42
	92.3	0.01		7.12	-0.42
	92.3	0.01		7.13	-0.42
	92.2	0.01		7.14	-0.42
	92.2	0.01		7.15	-0.41
	92.2	0.01		7.16	-0.41
	92.2	0.01		7.17	-0.41
	92.2	0.01		7.18	-0.41
	92.2	0.01		7.19	-0.41
	92.2	0.01		7.2	-0.4
	92.2	0.01		7.21	-0.4
	92.2	0.01		7.22	-0.4
	92.2	0.01		7.23	-0.39
	92.1	0.01		7.24	-0.39
	92.1	0.01		7.25	-0.38
	92.1	0.01		7.26	-0.38
	92.1	0.01		7.27	-0.38
	92.1	0.01		7.28	-0.37
	92.1	0.01		7.29	-0.37
	92.1	0.01		7.3	-0.37
	92.1	0.01		7.31	-0.36
	92.1	0.01		7.32	-0.36
	92.1	0.01		7.33	-0.36
	92	0.01		7.34	-0.36
	92	0.01		7.35	-0.36
	92	0.01		7.36	-0.36
	92	0.01		7.37	-0.36
	92	0.01		7.38	-0.36
	92	0.01		7.39	-0.36
	92	0.01		7.4	-0.36
	92	0.01		7.41	-0.36
	92	0.01		7.42	-0.36
	92	0.01		7.43	-0.36
	91.9	0.01		7.44	-0.36
	91.9	0.01		7.45	-0.36
	91.9	0.01		7.46	-0.36
	91.9	0.01		7.47	-0.36
	91.9	0.01		7.48	-0.36
	91.9	0.01		7.49	-0.36
	91.9	0.01		7.5	-0.36
	91.9	0.01		7.51	-0.36
	91.9	0.01		7.52	-0.36
	91.9	0.01		7.53	-0.36
	91.8	0.01		7.54	-0.36
	91.8	0.01		7.55	-0.36
	91.8	0.01		7.56	-0.36
	91.8	0.01		7.57	-0.36
	91.8	0.01		7.58	-0.36
	91.8	0.01		7.59	-0.36
	91.8	0.01		7.6	-0.36
	91.8	0.01		7.61	-0.36
	91.8	0.01		7.62	-0.36
	91.8	0.01		7.63	-0.36
	91.7	0.01		7.64	-0.36
	91.7	0.01		7.65	-0.36
	91.7	0.01		7.66	-0.36
	91.7	0.01		7.67	-0.36
	91.7	0.01		7.68	-0.36
	91.7	0.01		7.69	-0.36
	91.7	0.01		7.7	-0.36
	91.7	0.01		7.71	-0.36
	91.7	0.01		7.72	-0.36
	91.7	0.01		7.73	-0.36
	91.6	0.01		7.74	-0.36
	91.6	0.01		7.75	-0.36
	91.6	0.01		7.76	-0.36
	91.6	0.01		7.77	-0.36
	91.6	0.01		7.78	-0.36
	91.6	0.01		7.79	-0.36
	91.6	0.01		7.8	-0.36
	91.6	0.01		7.81	-0.36
	91.6	0.01		7.82	-0.36
	91.6	0.01		7.83	-0.36
	91.5	0.01		7.84	-0.36
	91.5	0.01		7.85	-0.36
	91.5	0.01		7.86	-0.36
	91.5	0.01		7.87	-0.36
	91.5	0.01		7.88	-0.36
	91.5	0.01		7.89	-0.36
	91.5	0.01		7.9	-0.36
	91.5	0.01		7.91	-0.36
	91.5	0.01		7.92	-0.36
	91.5	0.01		7.93	-0.36
	91.4	0.01		7.94	-0.36
	91.4	0.01		7.95	-0.36
	91.4	0.01		7.96	-0.36
	91.4	0.01		7.97	-0.37
	91.4	0.01		7.98	-0.37
	91.4	0.01		7.99	-0.37
	91.4	0.01		8	-0.37
	91.4	0.01		8.01	-0.37
	91.4	0.01		8.02	-0.37
	91.4	0.01		8.03	-0.37
	91.3	0.01		8.04	-0.37
	91.3	0.01		8.05	-0.37
	91.3	0.01		8.06	-0.37
	91.3	0.01		8.07	-0.37
	91.3	0.01		8.08	-0.37
	91.3	0.01		8.09	-0.37
	91.3	0.01		8.1	-0.37
	91.3	0.01		8.11	-0.37
	91.3	0.01		8.12	-0.37
	91.3	0.01		8.13	-0.37
	91.2	0.01		8.14	-0.37
	91.2	0.01		8.15	-0.37
	91.2	0.01		8.16	-0.37
	91.2	0.01		8.17	-0.37
	91.2	0.01		8.18	-0.37
	91.2	0.01		8.19	-0.37
	91.2	0.01		8.2	-0.37
	91.2	0.01		8.21	-0.37
	91.2	0.01		8.22	-0.37
	91.2	0.01		8.23	-0.37
	91.1	0.01		8.24	-0.37
	91.1	0.01		8.25	-0.37
	91.1	0.01		8.26	-0.37
	91.1	0.01		8.27	-0.37
	91.1	0.01		8.28	-0.37
	91.1	0.01		8.29	-0.37
	91.1	0.01		8.3	-0.37
	91.1	0.01		8.31	-0.37
	91.1	0.01		8.32	-0.37
	91.1	0.01		8.33	-0.37
	91	0.01		8.34	-0.37
	91	0.01		8.35	-0.37
	91	0.01		8.36	-0.37
	91	0.01		8.37	-0.37
	91	0.01		8.38	-0.38
	91	0.01		8.39	-0.38
	91	0.01		8.4	-0.38
	91	0.01		8.41	-0.38
	91	0.01		8.42	-0.38
	91	0.01		8.43	-0.38
	90.9	0.01		8.44	-0.38
	90.9	0.01		8.45	-0.38
	90.9	0.01		8.46	-0.38
	90.9	0.01		8.47	-0.38
	90.9	0.01		8.48	-0.38
	90.9	0.01		8.49	-0.38
	90.9	0.01		8.5	-0.38
	90.9	0.01		8.51	-0.38
	90.9	0.01		8.52	-0.38
	90.9	0.01		8.53	-0.38
	90.8	0.01		8.54	-0.38
	90.8	0.01		8.55	-0.38
	90.8	0.01		8.56	-0.38
	90.8	0.01		8.57	-0.38
	90.8	0.01		8.58	-0.38
	90.8	0.01		8.59	-0.38
	90.8	0.01		8.6	-0.38
	90.8	0.01		8.61	-0.38
	90.8	0.01		8.62	-0.38
	90.8	0.01		8.63	-0.38
	90.7	0.01		8.64	-0.38
	90.7	0.01		8.65	-0.38
	90.7	0.01		8.66	-0.38
	90.7	0.01		8.67	-0.38
	90.7	0.01		8.68	-0.38
	90.7	0.01		8.69	-0.38
	90.7	0.01		8.7	-0.38
	90.7	0.01		8.71	-0.38
	90.7	0.01		8.72	-0.38
	90.7	0.01		8.73	-0.38
	90.6	0.01		8.74	-0.38
	90.6	0.02		8.75	-0.38
	90.6	0.02		8.76	-0.38
	90.6	0.02		8.77	-0.38
	90.6	0.02		8.78	-0.39
	90.6	0.02		8.79	-0.39
	90.6	0.02		8.8	-0.39
	90.6	0.02		8.81	-0.39
	90.6	0.02		8.82	-0.39
	90.6	0.02		8.83	-0.39
	90.5	0.02		8.84	-0.39
	90.5	0.02		8.85	-0.39
	90.5	0.02		8.86	-0.39
	90.5	0.02		8.87	-0.39
	90.5	0.01		8.88	-0.39
	90.5	0.01		8.89	-0.39
	90.5	0.01		8.9	-0.39
	90.5	0.01		8.91	-0.39
	90.5	0.01		8.92	-0.39
	90.5	0.01		8.93	-0.39
	90.4	0.01		8.94	-0.39
	90.4	0.01		8.95	-0.39
	90.4	0.01		8.96	-0.39
	90.4	0.01		8.97	-0.39
	90.4	0.01		8.98	-0.39
	90.4	0.01		8.99	-0.39
	90.4	0.01		9	-0.39
	90.4	0.01		9.01	-0.39
	90.4	0.01		9.02	-0.39
	90.4	0.01		9.03	-0.39
	90.3	0.01		9.04	-0.38
	90.3	0.01		9.05	-0.38
	90.3	0.01		9.06	-0.38
	90.3	0.01		9.07	-0.38
	90.3	0.01		9.08	-0.38
	90.3	0.01		9.09	-0.37
	90.3	0.01		9.1	-0.37
	90.3	0.01		9.11	-0.37
	90.3	0.02		9.12	-0.37
	90.3	0.02		9.13	-0.37
	90.2	0.02		9.14	-0.37
	90.2	0.02		9.15	-0.37
	90.2	0.02		9.16	-0.36
	90.2	0.02		9.17	-0.36
	90.2	0.02		9.18	-0.36
	90.2	0.02		9.19	-0.36
	90.2	0.02		9.2	-0.36
	90.2	0.02		9.21	-0.36
	90.2	0.02		9.22	-0.36
	90.2	0.02		9.23	-0.36
	90.1	0.02		9.24	-0.36
	90.1	0.02		9.25	-0.36
	90.1	0.02		9.26	-0.36
	90.1	0.02		9.27	-0.36
	90.1	0.02		9.28	-0.36
	90.1	0.02		9.29	-0.35
	90.1	0.02		9.3	-0.35
	90.1	0.02		9.31	-0.35
	90.1	0.02		9.32	-0.35
	90.1	0.02		9.33	-0.35
	90	0.02		9.34	-0.35
	90	0.02		9.35	-0.35
	90	0.02		9.36	-0.35
	90	0.02		9.37	-0.35
	90	0.02		9.38	-0.35
	90	0.02		9.39	-0.35
	90	0.01		9.4	-0.35
	90	0.01		9.41	-0.35
	90	0.01		9.42	-0.35
	90	0.01		9.43	-0.35
	89.9	0.01		9.44	-0.35
	89.9	0.01		9.45	-0.35
	89.9	0.01		9.46	-0.35
	89.9	0.01		9.47	-0.35
	89.9	0.01		9.48	-0.35
	89.9	0.01		9.49	-0.35
	89.9	0.01		9.5	-0.35
	89.9	0.01		9.51	-0.35
	89.9	0.01		9.52	-0.35
	89.9	0.01		9.53	-0.35
	89.8	0.02		9.54	-0.35
	89.8	0.02		9.55	-0.35
	89.8	0.02		9.56	-0.35
	89.8	0.02		9.57	-0.35
	89.8	0.02		9.58	-0.35
	89.8	0.02		9.59	-0.35
	89.8	0.02		9.6	-0.35
	89.8	0.02		9.61	-0.35
	89.8	0.02		9.62	-0.35
	89.8	0.02		9.63	-0.35
	89.7	0.02		9.64	-0.35
	89.7	0.02		9.65	-0.35
	89.7	0.01		9.66	-0.35
	89.7	0.01		9.67	-0.35
	89.7	0.01		9.68	-0.35
	89.7	0.01		9.69	-0.35
	89.7	0.01		9.7	-0.35
	89.7	0.01		9.71	-0.35
	89.7	0.01		9.72	-0.35
	89.7	0.01		9.73	-0.35
	89.6	0.01		9.74	-0.35
	89.6	0.01		9.75	-0.35
	89.6	0.01		9.76	-0.35
	89.6	0.01		9.77	-0.35
	89.6	0.01		9.78	-0.35
	89.6	0.01		9.79	-0.35
	89.6	0.01		9.8	-0.35
	89.6	0.01		9.81	-0.35
	89.6	0.01		9.82	-0.35
	89.6	0.01		9.83	-0.35
	89.5	0.01		9.84	-0.35
	89.5	0.01		9.85	-0.35
	89.5	0.02		9.86	-0.35
	89.5	0.02		9.87	-0.35
	89.5	0.02		9.88	-0.35
	89.5	0.02		9.89	-0.35
	89.5	0.02		9.9	-0.35
	89.5	0.02		9.91	-0.35
	89.5	0.02		9.92	-0.35
	89.5	0.02		9.93	-0.35
	89.4	0.01		9.94	-0.35
	89.4	0.01		9.95	-0.35
	89.4	0.01		9.96	-0.35
	89.4	0.01		9.97	-0.35
	89.4	0.01		9.98	-0.35
	89.4	0.01		9.99	-0.35
	89.4	0.01		10	-0.35
	89.4	0.01		10	-0.35
	89.4	0.01		10	-0.35
	89.4	0.01		10	-0.35
	89.3	0.01		10	-0.35
	89.3	0.01		10.1	-0.35
	89.3	0.01		10.1	-0.35
	89.3	0.01		10.1	-0.35
	89.3	0.01		10.1	-0.35
	89.3	0.01		10.1	-0.35
	89.3	0.01		10.1	-0.35
	89.3	0.01		10.1	-0.35
	89.3	0.02		10.1	-0.35
	89.3	0.02		10.1	-0.35
	89.2	0.02		10.1	-0.35
	89.2	0.02		10.2	-0.35
	89.2	0.02		10.2	-0.35
	89.2	0.02		10.2	-0.35
	89.2	0.02		10.2	-0.35
	89.2	0.02		10.2	-0.35
	89.2	0.02		10.2	-0.35
	89.2	0.02		10.2	-0.35
	89.2	0.02		10.2	-0.35
	89.2	0.02		10.2	-0.35
	89.1	0.02		10.2	-0.35
	89.1	0.02		10.3	-0.35
	89.1	0.02		10.3	-0.35
	89.1	0.02		10.3	-0.35
	89.1	0.02		10.3	-0.35
	89.1	0.02		10.3	-0.35
	89.1	0.02		10.3	-0.35
	89.1	0.02		10.3	-0.35
	89.1	0.02		10.3	-0.35
	89.1	0.02		10.3	-0.35
	89	0.02		10.3	-0.35
	89	0.02		10.4	-0.35
	89	0.01		10.4	-0.35
	89	0.01		10.4	-0.35
	89	0.01		10.4	-0.35
	89	0.01		10.4	-0.35
	89	0.01		10.4	-0.35
	89	0.01		10.4	-0.35
	89	0.01		10.4	-0.35
	89	0.01		10.4	-0.35
	88.9	0.01		10.4	-0.35
	88.9	0.01		10.5	-0.35
	88.9	0.01		10.5	-0.35
	88.9	0.01		10.5	-0.35
	88.9	0.01		10.5	-0.35
	88.9	0.01		10.5	-0.35
	88.9	0.01		10.5	-0.35
	88.9	0.01		10.5	-0.35
	88.9	0.01		10.5	-0.35
	88.9	0.01		10.5	-0.35
	88.8	0.01		10.5	-0.35
	88.8	0.01		10.6	-0.35
	88.8	0.01		10.6	-0.35
	88.8	0.01		10.6	-0.35
	88.8	0.01		10.6	-0.35
	88.8	0.02		10.6	-0.35
	88.8	0.02		10.6	-0.35
	88.8	0.02		10.6	-0.35
	88.8	0.02		10.6	-0.35
	88.8	0.02		10.6	-0.35
	88.7	0.02		10.6	-0.35
	88.7	0.02		10.7	-0.35
	88.7	0.02		10.7	-0.35
	88.7	0.02		10.7	-0.35
	88.7	0.02		10.7	-0.35
	88.7	0.02		10.7	-0.35
	88.7	0.02		10.7	-0.35
	88.7	0.02		10.7	-0.35
	88.7	0.02		10.7	-0.35
	88.7	0.02		10.7	-0.35
	88.6	0.02		10.7	-0.35
	88.6	0.02		10.8	-0.35
	88.6	0.02		10.8	-0.35
	88.6	0.02		10.8	-0.35
	88.6	0.02		10.8	-0.35
	88.6	0.01		10.8	-0.35
	88.6	0.01		10.8	-0.35
	88.6	0.01		10.8	-0.35
	88.6	0.01		10.8	-0.35
	88.6	0.01		10.8	-0.35
	88.5	0.01		10.8	-0.35
	88.5	0.02		10.9	-0.35
	88.5	0.02		10.9	-0.35
	88.5	0.02		10.9	-0.35
	88.5	0.02		10.9	-0.35
	88.5	0.02		10.9	-0.35
	88.5	0.02		10.9	-0.35
	88.5	0.02		10.9	-0.35
	88.5	0.02		10.9	-0.35
	88.5	0.02		10.9	-0.35
	88.4	0.02		10.9	-0.35
	88.4	0.02		11	-0.35
	88.4	0.02		11	-0.35
	88.4	0.02		11	-0.35
	88.4	0.02		11	-0.35
	88.4	0.02		11	-0.35
	88.4	0.02		11	-0.35
	88.4	0.02		11	-0.35
	88.4	0.02		11	-0.35
	88.4	0.02		11	-0.35
	88.3	0.01		11	-0.35
	88.3	0.01		11.1	-0.35
	88.3	0.01		11.1	-0.35
	88.3	0.01		11.1	-0.35
	88.3	0.01		11.1	-0.35
	88.3	0.01		11.1	-0.35
	88.3	0.01		11.1	-0.35
	88.3	0.01		11.1	-0.35
	88.3	0.01		11.1	-0.35
	88.3	0.01		11.1	-0.35
	88.2	0.01		11.1	-0.35
	88.2	0.01		11.2	-0.35
	88.2	0.01		11.2	-0.35
	88.2	0.01		11.2	-0.35
	88.2	0.01		11.2	-0.35
	88.2	0.01		11.2	-0.35
	88.2	0.01		11.2	-0.35
	88.2	0.01		11.2	-0.35
	88.2	0.01		11.2	-0.35
	88.2	0.01		11.2	-0.35
	88.1	0.01		11.2	-0.35
	88.1	0.01		11.3	-0.35
	88.1	0.01		11.3	-0.35
	88.1	0.01		11.3	-0.35
	88.1	0.01		11.3	-0.35
	88.1	0.01		11.3	-0.35
	88.1	0.01		11.3	-0.35
	88.1	0.01		11.3	-0.35
	88.1	0.01		11.3	-0.35
	88.1	0.01		11.3	-0.35
	88	0.01		11.3	-0.35
	88	0.01		11.4	-0.35
	88	0.01		11.4	-0.36
	88	0.01		11.4	-0.36
	88	0.01		11.4	-0.36
	88	0.01		11.4	-0.36
	88	0.01		11.4	-0.36
	88	0.01		11.4	-0.36
	88	0.01		11.4	-0.36
	88	0.01		11.4	-0.36
	87.9	0.01		11.4	-0.36
	87.9	0.01		11.5	-0.36
	87.9	0.01		11.5	-0.36
	87.9	0.01		11.5	-0.36
	87.9	0.01		11.5	-0.36
	87.9	0.01		11.5	-0.36
	87.9	0.01		11.5	-0.36
	87.9	0.01		11.5	-0.36
	87.9	0.01		11.5	-0.36
	87.9	0.01		11.5	-0.36
	87.8	0.01		11.5	-0.36
	87.8	0.01		11.6	-0.35
	87.8	0.01		11.6	-0.35
	87.8	0.01		11.6	-0.35
	87.8	0.01		11.6	-0.35
	87.8	0.01		11.6	-0.35
	87.8	0.01		11.6	-0.35
	87.8	0.01		11.6	-0.35
	87.8	0.01		11.6	-0.35
	87.8	0.01		11.6	-0.36
	87.7	0.01		11.6	-0.36
	87.7	0.01		11.7	-0.36
	87.7	0.01		11.7	-0.36
	87.7	0.01		11.7	-0.36
	87.7	0.01		11.7	-0.36
	87.7	0.01		11.7	-0.36
	87.7	0.01		11.7	-0.36
	87.7	0.01		11.7	-0.36
	87.7	0.01		11.7	-0.36
	87.7	0.01		11.7	-0.36
	87.6	0.01		11.7	-0.36
	87.6	0.01		11.8	-0.36
	87.6	0.01		11.8	-0.36
	87.6	0.01		11.8	-0.36
	87.6	0.01		11.8	-0.36
	87.6	0.01		11.8	-0.36
	87.6	0.01		11.8	-0.36
	87.6	0.01		11.8	-0.36
	87.6	0.01		11.8	-0.36
	87.6	0.01		11.8	-0.36
	87.5	0.01		11.8	-0.36
	87.5	0.01		11.9	-0.36
	87.5	0.01		11.9	-0.36
	87.5	0.01		11.9	-0.36
	87.5	0.01		11.9	-0.36
	87.5	0.01		11.9	-0.36
	87.5	0.01		11.9	-0.36
	87.5	0.01		11.9	-0.37
	87.5	0.01		11.9	-0.37
	87.5	0.01		11.9	-0.37
	87.4	0.01		11.9	-0.37
	87.4	0.01		12	-0.37
	87.4	0.01		12	-0.37
	87.4	0.01		12	-0.37
	87.4	0.01		12	-0.37
	87.4	0.01		12	-0.37
	87.4	0.01		12	-0.37
	87.4	0.01		12	-0.37
	87.4	0.01		12	-0.37
	87.4	0.01		12	-0.37
	87.3	0.01		12	-0.37
	87.3	0.01		12.1	-0.37
	87.3	0.01		12.1	-0.37
	87.3	0.01		12.1	-0.37
	87.3	0.01		12.1	-0.37
	87.3	0.01		12.1	-0.37
	87.3	0.01		12.1	-0.37
	87.3	0.01		12.1	-0.37
	87.3	0.01		12.1	-0.37
	87.3	0.01		12.1	-0.37
	87.2	0.01		12.1	-0.37
	87.2	0.01		12.2	-0.37
	87.2	0.01		12.2	-0.37
	87.2	0.01		12.2	-0.37
	87.2	0.01		12.2	-0.37
	87.2	0.01		12.2	-0.37
	87.2	0.01		12.2	-0.37
	87.2	0.01		12.2	-0.37
	87.2	0.01		12.2	-0.37
	87.2	0.01		12.2	-0.37
	87.1	0.01		12.2	-0.37
	87.1	0.01		12.3	-0.37
	87.1	0.01		12.3	-0.37
	87.1	0.01		12.3	-0.37
	87.1	0.01		12.3	-0.37
	87.1	0.01		12.3	-0.37
	87.1	0.01		12.3	-0.37
	87.1	0.01		12.3	-0.37
	87.1	0.01		12.3	-0.37
	87.1	0.01		12.3	-0.37
	87	0.01		12.3	-0.37
	87	0.01		12.4	-0.37
	87	0.01		12.4	-0.37
	87	0.01		12.4	-0.37
	87	0.01		12.4	-0.37
	87	0.01		12.4	-0.37
	87	0.01		12.4	-0.37
	87	0.01		12.4	-0.37
	87	0.01		12.4	-0.37
	86.9	0.01		12.4	-0.37
	86.9	0.01		12.4	-0.37
	86.9	0.01		12.5	-0.37
	86.9	0.01		12.5	-0.37
	86.9	0.01		12.5	-0.37
	86.9	0.01		12.5	-0.37
	86.9	0.01		12.5	-0.37
	86.9	0.01		12.5	-0.37
	86.9	0.01		12.5	-0.37
	86.9	0.01		12.5	-0.37
	86.8	0.01		12.5	-0.37
	86.8	0.01		12.5	-0.37
	86.8	0.01		12.6	-0.37
	86.8	0.01		12.6	-0.37
	86.8	0.01		12.6	-0.37
	86.8	0.01		12.6	-0.37
	86.8	0.01		12.6	-0.37
	86.8	0.01		12.6	-0.37
	86.8	0.01		12.6	-0.37
	86.8	0.01		12.6	-0.37
	86.7	0.01		12.6	-0.38
	86.7	0.01		12.6	-0.38
	86.7	0.01		12.7	-0.38
	86.7	0.01		12.7	-0.38
	86.7	0.01		12.7	-0.38
	86.7	0.01		12.7	-0.38
	86.7	0.01		12.7	-0.38
	86.7	0.01		12.7	-0.38
	86.7	0.01		12.7	-0.38
	86.7	0.01		12.7	-0.38
	86.6	0.01		12.7	-0.38
	86.6	0.01		12.7	-0.38
	86.6	0.01		12.8	-0.38
	86.6	0.01		12.8	-0.38
	86.6	0.01		12.8	-0.38
	86.6	0.01		12.8	-0.38
	86.6	0.01		12.8	-0.38
	86.6	0.01		12.8	-0.38
	86.6	0.01		12.8	-0.38
	86.6	0.01		12.8	-0.38
	86.5	0.01		12.8	-0.38
	86.5	0.01		12.8	-0.38
	86.5	0.01		12.9	-0.38
	86.5	0.01		12.9	-0.38
	86.5	0.01		12.9	-0.38
	86.5	0.01		12.9	-0.38
	86.5	0.01		12.9	-0.38
	86.5	0.01		12.9	-0.38
	86.5	0.01		12.9	-0.38
	86.5	0.01		12.9	-0.38
	86.4	0.01		12.9	-0.38
	86.4	0.01		12.9	-0.38
	86.4	0.01		13	-0.38
	86.4	0.01		13	-0.38
	86.4	0.01		13	-0.38
	86.4	0.01		13	-0.38
	86.4	0.01		13	-0.38
	86.4	0.01		13	-0.38
	86.4	0.01		13	-0.37
	86.4	0.02		13	-0.37
	86.3	0.02		13	-0.37
	86.3	0.02		13	-0.36
	86.3	0.02		13.1	-0.36
	86.3	0.02		13.1	-0.35
	86.3	0.02		13.1	-0.34
	86.3	0.02		13.1	-0.33
	86.3	0.02		13.1	-0.32
	86.3	0.02		13.1	-0.31
	86.3	0.02		13.1	-0.3
	86.3	0.02		13.1	-0.29
	86.2	0.02		13.1	-0.28
	86.2	0.02		13.1	-0.26
	86.2	0.02		13.2	-0.25
	86.2	0.02		13.2	-0.24
	86.2	0.02		13.2	-0.24
	86.2	0.02		13.2	-0.23
	86.2	0.02		13.2	-0.22
	86.2	0.02		13.2	-0.22
	86.2	0.02		13.2	-0.21
	86.2	0.01		13.2	-0.21
	86.1	0.01		13.2	-0.21
	86.1	0.01		13.2	-0.21
	86.1	0.01		13.3	-0.21
	86.1	0.01		13.3	-0.2
	86.1	0.01		13.3	-0.2
	86.1	0.01		13.3	-0.2
	86.1	0.01		13.3	-0.2
	86.1	0.01		13.3	-0.2
	86.1	0.01		13.3	-0.2
	86.1	0.01		13.3	-0.2
	86	0.01		13.3	-0.2
	86	0.01		13.3	-0.2
	86	0.01		13.4	-0.2
	86	0.01		13.4	-0.2
	86	0.01		13.4	-0.2
	86	0.01		13.4	-0.2
	86	0.01		13.4	-0.2
	86	0.01		13.4	-0.2
	86	0.01		13.4	-0.2
	86	0.01		13.4	-0.2
	85.9	0.01		13.4	-0.2
	85.9	0.01		13.4	-0.2
	85.9	0.01		13.5	-0.2
	85.9	0.01		13.5	-0.2
	85.9	0.01		13.5	-0.2
	85.9	0.01		13.5	-0.2
	85.9	0.01		13.5	-0.2
	85.9	0.01		13.5	-0.2
	85.9	0.01		13.5	-0.2
	85.9	0.02		13.5	-0.2
	85.8	0.02		13.5	-0.2
	85.8	0.02		13.5	-0.2
	85.8	0.02		13.6	-0.2
	85.8	0.02		13.6	-0.2
	85.8	0.02		13.6	-0.2
	85.8	0.02		13.6	-0.2
	85.8	0.02		13.6	-0.2
	85.8	0.02		13.6	-0.2
	85.8	0.02		13.6	-0.2
	85.8	0.02		13.6	-0.2
	85.7	0.02		13.6	-0.2
	85.7	0.02		13.6	-0.2
	85.7	0.02		13.7	-0.2
	85.7	0.02		13.7	-0.2
	85.7	0.02		13.7	-0.2
	85.7	0.02		13.7	-0.2
	85.7	0.02		13.7	-0.2
	85.7	0.02		13.7	-0.2
	85.7	0.02		13.7	-0.2
	85.7	0.02		13.7	-0.2
	85.6	0.02		13.7	-0.2
	85.6	0.02		13.7	-0.2
	85.6	0.02		13.8	-0.2
	85.6	0.02		13.8	-0.2
	85.6	0.02		13.8	-0.2
	85.6	0.02		13.8	-0.2
	85.6	0.02		13.8	-0.2
	85.6	0.02		13.8	-0.2
	85.6	0.02		13.8	-0.2
	85.6	0.02		13.8	-0.2
	85.5	0.02		13.8	-0.2
	85.5	0.02		13.8	-0.2
	85.5	0.02		13.9	-0.2
	85.5	0.02		13.9	-0.2
	85.5	0.02		13.9	-0.2
	85.5	0.02		13.9	-0.2
	85.5	0.02		13.9	-0.2
	85.5	0.02		13.9	-0.2
	85.5	0.02		13.9	-0.2
	85.5	0.02		13.9	-0.2
	85.4	0.02		13.9	-0.2
	85.4	0.02		13.9	-0.2
	85.4	0.02		14	-0.2
	85.4	0.02		14	-0.2
	85.4	0.02		14	-0.2
	85.4	0.02		14	-0.2
	85.4	0.02		14	-0.2
	85.4	0.02		14	-0.2
	85.4	0.02		14	-0.2
	85.4	0.02		14	-0.2
	85.3	0.02		14	-0.2
	85.3	0.02		14	-0.2
	85.3	0.02		14.1	-0.2
	85.3	0.02		14.1	-0.2
	85.3	0.02		14.1	-0.2
	85.3	0.02		14.1	-0.2
	85.3	0.02		14.1	-0.2
	85.3	0.02		14.1	-0.2
	85.3	0.02		14.1	-0.2
	85.3	0.02		14.1	-0.2
	85.2	0.02		14.1	-0.2
	85.2	0.02		14.1	-0.2
	85.2	0.02		14.2	-0.2
	85.2	0.02		14.2	-0.2
	85.2	0.02		14.2	-0.2
	85.2	0.02		14.2	-0.2
	85.2	0.02		14.2	-0.2
	85.2	0.02		14.2	-0.2
	85.2	0.02		14.2	-0.2
	85.2	0.02		14.2	-0.2
	85.1	0.02		14.2	-0.2
	85.1	0.02		14.2	-0.2
	85.1	0.02		14.3	-0.2
	85.1	0.02		14.3	-0.19
	85.1	0.02		14.3	-0.19
	85.1	0.02		14.3	-0.19
	85.1	0.02		14.3	-0.19
	85.1	0.02		14.3	-0.19
	85.1	0.02		14.3	-0.19
	85.1	0.02		14.3	-0.19
	85	0.02		14.3	-0.19
	85	0.02		14.3	-0.19
	85	0.02		14.4	-0.19
	85	0.02		14.4	-0.19
	85	0.02		14.4	-0.19
	85	0.02		14.4	-0.19
	85	0.02		14.4	-0.19
	85	0.02		14.4	-0.19
	85	0.02		14.4	-0.19
	85	0.02		14.4	-0.2
	84.9	0.02		14.4	-0.2
	84.9	0.02		14.4	-0.2
	84.9	0.02		14.5	-0.2
	84.9	0.02		14.5	-0.2
	84.9	0.02		14.5	-0.2
	84.9	0.02		14.5	-0.2
	84.9	0.02		14.5	-0.2
	84.9	0.02		14.5	-0.2
	84.9	0.02		14.5	-0.2
	84.9	0.02		14.5	-0.2
	84.8	0.02		14.5	-0.2
	84.8	0.02		14.5	-0.2
	84.8	0.02		14.6	-0.2
	84.8	0.02		14.6	-0.2
	84.8	0.02		14.6	-0.2
	84.8	0.02		14.6	-0.2
	84.8	0.02		14.6	-0.2
	84.8	0.02		14.6	-0.2
	84.8	0.02		14.6	-0.2
	84.8	0.02		14.6	-0.2
	84.7	0.02		14.6	-0.2
	84.7	0.02		14.6	-0.2
	84.7	0.02		14.7	-0.2
	84.7	0.02		14.7	-0.2
	84.7	0.02		14.7	-0.2
	84.7	0.02		14.7	-0.2
	84.7	0.02		14.7	-0.2
	84.7	0.02		14.7	-0.2
	84.7	0.02		14.7	-0.2
	84.7	0.02		14.7	-0.2
	84.6	0.02		14.7	-0.19
	84.6	0.02		14.7	-0.19
	84.6	0.02		14.8	-0.19
	84.6	0.02		14.8	-0.19
	84.6	0.02		14.8	-0.19
	84.6	0.02		14.8	-0.19
	84.6	0.02		14.8	-0.19
	84.6	0.02		14.8	-0.19
	84.6	0.02		14.8	-0.19
	84.6	0.02		14.8	-0.19
	84.5	0.02		14.8	-0.19
	84.5	0.02		14.8	-0.19
	84.5	0.02		14.9	-0.19
	84.5	0.02		14.9	-0.19
	84.5	0.02		14.9	-0.19
	84.5	0.02		14.9	-0.19
	84.5	0.02		14.9	-0.19
	84.5	0.02		14.9	-0.19
	84.5	0.02		14.9	-0.19
	84.5	0.02		14.9	-0.19
	84.4	0.02		14.9	-0.19
	84.4	0.02		14.9	-0.19
	84.4	0.02		15	-0.19
	84.4	0.02		15	-0.19
	84.4	0.02		15	-0.19
	84.4	0.02		15	-0.2
	84.4	0.02		15	-0.2
	84.4	0.02		15	-0.2
	84.4	0.02		15	-0.2
	84.4	0.02		15	-0.2
	84.3	0.02		15	-0.2
	84.3	0.02		15	-0.2
	84.3	0.02		15.1	-0.2
	84.3	0.02		15.1	-0.2
	84.3	0.02		15.1	-0.2
	84.3	0.02		15.1	-0.2
	84.3	0.02		15.1	-0.2
	84.3	0.02		15.1	-0.2
	84.3	0.02		15.1	-0.2
	84.3	0.02		15.1	-0.2
	84.2	0.02		15.1	-0.2
	84.2	0.02		15.1	-0.2
	84.2	0.02		15.2	-0.2
	84.2	0.02		15.2	-0.2
	84.2	0.02		15.2	-0.2
	84.2	0.02		15.2	-0.2
	84.2	0.01		15.2	-0.2
	84.2	0.01		15.2	-0.2
	84.2	0.01		15.2	-0.2
	84.2	0.01		15.2	-0.19
	84.1	0.01		15.2	-0.19
	84.1	0.01		15.2	-0.19
	84.1	0.02		15.3	-0.19
	84.1	0.02		15.3	-0.19
	84.1	0.02		15.3	-0.19
	84.1	0.02		15.3	-0.19
	84.1	0.02		15.3	-0.19
	84.1	0.02		15.3	-0.19
	84.1	0.02		15.3	-0.19
	84.1	0.02		15.3	-0.19
	84	0.02		15.3	-0.19
	84	0.02		15.3	-0.19
	84	0.02		15.4	-0.2
	84	0.02		15.4	-0.2
	84	0.02		15.4	-0.2
	84	0.02		15.4	-0.2
	84	0.02		15.4	-0.2
	84	0.02		15.4	-0.2
	84	0.02		15.4	-0.19
	84	0.02		15.4	-0.19
	83.9	0.02		15.4	-0.19
	83.9	0.02		15.4	-0.19
	83.9	0.02		15.5	-0.19
	83.9	0.01		15.5	-0.19
	83.9	0.01		15.5	-0.19
	83.9	0.01		15.5	-0.19
	83.9	0.01		15.5	-0.19
	83.9	0.01		15.5	-0.19
	83.9	0.01		15.5	-0.19
	83.9	0.01		15.5	-0.19
	83.8	0.01		15.5	-0.19
	83.8	0.01		15.5	-0.19
	83.8	0.01		15.6	-0.19
	83.8	0.01		15.6	-0.19
	83.8	0.01		15.6	-0.19
	83.8	0.01		15.6	-0.19
	83.8	0.01		15.6	-0.19
	83.8	0.01		15.6	-0.19
	83.8	0.01		15.6	-0.19
	83.8	0.02		15.6	-0.19
	83.7	0.02		15.6	-0.19
	83.7	0.02		15.6	-0.19
	83.7	0.02		15.7	-0.19
	83.7	0.02		15.7	-0.19
	83.7	0.02		15.7	-0.19
	83.7	0.02		15.7	-0.19
	83.7	0.02		15.7	-0.19
	83.7	0.02		15.7	-0.2
	83.7	0.01		15.7	-0.2
	83.7	0.01		15.7	-0.2
	83.6	0.01		15.7	-0.2
	83.6	0.01		15.7	-0.2
	83.6	0.01		15.8	-0.2
	83.6	0.01		15.8	-0.2
	83.6	0.01		15.8	-0.2
	83.6	0.01		15.8	-0.2
	83.6	0.01		15.8	-0.2
	83.6	0.01		15.8	-0.2
	83.6	0.01		15.8	-0.2
	83.6	0.01		15.8	-0.2
	83.5	0.01		15.8	-0.2
	83.5	0.01		15.8	-0.2
	83.5	0.01		15.9	-0.2
	83.5	0.01		15.9	-0.2
	83.5	0.01		15.9	-0.2
	83.5	0.01		15.9	-0.2
	83.5	0.01		15.9	-0.2
	83.5	0.01		15.9	-0.2
	83.5	0.01		15.9	-0.2
	83.5	0.01		15.9	-0.2
	83.4	0.01		15.9	-0.2
	83.4	0.01		15.9	-0.2
	83.4	0.01		16	-0.2
	83.4	0.01		16	-0.2
	83.4	0.01		16	-0.2
	83.4	0.01		16	-0.2
	83.4	0.01		16	-0.2
	83.4	0.01		16	-0.2
	83.4	0.01		16	-0.2
	83.4	0.01		16	-0.2
	83.3	0.01		16	-0.2
	83.3	0.02		16	-0.2
	83.3	0.02		16.1	-0.2
	83.3	0.02		16.1	-0.2
	83.3	0.02		16.1	-0.2
	83.3	0.02		16.1	-0.2
	83.3	0.02		16.1	-0.2
	83.3	0.02		16.1	-0.2
	83.3	0.02		16.1	-0.2
	83.3	0.02		16.1	-0.2
	83.2	0.02		16.1	-0.2
	83.2	0.02		16.1	-0.2
	83.2	0.02		16.2	-0.2
	83.2	0.02		16.2	-0.2
	83.2	0.01		16.2	-0.2
	83.2	0.01		16.2	-0.2
	83.2	0.01		16.2	-0.2
	83.2	0.01		16.2	-0.2
	83.2	0.01		16.2	-0.2
	83.2	0.01		16.2	-0.19
	83.1	0.01		16.2	-0.19
	83.1	0.01		16.2	-0.19
	83.1	0.01		16.3	-0.19
	83.1	0.01		16.3	-0.19
	83.1	0.01		16.3	-0.19
	83.1	0.01		16.3	-0.19
	83.1	0.01		16.3	-0.19
	83.1	0.01		16.3	-0.19
	83.1	0.01		16.3	-0.2
	83.1	0.01		16.3	-0.2
	83	0.01		16.3	-0.2
	83	0.01		16.3	-0.2
	83	0.01		16.4	-0.2
	83	0.01		16.4	-0.2
	83	0.01		16.4	-0.2
	83	0.01		16.4	-0.2
	83	0.01		16.4	-0.2
	83	0.01		16.4	-0.2
	83	0.01		16.4	-0.2
	83	0.01		16.4	-0.2
	82.9	0.01		16.4	-0.2
	82.9	0.01		16.4	-0.2
	82.9	0.01		16.5	-0.2
	82.9	0.01		16.5	-0.2
	82.9	0.01		16.5	-0.2
	82.9	0.01		16.5	-0.2
	82.9	0.01		16.5	-0.2
	82.9	0.01		16.5	-0.2
	82.9	0.01		16.5	-0.2
	82.9	0.01		16.5	-0.19
	82.8	0.01		16.5	-0.19
	82.8	0.02		16.5	-0.19
	82.8	0.02		16.6	-0.19
	82.8	0.02		16.6	-0.19
	82.8	0.02		16.6	-0.19
	82.8	0.02		16.6	-0.19
	82.8	0.02		16.6	-0.19
	82.8	0.02		16.6	-0.19
	82.8	0.02		16.6	-0.19
	82.8	0.02		16.6	-0.19
	82.7	0.02		16.6	-0.19
	82.7	0.02		16.6	-0.19
	82.7	0.02		16.7	-0.19
	82.7	0.02		16.7	-0.19
	82.7	0.02		16.7	-0.19
	82.7	0.02		16.7	-0.19
	82.7	0.02		16.7	-0.19
	82.7	0.02		16.7	-0.19
	82.7	0.02		16.7	-0.2
	82.7	0.02		16.7	-0.2
	82.6	0.02		16.7	-0.2
	82.6	0.02		16.7	-0.2
	82.6	0.02		16.8	-0.2
	82.6	0.02		16.8	-0.2
	82.6	0.02		16.8	-0.2
	82.6	0.02		16.8	-0.2
	82.6	0.02		16.8	-0.2
	82.6	0.02		16.8	-0.2
	82.6	0.02		16.8	-0.2
	82.6	0.02		16.8	-0.2
	82.5	0.02		16.8	-0.2
	82.5	0.01		16.8	-0.2
	82.5	0.01		16.9	-0.2
	82.5	0.01		16.9	-0.2
	82.5	0.01		16.9	-0.2
	82.5	0.01		16.9	-0.2
	82.5	0.01		16.9	-0.2
	82.5	0.01		16.9	-0.2
	82.5	0.01		16.9	-0.2
	82.5	0.01		16.9	-0.2
	82.4	0.01		16.9	-0.2
	82.4	0.01		16.9	-0.2
	82.4	0.01		17	-0.2
	82.4	0.01		17	-0.2
	82.4	0.01		17	-0.2
	82.4	0.01		17	-0.2
	82.4	0.01		17	-0.2
	82.4	0.01		17	-0.2
	82.4	0.01		17	-0.2
	82.4	0.01		17	-0.2
	82.3	0.01		17	-0.2
	82.3	0.01		17	-0.2
	82.3	0.01		17.1	-0.2
	82.3	0.01		17.1	-0.2
	82.3	0.01		17.1	-0.2
	82.3	0.01		17.1	-0.2
	82.3	0.01		17.1	-0.2
	82.3	0.01		17.1	-0.2
	82.3	0.01		17.1	-0.2
	82.3	0.01		17.1	-0.2
	82.2	0.01		17.1	-0.2
	82.2	0.01		17.1	-0.2
	82.2	0.01		17.2	-0.2
	82.2	0.01		17.2	-0.2
	82.2	0.01		17.2	-0.2
	82.2	0.01		17.2	-0.2
	82.2	0.01		17.2	-0.2
	82.2	0.01		17.2	-0.2
	82.2	0.01		17.2	-0.2
	82.2	0.01		17.2	-0.2
	82.1	0.01		17.2	-0.2
	82.1	0.01		17.2	-0.2
	82.1	0.01		17.3	-0.2
	82.1	0.01		17.3	-0.2
	82.1	0.01		17.3	-0.2
	82.1	0.01		17.3	-0.2
	82.1	0.01		17.3	-0.2
	82.1	0.01		17.3	-0.2
	82.1	0.01		17.3	-0.2
	82.1	0.01		17.3	-0.2
	82	0.01		17.3	-0.2
	82	0.02		17.3	-0.2
	82	0.02		17.4	-0.2
	82	0.02		17.4	-0.2
	82	0.02		17.4	-0.2
	82	0.02		17.4	-0.2
	82	0.02		17.4	-0.2
	82	0.02		17.4	-0.2
	82	0.02		17.4	-0.2
	82	0.02		17.4	-0.2
	81.9	0.02		17.4	-0.2
	81.9	0.02		17.4	-0.2
	81.9	0.02		17.5	-0.2
	81.9	0.02		17.5	-0.2
	81.9	0.02		17.5	-0.2
	81.9	0.02		17.5	-0.2
	81.9	0.02		17.5	-0.2
	81.9	0.02		17.5	-0.2
	81.9	0.02		17.5	-0.2
	81.9	0.02		17.5	-0.2
	81.8	0.02		17.5	-0.2
	81.8	0.01		17.5	-0.2
	81.8	0.01		17.6	-0.2
	81.8	0.01		17.6	-0.2
	81.8	0.01		17.6	-0.2
	81.8	0.01		17.6	-0.19
	81.8	0.01		17.6	-0.19
	81.8	0.01		17.6	-0.19
	81.8	0.01		17.6	-0.19
	81.8	0.01		17.6	-0.19
	81.7	0.01		17.6	-0.19
	81.7	0.01		17.6	-0.19
	81.7	0.01		17.7	-0.19
	81.7	0.01		17.7	-0.19
	81.7	0.01		17.7	-0.19
	81.7	0.01		17.7	-0.19
	81.7	0.02		17.7	-0.19
	81.7	0.02		17.7	-0.19
	81.7	0.02		17.7	-0.19
	81.7	0.02		17.7	-0.19
	81.6	0.02		17.7	-0.19
	81.6	0.02		17.7	-0.19
	81.6	0.02		17.8	-0.19
	81.6	0.02		17.8	-0.19
	81.6	0.02		17.8	-0.19
	81.6	0.02		17.8	-0.19
	81.6	0.02		17.8	-0.19
	81.6	0.02		17.8	-0.19
	81.6	0.02		17.8	-0.19
	81.6	0.02		17.8	-0.19
	81.5	0.02		17.8	-0.19
	81.5	0.02		17.8	-0.19
	81.5	0.02		17.9	-0.19
	81.5	0.02		17.9	-0.19
	81.5	0.02		17.9	-0.19
	81.5	0.02		17.9	-0.19
	81.5	0.02		17.9	-0.19
	81.5	0.02		17.9	-0.19
	81.5	0.02		17.9	-0.19
	81.5	0.02		17.9	-0.19
	81.4	0.01		17.9	-0.19
	81.4	0.01		17.9	-0.19
	81.4	0.01		18	-0.19
	81.4	0.01		18	-0.19
	81.4	0.01		18	-0.19
	81.4	0.01		18	-0.19
	81.4	0.01		18	-0.19
	81.4	0.01		18	-0.19
	81.4	0.01		18	-0.19
	81.4	0.01		18	-0.19
	81.3	0.01		18	-0.19
	81.3	0.01		18	-0.19
	81.3	0.01		18.1	-0.19
	81.3	0.01		18.1	-0.2
	81.3	0.01		18.1	-0.2
	81.3	0.01		18.1	-0.2
	81.3	0.01		18.1	-0.2
	81.3	0.01		18.1	-0.2
	81.3	0.01		18.1	-0.2
	81.3	0.01		18.1	-0.2
	81.2	0.01		18.1	-0.2
	81.2	0.01		18.1	-0.2
	81.2	0.01		18.2	-0.2
	81.2	0.01		18.2	-0.2
	81.2	0.01		18.2	-0.2
	81.2	0.01		18.2	-0.2
	81.2	0.01		18.2	-0.2
	81.2	0.01		18.2	-0.2
	81.2	0.01		18.2	-0.2
	81.2	0.01		18.2	-0.2
	81.1	0.01		18.2	-0.19
	81.1	0.01		18.2	-0.19
	81.1	0.01		18.3	-0.19
	81.1	0.01		18.3	-0.19
	81.1	0.01		18.3	-0.19
	81.1	0.01		18.3	-0.19
	81.1	0.01		18.3	-0.19
	81.1	0.01		18.3	-0.19
	81.1	0.01		18.3	-0.19
	81.1	0.01		18.3	-0.19
	81	0.01		18.3	-0.19
	81	0.01		18.3	-0.19
	81	0.01		18.4	-0.19
	81	0.01		18.4	-0.19
	81	0.01		18.4	-0.19
	81	0.01		18.4	-0.19
	81	0.01		18.4	-0.19
	81	0.01		18.4	-0.19
	81	0.01		18.4	-0.19
	81	0.02		18.4	-0.19
	80.9	0.02		18.4	-0.19
	80.9	0.02		18.4	-0.19
	80.9	0.02		18.5	-0.19
	80.9	0.02		18.5	-0.19
	80.9	0.02		18.5	-0.19
	80.9	0.02		18.5	-0.19
	80.9	0.02		18.5	-0.19
	80.9	0.02		18.5	-0.19
	80.9	0.02		18.5	-0.19
	80.9	0.02		18.5	-0.19
	80.8	0.02		18.5	-0.19
	80.8	0.01		18.5	-0.19
	80.8	0.01		18.6	-0.19
	80.8	0.01		18.6	-0.19
	80.8	0.01		18.6	-0.19
	80.8	0.01		18.6	-0.19
	80.8	0.01		18.6	-0.19
	80.8	0.01		18.6	-0.19
	80.8	0.01		18.6	-0.19
	80.8	0.01		18.6	-0.19
	80.7	0.01		18.6	-0.19
	80.7	0.01		18.6	-0.19
	80.7	0.01		18.7	-0.19
	80.7	0.01		18.7	-0.19
	80.7	0.01		18.7	-0.19
	80.7	0.01		18.7	-0.19
	80.7	0.01		18.7	-0.19
	80.7	0.01		18.7	-0.19
	80.7	0.01		18.7	-0.19
	80.7	0.01		18.7	-0.2
	80.6	0.01		18.7	-0.2
	80.6	0.01		18.7	-0.2
	80.6	0.02		18.8	-0.2
	80.6	0.02		18.8	-0.19
	80.6	0.02		18.8	-0.19
	80.6	0.02		18.8	-0.19
	80.6	0.02		18.8	-0.19
	80.6	0.02		18.8	-0.19
	80.6	0.02		18.8	-0.19
	80.6	0.02		18.8	-0.19
	80.5	0.02		18.8	-0.19
	80.5	0.02		18.8	-0.19
	80.5	0.02		18.9	-0.19
	80.5	0.02		18.9	-0.19
	80.5	0.02		18.9	-0.19
	80.5	0.02		18.9	-0.19
	80.5	0.02		18.9	-0.19
	80.5	0.02		18.9	-0.19
	80.5	0.02		18.9	-0.19
	80.5	0.02		18.9	-0.19
	80.4	0.02		18.9	-0.19
	80.4	0.02		18.9	-0.19
	80.4	0.02		19	-0.19
	80.4	0.02		19	-0.19
	80.4	0.02		19	-0.19
	80.4	0.01		19	-0.19
	80.4	0.01		19	-0.19
	80.4	0.01		19	-0.19
	80.4	0.01		19	-0.19
	80.4	0.01		19	-0.19
	80.3	0.01		19	-0.19
	80.3	0.01		19	-0.19
	80.3	0.01		19.1	-0.18
	80.3	0.01		19.1	-0.18
	80.3	0.01		19.1	-0.18
	80.3	0.01		19.1	-0.18
	80.3	0.01		19.1	-0.17
	80.3	0.01		19.1	-0.17
	80.3	0.01		19.1	-0.17
	80.3	0.01		19.1	-0.16
	80.2	0.01		19.1	-0.16
	80.2	0.01		19.1	-0.16
	80.2	0.01		19.2	-0.15
	80.2	0.01		19.2	-0.15
	80.2	0.02		19.2	-0.15
	80.2	0.02		19.2	-0.15
	80.2	0.02		19.2	-0.15
	80.2	0.02		19.2	-0.14
	80.2	0.02		19.2	-0.14
	80.2	0.02		19.2	-0.14
	80.1	0.02		19.2	-0.14
	80.1	0.02		19.2	-0.14
	80.1	0.02		19.3	-0.14
	80.1	0.02		19.3	-0.14
	80.1	0.01		19.3	-0.14
	80.1	0.01		19.3	-0.14
	80.1	0.01		19.3	-0.14
	80.1	0.01		19.3	-0.14
	80.1	0.01		19.3	-0.14
	80.1	0.01		19.3	-0.14
	80	0.01		19.3	-0.14
	80	0.01		19.3	-0.14
	80	0.01		19.4	-0.14
	80	0.01		19.4	-0.14
	80	0.01		19.4	-0.14
	80	0.01		19.4	-0.14
	80	0.01		19.4	-0.14
	80	0.01		19.4	-0.14
	80	0.01		19.4	-0.14
	80	0.01		19.4	-0.14
	79.9	0.01		19.4	-0.14
	79.9	0.01		19.4	-0.14
	79.9	0.01		19.5	-0.14
	79.9	0.02		19.5	-0.14
	79.9	0.02		19.5	-0.14
	79.9	0.02		19.5	-0.14
	79.9	0.02		19.5	-0.14
	79.9	0.02		19.5	-0.14
	79.9	0.02		19.5	-0.14
	79.9	0.02		19.5	-0.14
	79.8	0.02		19.5	-0.14
	79.8	0.01		19.5	-0.14
	79.8	0.01		19.6	-0.14
	79.8	0.01		19.6	-0.14
	79.8	0.01		19.6	-0.14
	79.8	0.01		19.6	-0.14
	79.8	0.01		19.6	-0.14
	79.8	0.01		19.6	-0.14
	79.8	0.01		19.6	-0.14
	79.8	0.01		19.6	-0.14
	79.7	0.01		19.6	-0.14
	79.7	0.01		19.6	-0.14
	79.7	0.01		19.7	-0.14
	79.7	0.01		19.7	-0.14
	79.7	0.01		19.7	-0.14
	79.7	0.01		19.7	-0.14
	79.7	0.01		19.7	-0.14
	79.7	0.01		19.7	-0.14
	79.7	0.01		19.7	-0.14
	79.7	0.01		19.7	-0.14
	79.6	0.01		19.7	-0.14
	79.6	0.01		19.7	-0.14
	79.6	0.01		19.8	-0.14
	79.6	0.01		19.8	-0.14
	79.6	0.01		19.8	-0.14
	79.6	0.01		19.8	-0.14
	79.6	0.01		19.8	-0.14
	79.6	0.01		19.8	-0.14
	79.6	0.01		19.8	-0.14
	79.6	0.01		19.8	-0.14
	79.5	0.01		19.8	-0.14
	79.5	0.01		19.9	-0.14
	79.5	0.01		19.9	-0.14
	79.5	0.01		19.9	-0.14
	79.5	0.01		19.9	-0.14
	79.5	0.01		19.9	-0.14
	79.5	0.01		19.9	-0.14
	79.5	0.01		19.9	-0.14
	79.5	0.01		19.9	-0.14
	79.5	0.01		19.9	-0.14
	79.4	0.01		19.9	-0.14
	79.4	0.01		20	-0.14
	79.4	0.01		20	-0.14
	79.4	0.01		20	-0.14
	79.4	0.01		20	-0.14
	79.4	0.01		20	-0.14
	79.4	0.01		20	-0.14
	79.4	0.01		20	-0.14
	79.4	0.01		20	-0.14
	79.4	0.01		20	-0.14
	79.3	0.01		20	-0.14
	79.3	0.01		20.1	-0.14
	79.3	0.01		20.1	-0.14
	79.3	0.01		20.1	-0.14
	79.3	0.01		20.1	-0.14
	79.3	0.01		20.1	-0.14
	79.3	0.01		20.1	-0.14
	79.3	0.01		20.1	-0.14
	79.3	0.01		20.1	-0.14
	79.3	0.01		20.1	-0.14
	79.2	0.01		20.1	-0.14
	79.2	0.01		20.2	-0.14
	79.2	0.01		20.2	-0.13
	79.2	0.01		20.2	-0.13
	79.2	0.01		20.2	-0.13
	79.2	0.01		20.2	-0.13
	79.2	0.01		20.2	-0.13
	79.2	0.01		20.2	-0.13
	79.2	0.01		20.2	-0.13
	79.2	0.01		20.2	-0.13
	79.1	0.01		20.2	-0.13
	79.1	0.01		20.3	-0.13
	79.1	0.01		20.3	-0.13
	79.1	0.01		20.3	-0.13
	79.1	0.01		20.3	-0.13
	79.1	0.01		20.3	-0.13
	79.1	0.01		20.3	-0.14
	79.1	0.01		20.3	-0.14
	79.1	0.01		20.3	-0.14
	79.1	0.01		20.3	-0.14
	79	0.01		20.3	-0.14
	79	0.01		20.4	-0.14
	79	0.01		20.4	-0.14
	79	0.01		20.4	-0.14
	79	0.01		20.4	-0.13
	79	0.01		20.4	-0.13
	79	0.01		20.4	-0.13
	79	0.01		20.4	-0.13
	79	0.01		20.4	-0.13
	79	0.01		20.4	-0.13
	78.9	0.01		20.4	-0.13
	78.9	0.01		20.5	-0.13
	78.9	0.01		20.5	-0.13
	78.9	0.01		20.5	-0.13
	78.9	0.01		20.5	-0.13
	78.9	0.01		20.5	-0.13
	78.9	0.02		20.5	-0.13
	78.9	0.02		20.5	-0.13
	78.9	0.02		20.5	-0.13
	78.9	0.02		20.5	-0.13
	78.8	0.02		20.5	-0.13
	78.8	0.02		20.6	-0.13
	78.8	0.02		20.6	-0.13
	78.8	0.02		20.6	-0.13
	78.8	0.02		20.6	-0.13
	78.8	0.02		20.6	-0.13
	78.8	0.02		20.6	-0.13
	78.8	0.02		20.6	-0.13
	78.8	0.02		20.6	-0.13
	78.8	0.02		20.6	-0.13
	78.7	0.02		20.6	-0.13
	78.7	0.02		20.7	-0.13
	78.7	0.02		20.7	-0.13
	78.7	0.02		20.7	-0.13
	78.7	0.02		20.7	-0.13
	78.7	0.02		20.7	-0.13
	78.7	0.02		20.7	-0.13
	78.7	0.02		20.7	-0.13
	78.7	0.02		20.7	-0.13
	78.7	0.02		20.7	-0.13
	78.6	0.02		20.7	-0.13
	78.6	0.02		20.8	-0.13
	78.6	0.02		20.8	-0.13
	78.6	0.02		20.8	-0.13
	78.6	0.02		20.8	-0.13
	78.6	0.02		20.8	-0.13
	78.6	0.02		20.8	-0.13
	78.6	0.02		20.8	-0.13
	78.6	0.02		20.8	-0.13
	78.6	0.02		20.8	-0.13
	78.5	0.02		20.8	-0.13
	78.5	0.02		20.9	-0.13
	78.5	0.02		20.9	-0.13
	78.5	0.01		20.9	-0.13
	78.5	0.01		20.9	-0.13
	78.5	0.01		20.9	-0.13
	78.5	0.01		20.9	-0.13
	78.5	0.01		20.9	-0.13
	78.5	0.01		20.9	-0.13
	78.5	0.01		20.9	-0.13
	78.4	0.01		20.9	-0.13
	78.4	0.01		21	-0.13
	78.4	0.01		21	-0.13
	78.4	0.01		21	-0.13
	78.4	0.01		21	-0.13
	78.4	0.01		21	-0.13
	78.4	0.01		21	-0.13
	78.4	0.01		21	-0.13
	78.4	0.01		21	-0.13
	78.4	0.02		21	-0.13
	78.3	0.02		21	-0.13
	78.3	0.02		21.1	-0.13
	78.3	0.02		21.1	-0.13
	78.3	0.02		21.1	-0.13
	78.3	0.02		21.1	-0.13
	78.3	0.02		21.1	-0.13
	78.3	0.02		21.1	-0.13
	78.3	0.02		21.1	-0.13
	78.3	0.02		21.1	-0.13
	78.3	0.02		21.1	-0.13
	78.2	0.02		21.1	-0.13
	78.2	0.02		21.2	-0.13
	78.2	0.02		21.2	-0.13
	78.2	0.02		21.2	-0.13
	78.2	0.02		21.2	-0.13
	78.2	0.02		21.2	-0.13
	78.2	0.02		21.2	-0.13
	78.2	0.02		21.2	-0.13
	78.2	0.02		21.2	-0.13
	78.2	0.01		21.2	-0.13
	78.1	0.01		21.2	-0.13
	78.1	0.01		21.3	-0.13
	78.1	0.01		21.3	-0.13
	78.1	0.01		21.3	-0.13
	78.1	0.01		21.3	-0.13
	78.1	0.01		21.3	-0.13
	78.1	0.01		21.3	-0.13
	78.1	0.01		21.3	-0.13
	78.1	0.01		21.3	-0.13
	78.1	0.01		21.3	-0.13
	78	0.01		21.3	-0.13
	78	0.01		21.4	-0.13
	78	0.01		21.4	-0.13
	78	0.01		21.4	-0.13
	78	0.01		21.4	-0.13
	78	0.01		21.4	-0.13
	78	0.01		21.4	-0.13
	78	0.01		21.4	-0.13
	78	0.01		21.4	-0.13
	78	0.01		21.4	-0.13
	77.9	0.02		21.4	-0.13
	77.9	0.02		21.5	-0.13
	77.9	0.02		21.5	-0.13
	77.9	0.02		21.5	-0.13
	77.9	0.02		21.5	-0.13
	77.9	0.02		21.5	-0.13
	77.9	0.02		21.5	-0.13
	77.9	0.02		21.5	-0.13
	77.9	0.02		21.5	-0.13
	77.9	0.02		21.5	-0.13
	77.8	0.02		21.5	-0.13
	77.8	0.02		21.6	-0.13
	77.8	0.02		21.6	-0.13
	77.8	0.02		21.6	-0.13
	77.8	0.02		21.6	-0.13
	77.8	0.02		21.6	-0.13
	77.8	0.02		21.6	-0.13
	77.8	0.02		21.6	-0.13
	77.8	0.02		21.6	-0.13
	77.8	0.02		21.6	-0.13
	77.7	0.01		21.6	-0.13
	77.7	0.01		21.7	-0.13
	77.7	0.01		21.7	-0.13
	77.7	0.01		21.7	-0.13
	77.7	0.01		21.7	-0.13
	77.7	0.01		21.7	-0.13
	77.7	0.01		21.7	-0.13
	77.7	0.01		21.7	-0.13
	77.7	0.01		21.7	-0.13
	77.7	0.01		21.7	-0.13
	77.6	0.01		21.7	-0.13
	77.6	0.01		21.8	-0.13
	77.6	0.01		21.8	-0.13
	77.6	0.01		21.8	-0.13
	77.6	0.01		21.8	-0.13
	77.6	0.01		21.8	-0.13
	77.6	0.01		21.8	-0.13
	77.6	0.01		21.8	-0.13
	77.6	0.01		21.8	-0.13
	77.6	0.01		21.8	-0.13
	77.5	0.02		21.8	-0.13
	77.5	0.02		21.9	-0.13
	77.5	0.02		21.9	-0.13
	77.5	0.02		21.9	-0.13
	77.5	0.02		21.9	-0.13
	77.5	0.02		21.9	-0.13
	77.5	0.02		21.9	-0.13
	77.5	0.02		21.9	-0.13
	77.5	0.01		21.9	-0.13
	77.5	0.01		21.9	-0.13
	77.4	0.01		21.9	-0.13
	77.4	0.01		22	-0.13
	77.4	0.01		22	-0.13
	77.4	0.01		22	-0.13
	77.4	0.01		22	-0.13
	77.4	0.01		22	-0.13
	77.4	0.01		22	-0.13
	77.4	0.01		22	-0.13
	77.4	0.01		22	-0.13
	77.4	0.01		22	-0.13
	77.3	0.01		22	-0.13
	77.3	0.01		22.1	-0.13
	77.3	0.01		22.1	-0.13
	77.3	0.01		22.1	-0.13
	77.3	0.01		22.1	-0.13
	77.3	0.01		22.1	-0.13
	77.3	0.02		22.1	-0.13
	77.3	0.02		22.1	-0.13
	77.3	0.02		22.1	-0.13
	77.3	0.02		22.1	-0.13
	77.2	0.02		22.1	-0.13
	77.2	0.02		22.2	-0.13
	77.2	0.02		22.2	-0.13
	77.2	0.02		22.2	-0.13
	77.2	0.02		22.2	-0.13
	77.2	0.02		22.2	-0.13
	77.2	0.02		22.2	-0.13
	77.2	0.02		22.2	-0.13
	77.2	0.02		22.2	-0.13
	77.2	0.02		22.2	-0.13
	77.1	0.02		22.2	-0.13
	77.1	0.02		22.3	-0.13
	77.1	0.02		22.3	-0.13
	77.1	0.02		22.3	-0.13
	77.1	0.02		22.3	-0.13
	77.1	0.02		22.3	-0.13
	77.1	0.02		22.3	-0.13
	77.1	0.02		22.3	-0.13
	77.1	0.02		22.3	-0.13
	77.1	0.02		22.3	-0.13
	77	0.02		22.3	-0.13
	77	0.02		22.4	-0.13
	77	0.02		22.4	-0.13
	77	0.02		22.4	-0.13
	77	0.02		22.4	-0.13
	77	0.02		22.4	-0.13
	77	0.02		22.4	-0.13
	77	0.02		22.4	-0.13
	77	0.02		22.4	-0.13
	77	0.02		22.4	-0.13
	76.9	0.02		22.4	-0.13
	76.9	0.02		22.5	-0.13
	76.9	0.02		22.5	-0.13
	76.9	0.02		22.5	-0.13
	76.9	0.02		22.5	-0.13
	76.9	0.02		22.5	-0.13
	76.9	0.02		22.5	-0.13
	76.9	0.02		22.5	-0.13
	76.9	0.02		22.5	-0.13
	76.9	0.02		22.5	-0.13
	76.8	0.02		22.5	-0.13
	76.8	0.02		22.6	-0.13
	76.8	0.02		22.6	-0.13
	76.8	0.02		22.6	-0.13
	76.8	0.02		22.6	-0.13
	76.8	0.02		22.6	-0.13
	76.8	0.02		22.6	-0.13
	76.8	0.02		22.6	-0.13
	76.8	0.02		22.6	-0.13
	76.8	0.02		22.6	-0.13
	76.7	0.02		22.6	-0.13
	76.7	0.02		22.7	-0.13
	76.7	0.02		22.7	-0.13
	76.7	0.02		22.7	-0.13
	76.7	0.02		22.7	-0.13
	76.7	0.02		22.7	-0.13
	76.7	0.02		22.7	-0.13
	76.7	0.02		22.7	-0.13
	76.7	0.02		22.7	-0.13
	76.7	0.02		22.7	-0.13
	76.6	0.02		22.7	-0.13
	76.6	0.02		22.8	-0.13
	76.6	0.02		22.8	-0.13
	76.6	0.02		22.8	-0.13
	76.6	0.02		22.8	-0.13
	76.6	0.02		22.8	-0.13
	76.6	0.02		22.8	-0.13
	76.6	0.02		22.8	-0.13
	76.6	0.02		22.8	-0.13
	76.6	0.02		22.8	-0.13
	76.5	0.02		22.8	-0.13
	76.5	0.02		22.9	-0.13
	76.5	0.02		22.9	-0.13
	76.5	0.02		22.9	-0.13
	76.5	0.02		22.9	-0.13
	76.5	0.02		22.9	-0.13
	76.5	0.02		22.9	-0.13
	76.5	0.02		22.9	-0.13
	76.5	0.02		22.9	-0.13
	76.5	0.02		22.9	-0.13
	76.4	0.02		22.9	-0.13
	76.4	0.02		23	-0.13
	76.4	0.02		23	-0.13
	76.4	0.02		23	-0.13
	76.4	0.02		23	-0.13
	76.4	0.02		23	-0.13
	76.4	0.02		23	-0.13
	76.4	0.02		23	-0.13
	76.4	0.02		23	-0.13
	76.4	0.02		23	-0.13
	76.3	0.02		23	-0.13
	76.3	0.02		23.1	-0.13
	76.3	0.02		23.1	-0.13
	76.3	0.02		23.1	-0.13
	76.3	0.02		23.1	-0.13
	76.3	0.02		23.1	-0.13
	76.3	0.02		23.1	-0.13
	76.3	0.02		23.1	-0.13
	76.3	0.02		23.1	-0.13
	76.3	0.02		23.1	-0.13
	76.2	0.02		23.1	-0.13
	76.2	0.02		23.2	-0.13
	76.2	0.02		23.2	-0.13
	76.2	0.02		23.2	-0.13
	76.2	0.02		23.2	-0.13
	76.2	0.02		23.2	-0.13
	76.2	0.02		23.2	-0.13
	76.2	0.02		23.2	-0.13
	76.2	0.02		23.2	-0.13
	76.2	0.02		23.2	-0.13
	76.1	0.02		23.2	-0.13
	76.1	0.02		23.3	-0.13
	76.1	0.01		23.3	-0.13
	76.1	0.01		23.3	-0.13
	76.1	0.01		23.3	-0.13
	76.1	0.01		23.3	-0.13
	76.1	0.01		23.3	-0.12
	76.1	0.01		23.3	-0.12
	76.1	0.01		23.3	-0.12
	76.1	0.01		23.3	-0.12
	76	0.01		23.3	-0.12
	76	0.01		23.4	-0.12
	76	0.01		23.4	-0.12
	76	0.01		23.4	-0.12
	76	0.01		23.4	-0.12
	76	0.01		23.4	-0.12
	76	0.01		23.4	-0.12
	76	0.01		23.4	-0.12
	76	0.01		23.4	-0.12
	76	0.01		23.4	-0.12
	75.9	0.01		23.4	-0.12
	75.9	0.01		23.5	-0.12
	75.9	0.01		23.5	-0.12
	75.9	0.01		23.5	-0.12
	75.9	0.01		23.5	-0.12
	75.9	0.01		23.5	-0.12
	75.9	0.01		23.5	-0.12
	75.9	0.01		23.5	-0.12
	75.9	0.01		23.5	-0.12
	75.9	0.01		23.5	-0.12
	75.8	0.01		23.5	-0.12
	75.8	0.01		23.6	-0.12
	75.8	0.01		23.6	-0.12
	75.8	0.01		23.6	-0.12
	75.8	0.01		23.6	-0.12
	75.8	0.01		23.6	-0.12
	75.8	0.01		23.6	-0.12
	75.8	0.01		23.6	-0.12
	75.8	0.01		23.6	-0.12
	75.8	0.01		23.6	-0.12
	75.7	0.01		23.6	-0.12
	75.7	0.02		23.7	-0.12
	75.7	0.02		23.7	-0.12
	75.7	0.02		23.7	-0.12
	75.7	0.02		23.7	-0.12
	75.7	0.02		23.7	-0.12
	75.7	0.02		23.7	-0.12
	75.7	0.02		23.7	-0.12
	75.7	0.02		23.7	-0.12
	75.7	0.02		23.7	-0.13
	75.6	0.02		23.7	-0.13
	75.6	0.02		23.8	-0.13
	75.6	0.02		23.8	-0.13
	75.6	0.02		23.8	-0.13
	75.6	0.02		23.8	-0.13
	75.6	0.02		23.8	-0.13
	75.6	0.02		23.8	-0.13
	75.6	0.02		23.8	-0.13
	75.6	0.02		23.8	-0.13
	75.6	0.02		23.8	-0.13
	75.5	0.02		23.8	-0.13
	75.5	0.02		23.9	-0.13
	75.5	0.02		23.9	-0.13
	75.5	0.02		23.9	-0.13
	75.5	0.02		23.9	-0.13
	75.5	0.02		23.9	-0.12
	75.5	0.02		23.9	-0.12
	75.5	0.02		23.9	-0.12
	75.5	0.02		23.9	-0.12
	75.5	0.02		23.9	-0.12
	75.4	0.02		23.9	-0.12
	75.4	0.02		24	-0.12
	75.4	0.02		24	-0.12
[truncated: 9,099 more rows]

## Sheet: Fig.2C
	ES-ES	TS-TS	XEN-XEN	TS-ES	XEN-TS	XEN-ES
	n=60	n=177	n=101	n=124	n=148	n=134
	1.79478	1.31207	0.698429	0.438088	0.546161	4.54841
	2.24535	2.0958	0.78097	0.407934	0.424141	4.98552
	1.53419	1.02684	0.661585	0.483262	0.48579	0.316247
	2.17542	2.15107	0.63386	0.210534	0.514736	0.38157
	1.60352	1.9837	0.703902	0.263737	0.544846	1.942
	1.62674	1.04666	0.67646	0.215194	0.560587	5.6211
	1.94705	1.96951	0.797995	0.251444	0.554574	3.33393
	1.4038	2.20826	0.72775	0.260343	0.173153	2.74594
	2.37008	2.18897	0.818567	0.221358	0.132387	0.255293
	1.66596	2.05907	0.794973	0.305862	0.134338	0.559422
	1.17008	4.30357	0.510837	0.229791	0.153443	0.648247
	1.94658	2.87046	0.527457	0.451993	0.155686	0.718394
	1.74638	2.28301	0.58443	0.363741	0.168386	0.569647
	1.67349	2.70888	0.497706	0.424966	0.132443	0.651261
	1.78168	2.57161	0.425948	0.294973	0.624325	0.384372
	1.62227	1.80703	0.480978	1.07339	0.67201	0.431789
	1.56557	1.00207	0.641873	1.0506	0.597588	0.487575
	1.94666	0.689991	0.48479	0.638752	0.569492	0.324969
	1.20474	0.765279	0.467806	0.865841	0.495468	0.282662
	1.82211	0.612912	0.568396	0.871127	0.556464	0.478544
	2.20182	3.47234	0.478685	0.89225	0.445265	0.363424
	1.29907	2.17111	0.565682	0.708997	1.06169	0.79189
	0.842392	2.53303	0.455945	0.269551	0.792009	0.665641
	1.64632	2.23156	0.460422	0.19415	0.408266	0.671287
	1.52736	1.23627	0.590345	0.246514	0.295055	0.762582
	1.20306	4.42069	0.492732	0.15673	0.348347	0.575036
	1.14022	2.48219	0.627082	0.176115	0.357979	0.350221
	2.32438	2.13028	0.520583	0.306417	0.377293	0.887314
	2.83849	2.08296	0.544431	0.209133	1.02745	0.952861
	2.38458	1.66993	0.571777	1.82931	1.13021	0.213513
	1.92774	2.7388	0.547829	1.73024	1.14476	0.856145
	1.35839	1.49936	0.376702	2.05102	0.857787	0.791071
	1.59006	2.504	0.529589	1.8596	1.10421	0.808799
	1.08905	3.00372	0.520235	0.723268	0.968156	0.752877
	1.89487	3.54667	0.656471	0.749702	0.796534	0.717133
	1.71682	3.56377	0.632386	0.722241	0.941638	0.211128
	1.53172	3.56106	0.696136	0.770773	0.916035	0.275318
	2.89569	3.69769	0.580128	0.66555	0.781079	0.253062
	1.12551	3.69143	0.795003	0.309466	0.9261	0.217135
	2.18603	2.85222	0.794333	0.469425	1.18361	0.212107
	1.22739	1.8649	0.493148	0.307621	0.850579	0.261313
	1.41372	2.32438	0.458254	0.538211	0.660519	0.290585
	2.26617	3.12453	0.547592	0.517049	0.976303	3.90366
	2.7107	2.29358	0.555483	0.46587	0.766043	3.04523
	2.35119	1.84069	0.451737	0.464938	0.728395	2.97187
	1.50684	2.30772	0.523699	0.32152	0.505598	3.32885
	2.35646	2.2417	0.549666	0.15769	0.806396	2.78952
	2.06981	1.22286	0.632096	0.287956	0.790299	0.230245
	2.68971	0.985496	0.448511	0.311751	0.846726	2.81856
	2.67033	1.1594	0.50083	0.279129	0.665831	1.06523
	2.68369	0.900095	0.789484	0.276721	0.678003	0.89741
	2.79632	0.715578	0.683168	0.463724	0.75439	0.851692
	2.52137	2.41552	0.687753	0.535206	0.639895	0.771019
	2.53945	1.55279	0.744047	0.973027	0.552039	0.922842
	2.52689	2.0176	0.728087	1.00544	0.590552	0.898018
	2.49322	1.83697	0.56132	0.596487	0.458118	1.06792
	2.41973	1.67754	0.569431	0.960403	0.728066	0.450021
	2.38629	1.71408	0.689013	0.834357	0.551458	0.395931
	2.7632	1.55852	0.591237	0.720044	0.579168	0.504288
	2.65652	1.38811	0.733306	0.460056	0.641821	0.366076
		1.11771	0.520803	0.35425	0.654696	0.387521
		1.28493	0.480626	0.263363	0.738215	0.392311
		0.88881	0.510867	0.361408	0.477056	0.267916
		1.24163	0.467254	0.140211	0.500812	0.244016
		1.13615	0.416596	1.13161	0.565068	0.284353
		1.88201	0.488867	1.01764	0.468426	0.243961
		0.983029	0.58808	0.810187	0.547641	0.277045
		1.23454	0.65965	0.717737	0.411827	0.24107
		1.65971	0.468379	0.886784	0.417778	0.237201
		1.32439	0.394639	0.792218	0.443189	0.307306
		1.11403	0.486003	0.843524	0.466472	0.24864
		1.51352	0.481531	0.631265	0.525933	0.239933
		1.15016	0.652615	0.880088	0.519122	0.265651
		0.979049	0.489183	0.886161	0.467395	0.262278
		2.5325	0.60813	1.12251	0.598209	0.277106
		2.7086	0.514141	1.00173	0.408255	0.320037
		2.97287	0.522075	0.794215	0.275516	0.386667
		3.44533	0.549279	0.433061	0.346001	0.721944
		3.52441	0.545876	0.71701	0.453017	0.71068
		3.98606	0.494641	0.605335	0.345939	0.570758
		3.81575	0.514111	1.45863	0.239564	0.383071
		2.51609	0.453106	1.02663	0.491606	0.704497
		1.86452	0.383829	0.620384	0.236164	0.58383
		2.5517	0.586716	0.557565	0.270087	0.287092
		1.63541	0.429275	0.700358	0.242005	2.14315
		0.835649	0.393684	0.563884	0.245749	0.701235
		1.13159	0.397899	0.484079	0.246971	0.97228
		1.7445	0.427052	0.670063	0.193679	0.88826
		4.34544	0.51955	0.409115	0.2276	0.71752
		3.5576	0.478935	0.395422	0.251759	0.193258
		2.45774	0.466585	0.460336	0.275889	2.02931
		1.84204	0.595258	0.293719	0.234666	0.322788
		2.62014	0.566881	0.517306	0.164675	0.322385
		2.54385	0.553805	0.202804	0.156587	0.39921
		3.0021	0.538273	0.343119	0.204449	0.319686
		2.14491	0.498599	0.288354	0.214373	0.374682
		2.16662	0.449651	0.672069	0.318759	0.416512
		2.13081	0.522121	0.645698	0.352735	0.379436
		2.26403	0.39392	0.673808	0.333139	0.266293
		2.05541	0.43004	0.624141	0.375004	0.326559
		2.0297	0.487479	0.74934	0.24179	0.327744
		2.2989		0.809549	0.333294	0.335187
		2.13422		0.546763	0.393872	0.307161
		2.93179		0.760069	0.41652	0.370601
		3.16012		0.426562	0.458581	0.315677
		1.95759		0.533248	0.565137	2.24044
		2.14264		0.43987	0.440244	0.22877
		2.36754		0.505208	0.403144	0.24328
		2.91481		0.100571	0.455261	0.505943
		3.62576		0.185241	0.603696	0.80707
		3.29222		0.135158	0.263476	1.01308
		3.25741		0.147689	0.371884	0.74684
		2.28161		0.27493	0.295299	0.747733
		3.92818		0.329704	0.294095	0.747063
		3.28464		0.327003	0.304147	0.777122
		2.49318		0.349585	0.389728	0.714581
		4.38761		0.474437	0.234076	0.626693
		1.9156		0.403079	0.268218	0.668448
		2.08589		0.339497	0.222188	0.815688
		1.43101		0.105304	0.240375	0.46187
		0.85199		0.801841	0.268702	0.58268
		0.568399		0.532179	0.525223	0.62505
		0.795228		0.942678	0.274906	0.81422
		1.39276		0.861607	0.459474	0.388
		1.99024			0.48647	0.41838
		2.10508			0.432622	1.8323
		2.79052			0.525134	0.64961
		2.20755			0.443816	1.45245
		1.61691			0.40952	0.67535
		2.2793			0.356414	1.39211
		2.7949			0.233467	0.298922
		2.74884			0.312104	0.344066
		1.83574			0.370399	0.324829
		1.43239			0.337727	0.369582
		1.35249			0.302232
		1.23523			0.338819
		1.09984			0.206474
		1.16587			0.131995
		1.84647			0.104027
		1.67793			0.120527
		2.7883			0.186699
		2.16136			0.144088
		1.7195			0.245063
		1.96789			0.217341
		2.20329			0.147337
		1.5191			0.147754
		2.12092			0.212496
		1.67424			0.217139
		1.81266
		2.50338
		2.38308
		3.17247
		2.63166
		2.74234
		2.92729
		2.47628
		1.6788
		1.86551
		1.74954
		1.38095
		2.08864
		2.28016
		3.02625
		3.11864
		2.1904
		2.70813
		3.17729
		3.51737
		3.46181
		2.40915
		2.84529
		3.25668
		2.48
		2.75518
		2.48917
		3.16647
		2.44482
Average	1.94365	2.20562	0.557278	0.579996	0.460059	0.832923
SD	0.541712	0.849296	0.108909	0.362364	0.247157	0.965171
Min	0.842392	0.568399	0.376702	0.100571	0.104027	0.193258
Max	2.89569	4.42069	0.818567	2.05102	1.18361	5.6211
Tukey's multiple comparisons test				Mean Diff.	95.00% CI of diff.	Below threshold?	P Value
ES-ES vs. TS-TS				-0.262	-0.5316 to 0.007648	No	0.0625
ES-ES vs. XEN-XEN				1.386	1.092 to 1.681	Yes	<0.0001
ES-ES vs. TS-ES				1.364	1.080 to 1.647	Yes	<0.0001
ES-ES vs. XEN-TS				1.484	1.207 to 1.760	Yes	<0.0001
ES-ES vs. XEN-ES				1.111	0.8304 to 1.391	Yes	<0.0001
TS-TS vs. XEN-XEN				1.648	1.423 to 1.873	Yes	<0.0001
TS-TS vs. TS-ES				1.626	1.414 to 1.837	Yes	<0.0001
TS-TS vs. XEN-TS				1.746	1.545 to 1.947	Yes	<0.0001
TS-TS vs. XEN-ES				1.373	1.166 to 1.579	Yes	<0.0001
XEN-XEN vs. TS-ES				-0.02272	-0.2646 to 0.2192	No	0.9998
XEN-XEN vs. XEN-TS				0.09722	-0.1357 to 0.3302	No	0.8405
XEN-XEN vs. XEN-ES				-0.2756	-0.5135 to -0.03782	Yes	0.0124
TS-ES vs. XEN-TS				0.1199	-0.09979 to 0.3397	No	0.6255
TS-ES vs. XEN-ES				-0.2529	-0.4778 to -0.02803	Yes	0.0172
XEN-TS vs. XEN-ES				-0.3729	-0.5881 to -0.1576	Yes	<0.0001

## Sheet: Fig.2E
		ES-ES	TS-TS	XEN-XEN	TS-ES	XEN-TS	XEN-ES
		n=31	n=38	n=30	n=32	n=36	n=29
		89	152	98	45	21	35
		123	132	65	49	23	39
		120	157	93	38	25	37
		136	167	87	32	27	53
		137	172	83	34	29	46
		142	132	68	56	21	50
		110	176	35	59	31	34
		106	103	39	62	35	32
		156	125	46	61	36	68
		109	142	45	67	37	63
		135	146	49	79	32	37
		164	103	56	70	30	52
		123	124	59	72	34	39
		86	98	51	76	36	67
		92	65	87	89	48	60
		95	56	83	98	46	54
		123	67	82	93	42	79
		110	86	84	86	47	72
		134	82	109	92	56	83
		160	75	56	102	59	95
		123	73	68	112	57	96
		76	83	73	102	50	92
		79	71	78	35	98	102
		83	140	81	36	56	65
		84	132	32	39	78	49
		69	126	28	27	72	113
		113	156	29	115	86	115
		96	98	26	116	82	126
		106	106	27	123	83	142
		82	103	28	127	36
		84	116		134	63
			119		129	68
			113			64
			123			39
			128			20
			127			18
			146
			91
	Average	111.129	116.079	61.5	76.7188	46.8056	68.7931
	SD	26.0547	31.8327	24.417	32.7111	21.3619	30.3272
Tukey's multiple comparisons test				Mean Diff.	95.00% CI of diff.	Below threshold?	Adjusted P Value
ES-ES vs. TS-TS	ES-ES vs. TS-TS	ES-ES vs. TS-TS	ES-ES vs. TS-TS	-4.95	-24.53 to 14.63	No	0.9783
ES-ES vs. XEN-XEN	ES-ES vs. XEN-XEN	ES-ES vs. XEN-XEN	ES-ES vs. XEN-XEN	49.63	28.91 to 70.35	Yes	<0.0001
ES-ES vs. TS-ES	ES-ES vs. TS-ES	ES-ES vs. TS-ES	ES-ES vs. TS-ES	34.41	14.02 to 54.80	Yes	<0.0001
ES-ES vs. XEN-TS	ES-ES vs. XEN-TS	ES-ES vs. XEN-TS	ES-ES vs. XEN-TS	64.32	44.50 to 84.15	Yes	<0.0001
ES-ES vs. XEN-ES	ES-ES vs. XEN-ES	ES-ES vs. XEN-ES	ES-ES vs. XEN-ES	42.34	21.43 to 63.24	Yes	<0.0001
TS-TS vs. XEN-XEN	TS-TS vs. XEN-XEN	TS-TS vs. XEN-XEN	TS-TS vs. XEN-XEN	54.58	34.82 to 74.34	Yes	<0.0001
TS-TS vs. TS-ES	TS-TS vs. TS-ES	TS-TS vs. TS-ES	TS-TS vs. TS-ES	39.36	19.95 to 58.77	Yes	<0.0001
TS-TS vs. XEN-TS	TS-TS vs. XEN-TS	TS-TS vs. XEN-TS	TS-TS vs. XEN-TS	69.27	50.46 to 88.09	Yes	<0.0001
TS-TS vs. XEN-ES	TS-TS vs. XEN-ES	TS-TS vs. XEN-ES	TS-TS vs. XEN-ES	47.29	27.34 to 67.23	Yes	<0.0001
XEN-XEN vs. TS-ES	XEN-XEN vs. TS-ES	XEN-XEN vs. TS-ES	XEN-XEN vs. TS-ES	-15.22	-35.78 to 5.342	No	0.2759
XEN-XEN vs. XEN-TS	XEN-XEN vs. XEN-TS	XEN-XEN vs. XEN-TS	XEN-XEN vs. XEN-TS	14.69	-5.306 to 34.69	No	0.2839
XEN-XEN vs. XEN-ES	XEN-XEN vs. XEN-ES	XEN-XEN vs. XEN-ES	XEN-XEN vs. XEN-ES	-7.293	-28.36 to 13.78	No	0.9186
TS-ES vs. XEN-TS	TS-ES vs. XEN-TS	TS-ES vs. XEN-TS	TS-ES vs. XEN-TS	29.91	10.26 to 49.57	Yes	0.0003
TS-ES vs. XEN-ES	TS-ES vs. XEN-ES	TS-ES vs. XEN-ES	TS-ES vs. XEN-ES	7.926	-12.82 to 28.67	No	0.8809
XEN-TS vs. XEN-ES	XEN-TS vs. XEN-ES	XEN-TS vs. XEN-ES	XEN-TS vs. XEN-ES	-21.99	-42.18 to -1.800	Yes	0.024

## Sheet: Fig.2F
	ES-Cdh1	ES-Cdh3		TS-Cdh1	TS-Cdh3
	n=42	n=35		n=41	n=37
	2.6	1.32		1.23	2.43
	2.8	1.12		1.43	2.65
	2.54	0.89		1.23	2.78
	2.87	0.32		1.46	2.98
	2.96	0.98		1.65	2.56
	3.12	0.54		1.37	2.76
	3.43	0.67		1.65	3.12
	3.12	0.76		0.98	3.43
	3.43	0.79		0.96	3.54
	1.56	0.23		1.67	3.12
	1.76	1.12		1.899	3.56
	2.64	1.21		1.87	3.76
	2.86	1.43		1.69	3.54
	2.98	0.562		1.9	3.41
	3.12	0.762		2.31	2.123
	3.21	0.874		2.1	2.43
	3.14	0.546		1.23	2.76
	3.41	0.67		0.98	2.34
	1.41	0.76		0.89	3.12
	1.23	0.87		0.98	3.78
	2.21	0.97		0.69	2.98
	2.12	0.43		2.67	2.89
	2.321	0.125		2.75	2.12
	2.12	0.78		2.89	1.23
	1.32	1.212		2.87	0.98
	1.42	1.438		0.87	0.87
	1.23	1.34		0.97	0.67
	1.65	1.46		0.82	1.21
	1.75	1.65		2.34	2.12
	1.76	1.765		2.41	1.54
	1.89	1.877		2.56	1.65
	1.98	1.86		2.76	1.75
	1.9	1.975		2.98	1.68
	2.43	2.04		3.12	1.87
	2.56	2.126		3.21	1.68
	0.954			3.21	1.8
	0.67			2.54	1.98
	1.21			3.45
	1.213			3.32
	1.11			3.54
	0.67			3.43
	0.87
Average	2.1321	1.07063		2.02144	2.41116
SD	0.832561	0.538239		0.889929	0.861004
p value upaired t test	<0.0001			0.0535

## Sheet: Fig.2G
	ES-ES	-Cdh1 ES	-Cdh3 ES	TS-TS	-Cdh1 TS	-Cdh3 TS	XEN-XEN	-Cdh1 XEN	-Cdh3 XEN
	n=60	n=18	n=19	n=177	n=20	n=20	n=101	n=19	n=19
	1.79478	0.211	1.574	1.31207	0.34	0.24	0.698429	0.44	0.654
	2.24535	0.314	2.214	2.0958	0.654	0.41	0.78097	0.42	0.67
	1.53419	0.167	2.01	1.02684	0.714	0.1	0.661585	0.21	0.45
	2.17542	0.054	1.74	2.15107	0.1245	0.31	0.63386	0.4	0.24
	1.60352	0.541	1.642	1.9837	0.64	0.46	0.703902	0.45	0.64
	1.62674	0.634	1.54	1.04666	0.21	0.214	0.67646	0.24	0.541
	1.94705	0.241	1.364	1.96951	0.41	0.164	0.797995	0.45	0.4925
	1.4038	0.641	1.721	2.20826	0.114	0.341	0.72775	0.479	0.7814
	2.37008	0.157	1.321	2.18897	0.41	0.147	0.818567	0.374	0.678
	1.66596	0.671	1.974	2.05907	0.14	0.34	0.794973	0.59	0.396
	1.17008	0.196	1.264	4.30357	0.45	0.54	0.510837	0.67	0.45
	1.94658	0.234	1.394	2.87046	0.123	0.14	0.527457	0.62	0.54
	1.74638	0.496	1.79	2.28301	0.241	0.4524	0.58443	0.12	0.645
	1.67349	0.345	1.654	2.70888	0.361	0.14	0.497706	0.24	0.714
	1.78168	0.41	1.597	2.57161	0.354	0.642	0.425948	0.34	0.825
	1.62227	0.167	1.402	1.80703	0.467	0.124	0.480978	0.54	0.642
	1.56557	0.314	1.67	1.00207	0.481	0.12	0.641873	0.14	0.476
	1.94666	0.297	1.531	0.689991	0.67	0.34	0.48479	0.676	0.495
	1.20474		1.514	0.765279	0.46	0.124	0.467806	0.24	0.712
	1.82211			0.612912	0.59	0.38	0.568396
	2.20182			3.47234			0.478685
	1.29907			2.17111			0.565682
	0.842392			2.53303			0.455945
	1.64632			2.23156			0.460422
	1.52736			1.23627			0.590345
	1.20306			4.42069			0.492732
	1.14022			2.48219			0.627082
	2.32438			2.13028			0.520583
	2.83849			2.08296			0.544431
	2.38458			1.66993			0.571777
	1.92774			2.7388			0.547829
	1.35839			1.49936			0.376702
	1.59006			2.504			0.529589
	1.08905			3.00372			0.520235
	1.89487			3.54667			0.656471
	1.71682			3.56377			0.632386
	1.53172			3.56106			0.696136
	2.89569			3.69769			0.580128
	1.12551			3.69143			0.795003
	2.18603			2.85222			0.794333
	1.22739			1.8649			0.493148
	1.41372			2.32438			0.458254
	2.26617			3.12453			0.547592
	2.7107			2.29358			0.555483
	2.35119			1.84069			0.451737
	1.50684			2.30772			0.523699
	2.35646			2.2417			0.549666
	2.06981			1.22286			0.632096
	2.68971			0.985496			0.448511
	2.67033			1.1594			0.50083
	2.68369			0.900095			0.789484
	2.79632			0.715578			0.683168
	2.52137			2.41552			0.687753
	2.53945			1.55279			0.744047
	2.52689			2.0176			0.728087
	2.49322			1.83697			0.56132
	2.41973			1.67754			0.569431
	2.38629			1.71408			0.689013
	2.7632			1.55852			0.591237
	2.65652			1.38811			0.733306
				1.11771			0.520803
				1.28493			0.480626
				0.88881			0.510867
				1.24163			0.467254
				1.13615			0.416596
				1.88201			0.488867
				0.983029			0.58808
				1.23454			0.65965
				1.65971			0.468379
				1.32439			0.394639
				1.11403			0.486003
				1.51352			0.481531
				1.15016			0.652615
				0.979049			0.489183
				2.5325			0.60813
				2.7086			0.514141
				2.97287			0.522075
				3.44533			0.549279
				3.52441			0.545876
				3.98606			0.494641
				3.81575			0.514111
				2.51609			0.453106
				1.86452			0.383829
				2.5517			0.586716
				1.63541			0.429275
				0.835649			0.393684
				1.13159			0.397899
				1.7445			0.427052
				4.34544			0.51955
				3.5576			0.478935
				2.45774			0.466585
				1.84204			0.595258
				2.62014			0.566881
				2.54385			0.553805
				3.0021			0.538273
				2.14491			0.498599
				2.16662			0.449651
				2.13081			0.522121
				2.26403			0.39392
				2.05541			0.43004
				2.0297			0.487479
				2.2989
				2.13422
				2.93179
				3.16012
				1.95759
				2.14264
				2.36754
				2.91481
				3.62576
				3.29222
				3.25741
				2.28161
				3.92818
				3.28464
				2.49318
				4.38761
				1.9156
				2.08589
				1.43101
				0.85199
				0.568399
				0.795228
				1.39276
				1.99024
				2.10508
				2.79052
				2.20755
				1.61691
				2.2793
				2.7949
				2.74884
				1.83574
				1.43239
				1.35249
				1.23523
				1.09984
				1.16587
				1.84647
				1.67793
				2.7883
				2.16136
				1.7195
				1.96789
				2.20329
				1.5191
				2.12092
				1.67424
				1.81266
				2.50338
				2.38308
				3.17247
				2.63166
				2.74234
				2.92729
				2.47628
				1.6788
				1.86551
				1.74954
				1.38095
				2.08864
				2.28016
				3.02625
				3.11864
				2.1904
				2.70813
				3.17729
				3.51737
				3.46181
				2.40915
				2.84529
				3.25668
				2.48
				2.75518
				2.48917
				3.16647
				2.44482
Average	1.94365	0.338333	1.62716	2.20562	0.397675	0.28642
SD	0.541712	0.186763	0.246689	0.849296	0.194341	0.159214
Min	0.842392	0.054	1.264	0.568399	0.114	0.1
Max	2.89569	0.671	2.214	4.42069	0.714	0.642
Tukey's multiple comparisons test				Mean Diff.	95.00% CI of diff.	Below threshold?	Adjusted P Value
ES-ES vs. -Cdh1 ES	ES-ES vs. -Cdh1 ES	ES-ES vs. -Cdh1 ES	ES-ES vs. -Cdh1 ES	1.605	1.120 to 2.091	Yes	<0.0001
ES-ES vs. -Cdh3 ES	ES-ES vs. -Cdh3 ES	ES-ES vs. -Cdh3 ES	ES-ES vs. -Cdh3 ES	0.3165	-0.1593 to 0.7923	No	0.4928
ES-ES vs. TS-TS	ES-ES vs. TS-TS	ES-ES vs. TS-TS	ES-ES vs. TS-TS	-0.262	-0.5320 to 0.008010	No	0.0652
ES-ES vs. -Cdh1 TS	ES-ES vs. -Cdh1 TS	ES-ES vs. -Cdh1 TS	ES-ES vs. -Cdh1 TS	1.546	1.079 to 2.013	Yes	<0.0001
ES-ES vs. -Cdh3 TS	ES-ES vs. -Cdh3 TS	ES-ES vs. -Cdh3 TS	ES-ES vs. -Cdh3 TS	1.657	1.191 to 2.124	Yes	<0.0001
ES-ES vs. XEN-XEN	ES-ES vs. XEN-XEN	ES-ES vs. XEN-XEN	ES-ES vs. XEN-XEN	1.386	1.092 to 1.681	Yes	<0.0001
ES-ES vs. -Cdh1 XEN	ES-ES vs. -Cdh1 XEN	ES-ES vs. -Cdh1 XEN	ES-ES vs. -Cdh1 XEN	1.542	1.066 to 2.017	Yes	<0.0001
ES-ES vs. -Cdh3 XEN	ES-ES vs. -Cdh3 XEN	ES-ES vs. -Cdh3 XEN	ES-ES vs. -Cdh3 XEN	1.362	0.8867 to 1.838	Yes	<0.0001
-Cdh1 ES vs. -Cdh3 ES	-Cdh1 ES vs. -Cdh3 ES	-Cdh1 ES vs. -Cdh3 ES	-Cdh1 ES vs. -Cdh3 ES	-1.289	-1.883 to -0.6944	Yes	<0.0001
-Cdh1 ES vs. TS-TS	-Cdh1 ES vs. TS-TS	-Cdh1 ES vs. TS-TS	-Cdh1 ES vs. TS-TS	-1.867	-2.314 to -1.420	Yes	<0.0001
-Cdh1 ES vs. -Cdh1 TS	-Cdh1 ES vs. -Cdh1 TS	-Cdh1 ES vs. -Cdh1 TS	-Cdh1 ES vs. -Cdh1 TS	-0.05934	-0.6465 to 0.5278	No	>0.9999
-Cdh1 ES vs. -Cdh3 TS	-Cdh1 ES vs. -Cdh3 TS	-Cdh1 ES vs. -Cdh3 TS	-Cdh1 ES vs. -Cdh3 TS	0.05191	-0.5353 to 0.6391	No	>0.9999
-Cdh1 ES vs. XEN-XEN	-Cdh1 ES vs. XEN-XEN	-Cdh1 ES vs. XEN-XEN	-Cdh1 ES vs. XEN-XEN	-0.2189	-0.6813 to 0.2434	No	0.8662
-Cdh1 ES vs. -Cdh1 XEN	-Cdh1 ES vs. -Cdh1 XEN	-Cdh1 ES vs. -Cdh1 XEN	-Cdh1 ES vs. -Cdh1 XEN	-0.06372	-0.6582 to 0.5307	No	>0.9999
-Cdh1 ES vs. -Cdh3 XEN	-Cdh1 ES vs. -Cdh3 XEN	-Cdh1 ES vs. -Cdh3 XEN	-Cdh1 ES vs. -Cdh3 XEN	-0.2428	-0.8373 to 0.3516	No	0.9386
-Cdh3 ES vs. TS-TS	-Cdh3 ES vs. TS-TS	-Cdh3 ES vs. TS-TS	-Cdh3 ES vs. TS-TS	-0.5785	-1.015 to -0.1422	Yes	0.0014
-Cdh3 ES vs. -Cdh1 TS	-Cdh3 ES vs. -Cdh1 TS	-Cdh3 ES vs. -Cdh1 TS	-Cdh3 ES vs. -Cdh1 TS	1.229	0.6505 to 1.808	Yes	<0.0001
-Cdh3 ES vs. -Cdh3 TS	-Cdh3 ES vs. -Cdh3 TS	-Cdh3 ES vs. -Cdh3 TS	-Cdh3 ES vs. -Cdh3 TS	1.341	0.7618 to 1.920	Yes	<0.0001
-Cdh3 ES vs. XEN-XEN	-Cdh3 ES vs. XEN-XEN	-Cdh3 ES vs. XEN-XEN	-Cdh3 ES vs. XEN-XEN	1.07	0.6179 to 1.522	Yes	<0.0001
-Cdh3 ES vs. -Cdh1 XEN	-Cdh3 ES vs. -Cdh1 XEN	-Cdh3 ES vs. -Cdh1 XEN	-Cdh3 ES vs. -Cdh1 XEN	1.225	0.6387 to 1.811	Yes	<0.0001
-Cdh3 ES vs. -Cdh3 XEN	-Cdh3 ES vs. -Cdh3 XEN	-Cdh3 ES vs. -Cdh3 XEN	-Cdh3 ES vs. -Cdh3 XEN	1.046	0.4596 to 1.632	Yes	<0.0001
TS-TS vs. -Cdh1 TS	TS-TS vs. -Cdh1 TS	TS-TS vs. -Cdh1 TS	TS-TS vs. -Cdh1 TS	1.808	1.382 to 2.234	Yes	<0.0001
TS-TS vs. -Cdh3 TS	TS-TS vs. -Cdh3 TS	TS-TS vs. -Cdh3 TS	TS-TS vs. -Cdh3 TS	1.919	1.493 to 2.346	Yes	<0.0001
TS-TS vs. XEN-XEN	TS-TS vs. XEN-XEN	TS-TS vs. XEN-XEN	TS-TS vs. XEN-XEN	1.648	1.423 to 1.874	Yes	<0.0001
TS-TS vs. -Cdh1 XEN	TS-TS vs. -Cdh1 XEN	TS-TS vs. -Cdh1 XEN	TS-TS vs. -Cdh1 XEN	1.804	1.367 to 2.240	Yes	<0.0001
TS-TS vs. -Cdh3 XEN	TS-TS vs. -Cdh3 XEN	TS-TS vs. -Cdh3 XEN	TS-TS vs. -Cdh3 XEN	1.624	1.188 to 2.061	Yes	<0.0001
-Cdh1 TS vs. -Cdh3 TS	-Cdh1 TS vs. -Cdh3 TS	-Cdh1 TS vs. -Cdh3 TS	-Cdh1 TS vs. -Cdh3 TS	0.1113	-0.4603 to 0.6828	No	0.9996
-Cdh1 TS vs. XEN-XEN	-Cdh1 TS vs. XEN-XEN	-Cdh1 TS vs. XEN-XEN	-Cdh1 TS vs. XEN-XEN	-0.1596	-0.6019 to 0.2827	No	0.9703
-Cdh1 TS vs. -Cdh1 XEN	-Cdh1 TS vs. -Cdh1 XEN	-Cdh1 TS vs. -Cdh1 XEN	-Cdh1 TS vs. -Cdh1 XEN	-0.004378	-0.5834 to 0.5746	No	>0.9999
-Cdh1 TS vs. -Cdh3 XEN	-Cdh1 TS vs. -Cdh3 XEN	-Cdh1 TS vs. -Cdh3 XEN	-Cdh1 TS vs. -Cdh3 XEN	-0.1835	-0.7625 to 0.3955	No	0.9869
-Cdh3 TS vs. XEN-XEN	-Cdh3 TS vs. XEN-XEN	-Cdh3 TS vs. XEN-XEN	-Cdh3 TS vs. XEN-XEN	-0.2709	-0.7132 to 0.1715	No	0.608
-Cdh3 TS vs. -Cdh1 XEN	-Cdh3 TS vs. -Cdh1 XEN	-Cdh3 TS vs. -Cdh1 XEN	-Cdh3 TS vs. -Cdh1 XEN	-0.1156	-0.6946 to 0.4633	No	0.9995
-Cdh3 TS vs. -Cdh3 XEN	-Cdh3 TS vs. -Cdh3 XEN	-Cdh3 TS vs. -Cdh3 XEN	-Cdh3 TS vs. -Cdh3 XEN	-0.2947	-0.8737 to 0.2842	No	0.8118
XEN-XEN vs. -Cdh1 XEN	XEN-XEN vs. -Cdh1 XEN	XEN-XEN vs. -Cdh1 XEN	XEN-XEN vs. -Cdh1 XEN	0.1552	-0.2967 to 0.6072	No	0.9781
XEN-XEN vs. -Cdh3 XEN	XEN-XEN vs. -Cdh3 XEN	XEN-XEN vs. -Cdh3 XEN	XEN-XEN vs. -Cdh3 XEN	-0.02387	-0.4758 to 0.4281	No	>0.9999
-Cdh1 XEN vs. -Cdh3 XEN	-Cdh1 XEN vs. -Cdh3 XEN	-Cdh1 XEN vs. -Cdh3 XEN	-Cdh1 XEN vs. -Cdh3 XEN	-0.1791	-0.7655 to 0.4073	No	0.9897
