# Supplementary material for: Stem cell-derived synthetic embryos self-assemble by exploiting cadherin codes and cortical tension
Source: Nat Cell Biol. 2022 Sep 13;24(9):1341–9. doi: 10.1038/s41556-022-00984-y (PMC9481465; doi:10.1038/s41556-022-00984-y)
Supplement: Source Data Fig. 3 — Source numerical data. [file 41556_2022_984_MOESM8_ESM.xlsx]

## Sheet: Fig.3D
	Exp1	Exp2	Exp3	Exp4	Pecentage
Well-sorted ETX	160	200	120	141	15.4208
Mis-sorted ES	392	395	369	362	38.2428
Mis-sorted TS	310	312	296	301	30.7544
Mis-sorted XEN	106	190	129	96	12.8331
Total number	968	1097	914	900
Total number including other structures (damaged ones during pippetting)	982	1182	931	905

## Sheet: Fig.3F
	WT XEN			cdh1 KD XEN			cdh6 KD XEN			cdh1 OE XEN			cdh6 OE XEN
	n=470 total			n=282 total			n=519 total			n=326 total			n=281 total
	Exp1	Exp2	Exp3	Exp1	Exp2	Exp3	Exp1	Exp2	Exp3	Exp1	Exp2	Exp3	Exp1	Exp2	Exp3
Total Number of structures	162	132	176	101	92	89	172	154	193	102	126	98	89	113	79
Structures contain outside XEN (well-sorted)	149	127	168	45	35	57	79	88	120	23	18	28	21	35	31
Structures contain Inside XEN (mis-sorted)	13	5	8	2	4	5	6	6	13	78	108	70	68	78	48
Structures without XEN or damaged (other)	0	0	0	54	53	27	87	60	60	1	0	0	0	0	0
				Pecentage of structures contain well-sorted outside XEN (%)							Tukey's multiple comparisons test		Mean Diff.	95.00% CI of diff.	Below threshold?	Summary	Adjusted P Value
					WT XEN	cdh1 KD XEN	cdh6 KD XEN	cdh1 OE XEN	cdh6 OE XEN		WT XEN vs. cdh1 KD XEN		45.67	22.55 to 68.78	Yes	***	0.0005
				Exp1	91.9753	44.5545	45.9302	22.549	23.5955		WT XEN vs. cdh6 KD XEN		39.46	16.35 to 62.58	Yes	**	0.0016
				Exp2	96.2121	38.0435	57.1429	14.2857	30.9735		WT XEN vs. cdh1 OE XEN		72.75	49.63 to 95.86	Yes	****	<0.0001
				Exp3	95.4545	64.0449	62.1762	28.5714	39.2405		WT XEN vs. cdh6 OE XEN		63.28	40.16 to 86.39	Yes	****	<0.0001
				Average	94.5473	48.881	55.0831	21.8021	31.2698
				SD	2.25941	13.5299	8.31652	7.17209	7.82671
				Pecentage of structures contain mis-sorted inside XEN (%)
					WT XEN	cdh1 KD XEN	cdh6 KD XEN	cdh1 OE XEN	cdh6 OE XEN
				Exp1	8.02469	1.9802	3.48837	76.4706	76.4045
				Exp2	3.78788	1.9802	3.8961	85.7143	69.0265
				Exp3	4.54545	5.61798	6.73575	71.4286	60.7595
				Average	5.45267	3.19279	4.70674	77.8711	68.7302
				SD	2.25941	2.10027	1.76896	7.24511	7.82671

## Sheet: Fig.3G
			Control (WT)	Cdh1 KD ES	Cdh3 KD ES	Cdh1 KD TS	Cdh3 KD TS
			n=4186	n=2940	n=2471	n=2407	n=2151
		Well-sorted (%)	12.3813	2.05508	13.1777	10.8578	3.9108
		Mis-sorted ES (%)	40.3695	56.1204	42.1037	36.7277	40.2681
		Mis-sorted TS (%)	30.5672	31.1502	31.7809	42.0506	46.3035
		Mis-sorted XEN (%)	10.6322	9.07208	11.5034	9.42738	9.51762
		Other (%)	6.04979	1.60216	1.43432	0.936498	0
			Exp1					Exp2					Exp3
			Control (WT)	Cdh1 KD ES	Cdh3 KD ES	Cdh1 KD TS	Cdh3 KD TS	Control (WT)	Cdh1 KD ES	Cdh3 KD ES	Cdh1 KD TS	Cdh3 KD TS	Control (WT)	Cdh1 KD ES	Cdh3 KD ES	Cdh1 KD TS	Cdh3 KD TS
		Well-sorted	121	20	103	56	20	142	30	156	68	35	262	12	74	147	30
		Mis-sorted ES	432	489	320	203	235	629	702	403	323	278	620	438	310	365	358
		Mis-sorted TS	322	304	240	252	305	454	402	350	345	320	501	210	204	415	369
		Mis-sorted XEN	132	80	101	74	72	103	152	86	86	117	201	49	89	54	12
		Other	27	0	5	11	0	204	38	15	8	0	36	14	15	0	0
		Total Number	1034	893	769	596	632	1532	1324	1010	830	750	1620	723	692	981	769
			Exp1					Exp2					Exp3
			Control (WT)	Cdh1 KD ES	Cdh3 KD ES	Cdh1 KD TS	Cdh3 KD TS	Control (WT)	Cdh1 KD ES	Cdh3 KD ES	Cdh1 KD TS	Cdh3 KD TS	Control (WT)	Cdh1 KD ES	Cdh3 KD ES	Cdh1 KD TS	Cdh3 KD TS
		Well-sorted %	11.7021	2.23964	13.394	9.39597	3.16456	9.26893	2.26586	15.4455	8.19277	4.66667	16.1728	1.65975	10.6936	14.9847	3.90117
		Mis-sorted ES %	41.7795	54.7592	41.6125	34.0604	37.1835	41.0574	53.0211	39.901	38.9157	37.0667	38.2716	60.5809	44.7977	37.2069	46.554
		Mis-sorted TS %	31.1412	34.0426	31.2094	42.2819	48.2595	29.6345	30.3625	34.6535	41.5663	42.6667	30.9259	29.0456	29.4798	42.3038	47.9844
		Mis-sorted XEN %	12.766	8.95857	13.1339	12.4161	11.3924	6.72324	11.4804	8.51485	10.3614	15.6	12.4074	6.77732	12.8613	5.50459	1.56047
		Other %	2.61122	0	0.650195	1.84564	0	13.3159	2.87009	1.48515	0.963855	0	2.22222	1.93638	2.16763	0	0
		Tukey's multiple comparisons test	Mean Diff.	95.00% CI of diff.	Below threshold?	Summary	Adjusted P Value
		Control (WT) vs. Cdh1 KD ES	10.33	3.554 to 17.10	Yes	**	0.0037
		Control (WT) vs. Cdh3 KD ES	-0.7964	-7.569 to 5.976	No	ns	0.9945
		Control (WT) vs. Cdh1 KD TS	1.523	-5.249 to 8.296	No	ns	0.9418
		Control (WT) vs. Cdh3 KD TS	8.471	1.698 to 15.24	Yes	*	0.014

## Sheet: Fig.3H
					Control		Cadherin OE
					Well-sorted %	Mis-sorted %	Well-sorted %	Mis-sorted %
				Exp1	12.1442	85.7685	46.3519	51.2876
				Exp2	5.25253	90.7071	35.2761	61.9632
				Exp3	6.33803	93.4272	54.2416	43.7018
				Exp4	4.33071	94.4882	26.4271	71.6702
				Exp5	15.2297	84.2869	51.1527	47.8386
				Average	8.65903	89.7356	42.6899	55.2923
				SD	4.77088	4.54383	11.5965	11.3872
				p-test	0.0003 ***
					Exp1		Exp2		Exp3		Exp4		Exp6
					Control	Cadherin OE	Control	Cadherin OE	Control	Cadherin OE	Control	Cadherin OE	Control	Cadherin OE
				Well-sorted	64	216	26	115	27	211	33	125	189	355
				Mis-sorted	452	239	449	202	398	170	720	339	1046	332
				Other	11	11	20	9	1	8	9	9	6	7
				Total	527	466	495	326	426	389	762	473	1241	694
