# Supplementary material for: Stem cell-derived synthetic embryos self-assemble by exploiting cadherin codes and cortical tension
Source: Nat Cell Biol. 2022 Sep 13;24(9):1341–9. doi: 10.1038/s41556-022-00984-y (PMC9481465; doi:10.1038/s41556-022-00984-y)
Supplement: Source Data Fig. 4 — Source numerical data. [file 41556_2022_984_MOESM9_ESM.xlsx]

## Sheet: Fig.4C
	Control (n=362)					Cadherin OE (n=253)
	Exp1	Exp2	Exp3	Exp4	Exp5	Exp1	Exp2	Exp3	Exp4	Exp5
Total counted number of structures	87	79	65	90	40	45	49	52	42	65
Number of structures with a single joint cavity	8	10	10	6	3	18	19	25	15	28
Pecentage (%)	9.1954	12.6582	15.3846	6.66667	7.5	40	38.7755	48.0769	35.7143	43.0769
p value (t-test)	<0.001

## Sheet: Fig.4E
		Exp1		Exp2		Exp3
		WT (Control)	Cadherin OE	WT (Control)	Cadherin OE	WT (Control)	Cadherin OE
	Continuous laminin	2	9	4	7	2	6
	Dis-continuous laminin	12	3	10	8	10	7
	Total counted structures	14	12	14	15	12	13
	Pecentage of continuous	14.2857	75	28.5714	46.6667	16.6667	46.1538
	Pecentage of discontinuous	85.7143	25	71.4286	53.3333	83.3333	53.8462
		WT (Control)	Cadherin OE
	Total counted structures	40	40
	Continuous laminin	8	22
	Dis-continuous laminin	32	18
