# Supplementary material for: Stem cell-derived synthetic embryos self-assemble by exploiting cadherin codes and cortical tension
Source: Nat Cell Biol. 2022 Sep 13;24(9):1341–9. doi: 10.1038/s41556-022-00984-y (PMC9481465; doi:10.1038/s41556-022-00984-y)
Supplement: Source Data Extended Data Fig. 1 — Source numerical data. [file 41556_2022_984_MOESM10_ESM.xlsx]

## Sheet: Fig.S1B
	RNA.E_NE45	RNA.E_NE55	RNA.E_NE65	RNA.E_ETX4	RNA.E_ETX5	RNA.E_ETX6	RNA.E_E6	RNA.T_NE45	RNA.T_NE55	RNA.T_NE65	RNA.T_ETX4	RNA.T_ETX5	RNA.T_ETX6	RNA.T_T6	RNA.X_NE45	RNA.X_NE55	RNA.X_NE65	RNA.X_ETX4	RNA.X_ETX5	RNA.X_ETX6	RNA.X_X6
Cdh1	0.405269	0.674206	0.403764	0.560662	0.494223	0.307627	0.391828	0.707442	0.861793	0.528453	0.763841	0.703022	0.712034	0.290201	0.441261	0.672451	0.514403	0.328204	0.255669	0.294434	0.420476
Cdh2	0	0.0276117	0.0713119	0.00458469	0.0334881	0.12916	0.192358	0	0	0.0134962	0.000721785	0	0.00325593	0	0	0.114675	0.106576	0.00155013	0.0513287	0.0468408	0
Cdh3	0.190912	0.134168	0.136706	0.133714	0.0873964	0.096215	0.0932418	0.19006	0.317072	0.224322	0.256901	0.33286	0.608102	0.88471	0.0165602	0.163737	0.200566	0.00315471	0.0394251	0.0191097	0
Cdh4	0.272531	0.182695	0.262066	0.121455	0.175565	0.166145	0.109169	0.116471	0.147125	0.14483	0.0730726	0.0615824	0.0620289	0	0.457558	0.147699	0.110053	0.023266	0.00941009	0.0293062	0
Cdh5	0.0112134	0.0193248	0.0157814	0	0.0121803	0.0122367	0	0.017097	0.271834	0.160737	0.0314308	0.153618	0.48198	0.709553	0.0554327	0.0141829	0.0293456	0.00363586	0.00415301	0.0204555	0
Cdh6	0.0177157	0.00613503	0.0247917	0.0127009	0.0191211	0.153755	0	0.0520915	0	0	0.0130917	0.0136987	0.0176378	0	0.289822	0.0739413	0.100379	0.282164	0.447516	0.494184	0.86647
Cdh7	0	0.0156251	0.0136941	0.00782527	0	0	0	0	0	0.0499332	0.000719423	0	0	0	0	0	0	0	0	0.00216996	0
Cdh8	0.0323808	0.0235126	0.0507974	0.0570621	0.0571437	0.0433526	0.0878293	0.0540943	0.0707843	0.0359755	0.0629984	0.073783	0.0464082	0.0587398	0.0444337	0.0304283	0.01556	0.0814249	0.0560332	0.0396988	0
Cdh9	0	0.0236082	0.0154225	0	0	0.0014727	0	0	0.0132328	0	0	0	0.00093941	0	0	0	0	0	0	0	0
Cdh10	0	0.0519	0.0474984	0.0239009	0.0423344	0.0494035	0	0.017097	0.00608019	0.00820434	0.0026677	0	0.00145283	0.105094	0.0149886	0.00613521	0.0209939	0.00163961	0	0.00279573	0
Cdh11	0.0454886	0.0191117	0.0552774	0.0138946	0.0355314	0.140631	0.116941	0	0.00446745	0.00820166	0.0110388	0.0157227	0.00869813	0	0	0.00281203	0.00845031	0.0136081	0	0.00829381	0
Cdh12	0.0433786	0.024036	0.0314891	0.0126599	0.0255225	0.00997427	0	0.0495947	0.0528471	0.0195331	0.0086225	0.00852883	0.00761109	0.0587398	0.0250243	0.0333869	0.0161427	0.00446175	0.00853697	0.00654003	0
Cdh13	0.146604	0.141327	0.345007	0.102239	0.119618	0.146434	0	0.173476	0.14268	0.208146	0.0478211	0.0674561	0.0571755	0.0464263	0.102631	0.092733	0.216774	0.0208222	0.0487329	0.0401005	0
Cdh16	0	0.00207683	0	0	0	0.0022717	0	0	0.00830018	0	0.00113418	0	0.00305523	0	0	0.00117933	0.00517014	0	0	0.00501589	0
Cdh17	0	0	0	0	0	0.0015701	0	0	0	0	0	0	0.00236653	0	0	0	0	0	0	0	0
Cdh18	0.284294	0.0898762	0.137811	0.16431	0.121252	0.0739727	0.195034	0.139456	0.105677	0.157547	0.280636	0.355573	0.255476	0	0.273785	0.1041	0.148464	0.13148	0.127679	0.0677858	0.131109
Cdh19	0	0	0	0	0	0.00204853	0	0	0	0.00419104	0.000469834	0.00408678	0.000958099	0	0	0	0.00240871	0.00668469	0	0	0
Cdh20	0	0.00183712	0.037172	0	0	0.018947	0	0.0252404	0	0.00436067	0.000654289	0	0.00548249	0	0.0289742	0.00394343	0	0	0	0.00643198	0
Cdh22	0	0.00737042	0.0196743	0	0	0.00866207	0	0	0	0.0136879	0.00208572	0.00440774	0.00277711	0	0	0.00154949	0.00380964	0.000715269	0	0	0
Cdh24	0.0159193	0.0680977	0.0549584	0.0406895	0.0384832	0.047377	0	0.0558872	0.0435322	0.045304	0.0227246	0.0291236	0.0259985	0	0.0447948	0.060958	0.0558345	0.0332737	0.0271956	0.0358511	0
Pcdh1	0	0.133619	0.0760226	0.0674821	0.0590823	0.0204446	0	0.0588593	0.0207351	0.0461431	0.0715903	0.06561	0.0417601	0	0.0479977	0.175878	0.194705	0.0599952	0.0759158	0.0560479	0.486386
Pcdh7	0	0	0.159405	0.0730208	0.163263	0.263056	0	0	0	0.00502492	0.00343486	0.0136422	0.0114278	0	0	0.0870666	0.0458112	0.00124033	0.0202161	0.0171352	0
Pcdh8	0	0	0.00167271	0	0.00804971	0.0620439	0	0	0	0	0	0	0	0	0	0	0	0	0	0.00607432	0
Pcdh10	0	0.00476642	0	0	0	0.00727549	0	0	0.00395598	0	0	0	0	0	0	0	0	0	0	0.00219452	0
Pcdh11	0.205679	0.122076	0.0600162	0.12482	0.139633	0.0960721	0.189603	0	0.0938766	0.0888855	0.0567568	0.0441643	0.049301	0.080509	0.0828493	0.115094	0.0624856	0.0825259	0.0785777	0.0795928	0
Pcdh12	0	0	0.00290204	0	0	0.00167546	0	0	0	0	0.00128963	0	0.00744411	0	0	0	0	0	0	0.000628944	0
Pcdh17	0	0	0.00427884	0	0	0.0188851	0	0	0	0	0	0	0	0	0	0	0	0	0	0.000512675	0
Pcdh18	0	0.00836906	0.014043	0	0.0261993	0.0973059	0	0	0	0	0	0	0	0	0	0.00625941	0.00978094	0	0	0.00328509	0
Pcdh19	0.0345711	0.0126802	0.0454661	0.010906	0.0143988	0.188888	0	0.0202551	0.00804868	0.0052312	0.00280636	0.0141268	0.00653974	0	0.1522	0.0282283	0.0263078	0.0388759	0.0588049	0.0891924	0

## Sheet: Fig.S1C
	E-cadherin			P-cadherin
	ES	TS		ES	TS
Intensity (AU)	57.3425	47.4324		8.32131	79.5473
	48.2342	59.2131		3.21455	72.438
	34.3243	62.1234		12.9535	65.0547
	58.4324	60.3213		6.34895	62.4966
	43.3427	52.2137		12.7685	58.9663
	59.3242	56.3218		13.7543	59.5966
	72.2314	51.2319		7.34871	58.4321
	56.5452	52.3214		8.09461	62.5964
	46.3424	54.6753		6.48084	69.5065
	72.1238	59.1231		14.6977	75.5066
	59.4357	49.1231		12.7032	74.7041
	50.1237	48.3213		9.54853	64.1206
	56.3412	53.1239		6.48328	49.6976
	62.2133	44.3414		5.08454	42.5076
	56.1231	52.8386		7.43898	79.6222
	63.2133	48.2509		8.40873	72.5661
	69.2132	49.5489		5.70835	74.6792
	72.1432	46.5965		12.6077	76.2917
	69.2313	56.3875		16.4396	52.124
	50.2313	52.6755		23.7043	71.2064
Average	57.8256	52.8093		10.1055	66.083
SD	10.3621	4.92166		4.84056	10.3276
P value (two-tailed Student’s t-test)	0.0579			<0.0001

## Sheet: Fig.S1D
	Day4 ETX-E-cadherin			Day4 ETX-P-cadherin			E5.5 NE-E-cadherin			E5.5 NE-P-cadherin
	ES compartment	TS compartment		ES compartment	TS compartment		EPI compartment	ExE compartment		EPI compartment	ExE compartment
Intensity (AU)	60.4535	62.2134		23.1237	50.9651		75.9935	69.0426		5.34955	67.232
	65.2312	67.4234		12.4377	61.8262		70.1294	68.4393		3.54965	69.433
	72.3213	69.3413		11.2786	67.9746		62.5398	75.3247		7.03947	72.4398
	52.3213	63.1231		5.95432	62.4961		68.9048	72.544		12.4867	50.9764
	50.2355	48.1231		16.3485	50.9636		59.0365	59.8424		4.56856	52.4397
	63.2143	50.3213		9.59347	54.9562		68.8152	57.3482		9.32868	58.9367
	58.2144	72.2132		8.09343	59.9464		73.5497	70.5895		7.93644	62.4398
	49.3245	78.1231		3.47606	48.5936		70.9613	69.8153		4.59679	69.9417
	67.3245	79.2131		2.4864	69.9364		82.4865	68.3065		2.48765	55.6499
	70.3423	63.1233		11.2396	89.8512		65.9126	66.9578		7.95742	69.0912
	72.4325	59.1324		14.5483	43.9612		75.3913	82.3965		8.96351	72.5397
	50.3244	52.1231		18.2308	50.8326		59.0936	87.0582		5.34928	70.9124
	63.3243	49.1231		16.2386	42.9744		64.9662	83.4968		5.10277	79.433
	49.3423	58.2132		13.5946	68.858		77.2196	89.9582		4.06192	82.4936
	79.3242	67.1231		12.5967	72.9753		75.1058	65.3247		2.53977	86.214
	52.2314	71.1233		7.30756	54.5974		78.6095	63.6911		7.07643	69.4161
	51.1213	68.1231		9.01755	65.6976		73.9562	58.9491		5.07661	72.9152
	79.3423	63.1231		13.9438	57.4382		82.4057	52.6075		4.94368	77.0764
	49.4324	54.1231		16.232	59.1241		79.343	59.0519		3.53585
	62.4343	49.2131		14.5621	58.216
Average	60.9146	62.232		12.0152	59.6092		71.8116	69.5128		5.89215	68.8656
SD	10.2141	9.55326		5.07857	11.0713		7.15191	10.3835		2.57466	9.7664
P value (two-tailed Student’s t-test)	0.6759			<0.0001			0.432			<0.0001
