# Supplementary material for: Stem cell-derived synthetic embryos self-assemble by exploiting cadherin codes and cortical tension
Source: Nat Cell Biol. 2022 Sep 13;24(9):1341–9. doi: 10.1038/s41556-022-00984-y (PMC9481465; doi:10.1038/s41556-022-00984-y)
Supplement: Source Data Extended Data Fig. 2 — Source numerical data. [file 41556_2022_984_MOESM11_ESM.xlsx]

## Sheet: Fig.S2C
	ES-ES	EPI-EPI	TS-TS	TE-TE	XEN-XEN	VE-VE	ES-TS	EPI-TE	ES-XEN	EPI-VE	TS-XEN	TE-VE	XENi-XENi	VEi-VEi
	130.348	123.732	105.92	125.303	110.095	124.603	68.2453	46.4345	86.3454	65.244	86.2124	102.121	156.212	169.656
	122.458	104.542	133	117.786	122.528	119.686	65.5476	34.5435	89.4525	102.12	84.2454	132.112	136.54	178.54
	161.874	127.551	70.5752	110.351	128.434	121.216	92.4353	123.221	90.54	120.454	80.2112	104.122	139.454	169.545
	131.228	107.861	120.911	133.687	129.46	96.8531	105.768	112.745	90.6778	70.312	90.2441	90.2112	146.455	176.445
	131.228	107.861	120.911	161.874	127.551	90.5752	63.4224	90.7544	101.476	89.221	100.124	80.2124	156.12	177.45
	135.987	103.152	120.861	131.228	107.861	120.911	43.2545	90.455	70.4242	90.4545	105.424	80.777	168.455	175.244
	98.6145	146.635	114.751	131.228	107.861	120.911	53.7166	89.7887	132.122	95.5454	65.5444	80.6465	172.011	165.54
	101.146	130.08	128.774	135.987	103.152	120.861	39.5328	88.5454	53.2121	89.4554	67.5758	90.4545	168.212	167.214
	137.044	128.39	94.566	98.6145	146.635	114.751	96.4532	86.545	102.12	86.4242	98.2424	70.212	143.121	159.454
	105.707	115.885	138.408	101.146	130.08	128.774	90.53	94.4145	70.2124	100.122	100.122	110.445	159.54	170.212
	107.861	115.885	112.561	137.044	128.39	94.566	90.7996	82.4554	60.212	100.12	80.4545	65.1122	163.211	168.241
	120.911	138.408	123.14	88.1124	166.439	145.255	90.5244	92.42	120.12	80.45	59.1212	105.452	148.21	172.211
	131.228	97.4678	100.443	106.01	134.11	118.277	110.756	67.545	65.0455	90.445	120.212	115.246	171.011	175.215
	107.861	126.567	116.997	154.01	114.489	97.4465	120.524	69.5445	105.455	79.4542	45.454	69.4454	176.121	168.121
	120.911	135.965	148.004	103.793	143.497	115.716	64.4545	68.4545	67.1224	86.87	102.412	117.122	136.12	172.121
	135.987	135.713		139.327	88.9579	104.16	52.7585	93.5445	103.454	90.755	80.785	80.7887	140.122	178.212
	103.152	108.544		154.777		93.5237	78.9698	105.452			78.1212	90.4545		176.455
	120.861	140.492				120.12	79.5345	110.445			75.4445	95.4554		134.454
	81	116.513				135.121	80.5735	70.8768			135.524	85.4454		145.254
	102.75	131.699				132.001	82.5325	70.9768						149.545
	145.068					123.122	90.535	110.452						153.454
	99.5064					126.211	90.5368	110.544						156.4
	123.039						90.7537	75.424						143.544
	126.633						90.4526	105.454						149.212
Average	120.1	122.147	116.655	125.31	124.346	116.575	80.5254	87.1266	87.9995	89.8404	87.1303	92.9387	155.057	164.656
SD	18.1352	14.1481	18.8523	21.5252	18.9414	14.5747	20.5874	21.4363	22.3486	13.005	21.3499	17.9862	13.8048	12.6639
Min	81	97.4678	70.5752	88.1124	88.9579	90.5752	39.5328	34.5435	53.2121	65.244	45.454	65.1122	136.12	134.454
Max	161.874	146.635	148.004	161.874	166.439	145.255	120.524	123.221	132.122	120.454	135.524	132.112	176.121	178.54
		Tukey's multiple comparisons test			Mean Diff.	95.00% CI of diff.	Below threshold?	Adjusted P Value
		ES-ES vs. EPI-EPI	ES-ES vs. EPI-EPI	ES-ES vs. EPI-EPI	-2.047	-20.60 to 16.51	No	>0.9999
		ES-ES vs. TS-TS	ES-ES vs. TS-TS	ES-ES vs. TS-TS	3.445	-16.73 to 23.62	No	>0.9999
		ES-ES vs. TE-TE	ES-ES vs. TE-TE	ES-ES vs. TE-TE	-5.21	-24.64 to 14.22	No	0.9997
		ES-ES vs. XEN-XEN	ES-ES vs. XEN-XEN	ES-ES vs. XEN-XEN	-4.246	-24.03 to 15.53	No	>0.9999
		ES-ES vs. VE-VE	ES-ES vs. VE-VE	ES-ES vs. VE-VE	3.525	-14.56 to 21.61	No	>0.9999
		ES-ES vs. ES-TS	ES-ES vs. ES-TS	ES-ES vs. ES-TS	39.57	21.88 to 57.27	Yes	<0.0001
		ES-ES vs. EPI-TE	ES-ES vs. EPI-TE	ES-ES vs. EPI-TE	32.97	15.28 to 50.67	Yes	<0.0001
		ES-ES vs. ES-XEN	ES-ES vs. ES-XEN	ES-ES vs. ES-XEN	32.1	12.32 to 51.88	Yes	<0.0001
		ES-ES vs. EPI-VE	ES-ES vs. EPI-VE	ES-ES vs. EPI-VE	30.26	10.48 to 50.04	Yes	<0.0001
		ES-ES vs. TS-XEN	ES-ES vs. TS-XEN	ES-ES vs. TS-XEN	32.97	14.15 to 51.79	Yes	<0.0001
		ES-ES vs. TE-VE	ES-ES vs. TE-VE	ES-ES vs. TE-VE	27.16	8.341 to 45.98	Yes	0.0002
		ES-ES vs. XENi-XENi	ES-ES vs. XENi-XENi	ES-ES vs. XENi-XENi	-34.96	-54.74 to -15.18	Yes	<0.0001
		ES-ES vs. VEi-VEi	ES-ES vs. VEi-VEi	ES-ES vs. VEi-VEi	-44.56	-62.25 to -26.86	Yes	<0.0001
		EPI-EPI vs. TS-TS	EPI-EPI vs. TS-TS	EPI-EPI vs. TS-TS	5.492	-15.44 to 26.43	No	0.9998
		EPI-EPI vs. TE-TE	EPI-EPI vs. TE-TE	EPI-EPI vs. TE-TE	-3.163	-23.38 to 17.05	No	>0.9999
		EPI-EPI vs. XEN-XEN	EPI-EPI vs. XEN-XEN	EPI-EPI vs. XEN-XEN	-2.199	-22.76 to 18.36	No	>0.9999
		EPI-EPI vs. VE-VE	EPI-EPI vs. VE-VE	EPI-EPI vs. VE-VE	5.572	-13.36 to 24.51	No	0.9993
		EPI-EPI vs. ES-TS	EPI-EPI vs. ES-TS	EPI-EPI vs. ES-TS	41.62	23.07 to 60.18	Yes	<0.0001
		EPI-EPI vs. EPI-TE	EPI-EPI vs. EPI-TE	EPI-EPI vs. EPI-TE	35.02	16.46 to 53.58	Yes	<0.0001
		EPI-EPI vs. ES-XEN	EPI-EPI vs. ES-XEN	EPI-EPI vs. ES-XEN	34.15	13.59 to 54.70	Yes	<0.0001
		EPI-EPI vs. EPI-VE	EPI-EPI vs. EPI-VE	EPI-EPI vs. EPI-VE	32.31	11.75 to 52.86	Yes	<0.0001
		EPI-EPI vs. TS-XEN	EPI-EPI vs. TS-XEN	EPI-EPI vs. TS-XEN	35.02	15.38 to 54.65	Yes	<0.0001
		EPI-EPI vs. TE-VE	EPI-EPI vs. TE-VE	EPI-EPI vs. TE-VE	29.21	9.574 to 48.84	Yes	<0.0001
		EPI-EPI vs. XENi-XENi	EPI-EPI vs. XENi-XENi	EPI-EPI vs. XENi-XENi	-32.91	-53.47 to -12.35	Yes	<0.0001
		EPI-EPI vs. VEi-VEi	EPI-EPI vs. VEi-VEi	EPI-EPI vs. VEi-VEi	-42.51	-61.06 to -23.95	Yes	<0.0001
		TS-TS vs. TE-TE	TS-TS vs. TE-TE	TS-TS vs. TE-TE	-8.656	-30.37 to 13.05	No	0.9864
		TS-TS vs. XEN-XEN	TS-TS vs. XEN-XEN	TS-TS vs. XEN-XEN	-7.692	-29.72 to 14.33	No	0.996
		TS-TS vs. VE-VE	TS-TS vs. VE-VE	TS-TS vs. VE-VE	0.0793	-20.44 to 20.60	No	>0.9999
		TS-TS vs. ES-TS	TS-TS vs. ES-TS	TS-TS vs. ES-TS	36.13	15.96 to 56.30	Yes	<0.0001
		TS-TS vs. EPI-TE	TS-TS vs. EPI-TE	TS-TS vs. EPI-TE	29.53	9.356 to 49.70	Yes	0.0001
		TS-TS vs. ES-XEN	TS-TS vs. ES-XEN	TS-TS vs. ES-XEN	28.66	6.629 to 50.68	Yes	0.0013
		TS-TS vs. EPI-VE	TS-TS vs. EPI-VE	TS-TS vs. EPI-VE	26.81	4.788 to 48.84	Yes	0.0039
		TS-TS vs. TS-XEN	TS-TS vs. TS-XEN	TS-TS vs. TS-XEN	29.52	8.356 to 50.69	Yes	0.0003
		TS-TS vs. TE-VE	TS-TS vs. TE-VE	TS-TS vs. TE-VE	23.72	2.548 to 44.88	Yes	0.0132
		TS-TS vs. XENi-XENi	TS-TS vs. XENi-XENi	TS-TS vs. XENi-XENi	-38.4	-60.43 to -16.38	Yes	<0.0001
		TS-TS vs. VEi-VEi	TS-TS vs. VEi-VEi	TS-TS vs. VEi-VEi	-48	-68.17 to -27.83	Yes	<0.0001
		TE-TE vs. XEN-XEN	TE-TE vs. XEN-XEN	TE-TE vs. XEN-XEN	0.9642	-20.38 to 22.31	No	>0.9999
		TE-TE vs. VE-VE	TE-TE vs. VE-VE	TE-TE vs. VE-VE	8.735	-11.06 to 28.53	No	0.9676
		TE-TE vs. ES-TS	TE-TE vs. ES-TS	TE-TE vs. ES-TS	44.78	25.36 to 64.21	Yes	<0.0001
		TE-TE vs. EPI-TE	TE-TE vs. EPI-TE	TE-TE vs. EPI-TE	38.18	18.76 to 57.61	Yes	<0.0001
		TE-TE vs. ES-XEN	TE-TE vs. ES-XEN	TE-TE vs. ES-XEN	37.31	15.96 to 58.66	Yes	<0.0001
		TE-TE vs. EPI-VE	TE-TE vs. EPI-VE	TE-TE vs. EPI-VE	35.47	14.12 to 56.82	Yes	<0.0001
		TE-TE vs. TS-XEN	TE-TE vs. TS-XEN	TE-TE vs. TS-XEN	38.18	17.72 to 58.64	Yes	<0.0001
		TE-TE vs. TE-VE	TE-TE vs. TE-VE	TE-TE vs. TE-VE	32.37	11.91 to 52.83	Yes	<0.0001
		TE-TE vs. XENi-XENi	TE-TE vs. XENi-XENi	TE-TE vs. XENi-XENi	-29.75	-51.09 to -8.400	Yes	0.0003
		TE-TE vs. VEi-VEi	TE-TE vs. VEi-VEi	TE-TE vs. VEi-VEi	-39.35	-58.77 to -19.92	Yes	<0.0001
		XEN-XEN vs. VE-VE	XEN-XEN vs. VE-VE	XEN-XEN vs. VE-VE	7.771	-12.37 to 27.91	No	0.9898
		XEN-XEN vs. ES-TS	XEN-XEN vs. ES-TS	XEN-XEN vs. ES-TS	43.82	24.04 to 63.60	Yes	<0.0001
		XEN-XEN vs. EPI-TE	XEN-XEN vs. EPI-TE	XEN-XEN vs. EPI-TE	37.22	17.44 to 57.00	Yes	<0.0001
		XEN-XEN vs. ES-XEN	XEN-XEN vs. ES-XEN	XEN-XEN vs. ES-XEN	36.35	14.68 to 58.01	Yes	<0.0001
		XEN-XEN vs. EPI-VE	XEN-XEN vs. EPI-VE	XEN-XEN vs. EPI-VE	34.51	12.84 to 56.17	Yes	<0.0001
		XEN-XEN vs. TS-XEN	XEN-XEN vs. TS-XEN	XEN-XEN vs. TS-XEN	37.22	16.42 to 58.01	Yes	<0.0001
		XEN-XEN vs. TE-VE	XEN-XEN vs. TE-VE	XEN-XEN vs. TE-VE	31.41	10.61 to 52.20	Yes	<0.0001
		XEN-XEN vs. XENi-XENi	XEN-XEN vs. XENi-XENi	XEN-XEN vs. XENi-XENi	-30.71	-52.38 to -9.043	Yes	0.0002
		XEN-XEN vs. VEi-VEi	XEN-XEN vs. VEi-VEi	XEN-XEN vs. VEi-VEi	-40.31	-60.09 to -20.53	Yes	<0.0001
		VE-VE vs. ES-TS	VE-VE vs. ES-TS	VE-VE vs. ES-TS	36.05	17.96 to 54.14	Yes	<0.0001
		VE-VE vs. EPI-TE	VE-VE vs. EPI-TE	VE-VE vs. EPI-TE	29.45	11.36 to 47.54	Yes	<0.0001
		VE-VE vs. ES-XEN	VE-VE vs. ES-XEN	VE-VE vs. ES-XEN	28.58	8.439 to 48.71	Yes	0.0002
		VE-VE vs. EPI-VE	VE-VE vs. EPI-VE	VE-VE vs. EPI-VE	26.73	6.598 to 46.87	Yes	0.0009
		VE-VE vs. TS-XEN	VE-VE vs. TS-XEN	VE-VE vs. TS-XEN	29.45	10.25 to 48.64	Yes	<0.0001
		VE-VE vs. TE-VE	VE-VE vs. TE-VE	VE-VE vs. TE-VE	23.64	4.442 to 42.83	Yes	0.0033
		VE-VE vs. XENi-XENi	VE-VE vs. XENi-XENi	VE-VE vs. XENi-XENi	-38.48	-58.62 to -18.35	Yes	<0.0001
		VE-VE vs. VEi-VEi	VE-VE vs. VEi-VEi	VE-VE vs. VEi-VEi	-48.08	-66.17 to -29.99	Yes	<0.0001
		ES-TS vs. EPI-TE	ES-TS vs. EPI-TE	ES-TS vs. EPI-TE	-6.601	-24.29 to 11.09	No	0.9925
		ES-TS vs. ES-XEN	ES-TS vs. ES-XEN	ES-TS vs. ES-XEN	-7.474	-27.25 to 12.31	No	0.9916
		ES-TS vs. EPI-VE	ES-TS vs. EPI-VE	ES-TS vs. EPI-VE	-9.315	-29.10 to 10.47	No	0.9462
		ES-TS vs. TS-XEN	ES-TS vs. TS-XEN	ES-TS vs. TS-XEN	-6.605	-25.42 to 12.22	No	0.9958
		ES-TS vs. TE-VE	ES-TS vs. TE-VE	ES-TS vs. TE-VE	-12.41	-31.23 to 6.407	No	0.6055
		ES-TS vs. XENi-XENi	ES-TS vs. XENi-XENi	ES-TS vs. XENi-XENi	-74.53	-94.31 to -54.75	Yes	<0.0001
		ES-TS vs. VEi-VEi	ES-TS vs. VEi-VEi	ES-TS vs. VEi-VEi	-84.13	-101.8 to -66.44	Yes	<0.0001
		EPI-TE vs. ES-XEN	EPI-TE vs. ES-XEN	EPI-TE vs. ES-XEN	-0.8729	-20.65 to 18.91	No	>0.9999
		EPI-TE vs. EPI-VE	EPI-TE vs. EPI-VE	EPI-TE vs. EPI-VE	-2.714	-22.49 to 17.07	No	>0.9999
		EPI-TE vs. TS-XEN	EPI-TE vs. TS-XEN	EPI-TE vs. TS-XEN	-0.003682	-18.82 to 18.82	No	>0.9999
		EPI-TE vs. TE-VE	EPI-TE vs. TE-VE	EPI-TE vs. TE-VE	-5.812	-24.63 to 13.01	No	0.9988
		EPI-TE vs. XENi-XENi	EPI-TE vs. XENi-XENi	EPI-TE vs. XENi-XENi	-67.93	-87.71 to -48.15	Yes	<0.0001
		EPI-TE vs. VEi-VEi	EPI-TE vs. VEi-VEi	EPI-TE vs. VEi-VEi	-77.53	-95.22 to -59.84	Yes	<0.0001
		ES-XEN vs. EPI-VE	ES-XEN vs. EPI-VE	ES-XEN vs. EPI-VE	-1.841	-23.51 to 19.83	No	>0.9999
		ES-XEN vs. TS-XEN	ES-XEN vs. TS-XEN	ES-XEN vs. TS-XEN	0.8692	-19.93 to 21.66	No	>0.9999
		ES-XEN vs. TE-VE	ES-XEN vs. TE-VE	ES-XEN vs. TE-VE	-4.939	-25.73 to 15.86	No	>0.9999
		ES-XEN vs. XENi-XENi	ES-XEN vs. XENi-XENi	ES-XEN vs. XENi-XENi	-67.06	-88.73 to -45.39	Yes	<0.0001
		ES-XEN vs. VEi-VEi	ES-XEN vs. VEi-VEi	ES-XEN vs. VEi-VEi	-76.66	-96.44 to -56.88	Yes	<0.0001
		EPI-VE vs. TS-XEN	EPI-VE vs. TS-XEN	EPI-VE vs. TS-XEN	2.71	-18.09 to 23.51	No	>0.9999
		EPI-VE vs. TE-VE	EPI-VE vs. TE-VE	EPI-VE vs. TE-VE	-3.098	-23.89 to 17.70	No	>0.9999
		EPI-VE vs. XENi-XENi	EPI-VE vs. XENi-XENi	EPI-VE vs. XENi-XENi	-65.22	-86.89 to -43.55	Yes	<0.0001
		EPI-VE vs. VEi-VEi	EPI-VE vs. VEi-VEi	EPI-VE vs. VEi-VEi	-74.82	-94.60 to -55.04	Yes	<0.0001
		TS-XEN vs. TE-VE	TS-XEN vs. TE-VE	TS-XEN vs. TE-VE	-5.808	-25.69 to 14.08	No	0.9994
		TS-XEN vs. XENi-XENi	TS-XEN vs. XENi-XENi	TS-XEN vs. XENi-XENi	-67.93	-88.72 to -47.13	Yes	<0.0001
		TS-XEN vs. VEi-VEi	TS-XEN vs. VEi-VEi	TS-XEN vs. VEi-VEi	-77.53	-96.35 to -58.71	Yes	<0.0001
		TE-VE vs. XENi-XENi	TE-VE vs. XENi-XENi	TE-VE vs. XENi-XENi	-62.12	-82.91 to -41.32	Yes	<0.0001
		TE-VE vs. VEi-VEi	TE-VE vs. VEi-VEi	TE-VE vs. VEi-VEi	-71.72	-90.54 to -52.90	Yes	<0.0001
		XENi-XENi vs. VEi-VEi	XENi-XENi vs. VEi-VEi	XENi-XENi vs. VEi-VEi	-9.599	-29.38 to 10.18	No	0.9328

## Sheet: Fig.S2E
E-cadherin									P-cadherin
	rep1	rep2	rep3	rep4						rep1	rep2	rep3	rep4
Gapdh	27.073	26.7011	26.6046	27.5996					Gapdh	21.8245	22.1811	22.0912	21.2703
WT ES	24.6262	24.7276	24.4704	27.569					WT ES	32.8553	32.4369	33.3896	33.6448
E-cadherin KD ES	26.59	27.6541	26.9872	29.6824					P-cadherin KD ES	35.9624	35.2373	36.9444	37.1458
WT TS	24.1212	24.9913	24.0062	26.9907					P-cadherin OE ES	30.5769	30.7359	30.6985	32.3148
E-cadherin KD TS	27.0616	27.0983	26.9422	29.3187					WT TS	29.9117	29.0128	29.9528	31.1876
WT XEN	25.0545	25.5322	25.2154	28.3181					P-cadherin KD TS	33.8685	33.1575	34.6078	33.6885
E-cadherin KD XEN	28.0255	27.3912	26.3942	29.6854					WT XEN	33.9153	33.2503	35.2538	35.3942
									P-cadherin KD XEN	36.1722	36.0779	37.0369	36.9141
	WT ES	E-cadherin KD ES	WT TS	E-cadherin KD TS	WT XEN	E-cadherin KD XEN				WT ES	P-cadherin KD ES	P-cadherin OE ES	WT TS	P-cadherin KD TS	WT XEN	P-cadherin KD XEN
	1	0.256354	1.41917	0.184878	0.743146	0.0947838				1	0.116049	4.85138	7.69278	0.495424	0.479624	0.100346
	1	0.131535	0.832981	0.193351	0.572542	0.157828				1	0.143544	3.25119	10.7337	0.606835	0.569047	0.0801604
	1	0.174732	1.37956	0.18027	0.596656	0.263565				1	0.0850973	6.4581	10.8292	0.429834	0.274687	0.0798144
	1	0.231108	1.49317	0.297365	0.594996	0.230625				1	0.0883294	2.51404	5.4915	0.970207	0.297427	0.103719
Average	1	0.198432	1.28122	0.213966	0.626835	0.1867			Average	1	0.108255	4.26868	8.6868	0.625575	0.405197	0.09101
SD	0	0.0561535	0.302513	0.0558627	0.0783168	0.0755422			SD	0	0.0273212	1.75567	2.58056	0.241092	0.142634	0.0128029
t-test	<0.0001		0.0004		0.0002				t-test	<0.0001		0.0098	0.0008		0.0046
rep1									rep1
	Average Cdh1	Average gapdh	DCt	DDCt	Relative levels					Average Cdh1	Average gapdh	DCt	DDCt	Relative levels
WT ES	24.6262	27.073	-2.44674	0	1				WT ES	32.8553	21.8245	11.0307	0	1
E-cadherin KD ES	26.59	27.073	-0.482946	1.96379	0.256354				P-cadherin KD ES	35.9624	21.8245	14.1379	3.10719	0.116049
WT TS	24.1212	27.073	-2.95179	-0.505051	1.41917				P-cadherin OE ES	30.5769	21.8245	8.75232	-2.2784	4.85138
E-cadherin KD TS	27.0616	27.073	-0.0113841	2.43535	0.184878				WT TS	29.9117	21.8245	8.08721	-2.94351	7.69278
WT XEN	25.0545	27.073	-2.01845	0.428282	0.743146				P-cadherin KD TS	33.8685	21.8245	12.044	1.01326	0.495424
E-cadherin KD XEN	28.0255	27.073	0.95248	3.39922	0.0947838				WT XEN	33.9153	21.8245	12.0907	1.06002	0.479624
									P-cadherin KD XEN	36.1722	21.8245	14.3477	3.31695	0.100346
rep2									rep2
	Average Cdh1	Average gapdh	DCt	DDCt	Relative levels					Average Cdh1	Average gapdh	DCt	DDCt	Relative levels
WT ES	24.7276	26.7011	-1.97351	0	1				WT ES	32.4369	22.1811	10.2558	0	1
E-cadherin KD ES	27.6541	26.7011	0.952972	2.92648	0.131535				P-cadherin KD ES	35.2373	22.1811	13.0562	2.80044	0.143544
WT TS	24.9913	26.7011	-1.70987	0.263644	0.832981				P-cadherin OE ES	30.7359	22.1811	8.55479	-1.70097	3.25119
E-cadherin KD TS	27.0983	26.7011	0.397197	2.37071	0.193351				WT TS	29.0128	22.1811	6.83168	-3.42408	10.7337
WT XEN	25.5322	26.7011	-1.16896	0.804547	0.572542				P-cadherin KD TS	33.1575	22.1811	10.9764	0.720625	0.606835
E-cadherin KD XEN	27.3912	26.7011	0.690066	2.66358	0.157828				WT XEN	33.2503	22.1811	11.0691	0.813379	0.569047
									P-cadherin KD XEN	36.0779	22.1811	13.8967	3.64097	0.0801604
rep3									rep3
	Average Cdh1	Average gapdh	DCt	DDCt	Relative levels					Average Cdh1	Average gapdh	DCt	DDCt	Relative levels
WT ES	24.4704	26.6046	-2.13423	0	1				WT ES	33.3896	22.0912	11.2985	0	1
E-cadherin KD ES	26.9872	26.6046	0.382548	2.51678	0.174732				P-cadherin KD ES	36.9444	22.0912	14.8532	3.55474	0.0850973
WT TS	24.0062	26.6046	-2.59844	-0.464204	1.37956				P-cadherin OE ES	30.6985	22.0912	8.60739	-2.69111	6.4581
E-cadherin KD TS	26.9422	26.6046	0.337537	2.47177	0.18027				WT TS	29.9528	22.0912	7.86164	-3.43686	10.8292
WT XEN	25.2154	26.6046	-1.3892	0.745029	0.596656				P-cadherin KD TS	34.6078	22.0912	12.5166	1.21815	0.429834
E-cadherin KD XEN	26.3942	26.6046	-0.210467	1.92377	0.263565				WT XEN	35.2538	22.0912	13.1626	1.86414	0.274687
									P-cadherin KD XEN	37.0369	22.0912	14.9457	3.64721	0.0798144
rep4									rep4
	Average Cdh1	Average gapdh	DCt	DDCt	Relative levels					Average Cdh1	Average gapdh	DCt	DDCt	Relative levels
WT ES	27.569	27.5996	-0.030611	0	1				WT ES	33.6448	21.2703	12.3745	0	1
E-cadherin KD ES	29.6824	27.5996	2.08275	2.11336	0.231108				P-cadherin KD ES	37.1458	21.2703	15.8754	3.50096	0.0883294
WT TS	26.9907	27.5996	-0.608992	-0.57838	1.49317				P-cadherin OE ES	32.3148	21.2703	11.0445	-1.33001	2.51404
E-cadherin KD TS	29.3187	27.5996	1.71908	1.74969	0.297365				WT TS	31.1876	21.2703	9.91728	-2.4572	5.4915
WT XEN	28.3181	27.5996	0.718438	0.749049	0.594996				P-cadherin KD TS	33.6885	21.2703	12.4181	0.0436351	0.970207
E-cadherin KD XEN	29.6854	27.5996	2.08577	2.11638	0.230625				WT XEN	35.3942	21.2703	14.1239	1.74939	0.297427
									P-cadherin KD XEN	36.9141	21.2703	15.6437	3.26924	0.103719
