# Supplementary material for: Stem cell-derived synthetic embryos self-assemble by exploiting cadherin codes and cortical tension
Source: Nat Cell Biol. 2022 Sep 13;24(9):1341–9. doi: 10.1038/s41556-022-00984-y (PMC9481465; doi:10.1038/s41556-022-00984-y)
Supplement: Source Data Extended Data Fig. 3 — Source numerical data. [file 41556_2022_984_MOESM12_ESM.xlsx]

## Sheet: Figure.S3A
		Exp1					Exp2					Exp3
		0.5h	12h	24h	48h	72h	0.5h	12h	24h	48h	72h	0.5h	12h	24h	48h	72h
	Well-sorted	0	30	55	38	22	0	29	55	48	43	0	20	50	48	28
	Total	162	450	320	296	168	182	490	373	301	234	171	352	381	291	300
	Pecentage	0	6.66667	17.1875	12.8378	13.0952	0	5.91837	14.7453	15.9468	18.3761	0	5.68182	13.1234	16.4948	9.33333

## Sheet: Figure.S3C
	TS			ES			XEN
Time (h)	mean	SD		mean	SD		mean	SD
0.1	0.0570774	0.0291807		0.0557469	0.0224807		0.0629721	0.0363354
0.2	0.0554091	0.0134974		0.0471138	0.0299736		0.059562	0.0340348
0.3	0.0524633	0.0145117		0.0337031	0.0147633		0.0512644	0.0414809
0.4	0.0522259	0.0157265		0.0330256	0.0187224		0.0471281	0.0341678
0.5	0.049936	0.0129862		0.0311705	0.0176831		0.0439819	0.0248898
0.6	0.0488838	0.0174563		0.0297114	0.0108675		0.0429721	0.0262354
0.7	0.0468494	0.0149456		0.0286172	0.0150649		0.039562	0.0239348
0.8	0.0468372	0.0268718		0.0281562	0.0181239		0.0376436	0.0212809
0.9	0.0467599	0.0180874		0.0276142	0.0195589		0.0371281	0.0240678
1	0.0464969	0.0139856		0.0269017	0.0142082		0.0369819	0.0146433
1.1	0.0424555	0.0161478		0.0269007	0.00929217		0.0358974	0.0122734
1.2	0.0419552	0.0162089		0.0266514	0.00940133		0.0357565	0.0160471
1.3	0.0377943	0.0174669		0.0260815	0.010819		0.0355388	0.0105951
1.4	0.0374882	0.0194421		0.0258951	0.0108149		0.0352515	0.0188337
1.5	0.0362808	0.0165738		0.0258475	0.00795058		0.0350989	0.0159669
1.6	0.0360302	0.0149251		0.025033	0.00878994		0.034978	0.0100993
1.7	0.0347582	0.0148836		0.0248073	0.00723134		0.0347863	0.0193908
1.8	0.0333453	0.0166738		0.0247557	0.00685256		0.0347332	0.0146493
1.9	0.0331552	0.0154181		0.0247098	0.00959368		0.0345524	0.0154146
2	0.032192	0.0132913		0.0245186	0.00917986		0.0343285	0.0135421
2.1	0.0320897	0.0168898		0.0244299	0.00891809		0.0341552	0.0136902
2.2	0.0298683	0.0135817		0.0238904	0.0137507		0.0337482	0.0125135
2.3	0.0292986	0.0138884		0.0238294	0.00876254		0.0337291	0.0142678
2.4	0.0286697	0.0128694		0.0237003	0.00884567		0.033453	0.0138134
2.5	0.0283057	0.00927369		0.0236517	0.00809383		0.033189	0.0132878
2.6	0.0279867	0.0188295		0.0235676	0.00810504		0.033076	0.0168467
2.7	0.0279617	0.0173442		0.0233215	0.0102651		0.0330203	0.0129288
2.8	0.0278092	0.00890672		0.0232547	0.00811378		0.0325095	0.0145309
2.9	0.0276993	0.00841088		0.0231268	0.00906206		0.0324263	0.0130557
3	0.0276382	0.00945912		0.0231267	0.0117614		0.0324185	0.0157123
3.1	0.0270582	0.00909636		0.0231236	0.0134667		0.0323263	0.0166674
3.2	0.0268428	0.00930798		0.022425	0.00735017		0.032261	0.0144341
3.3	0.0261375	0.00675498		0.0222224	0.00842181		0.0320878	0.0184916
3.4	0.0260504	0.00410038		0.0221096	0.0113939		0.0319512	0.0120811
3.5	0.0257363	0.00168984		0.0220314	0.0121262		0.0317839	0.0128456
3.6	0.0257352	0.00808736		0.0218296	0.0114043		0.0316684	0.0126277
3.7	0.0255869	0.00995524		0.0216954	0.00801564		0.0314739	0.0136817
3.8	0.0254349	0.00930311		0.0216898	0.00825629		0.0313777	0.013448
3.9	0.0252918	0.00913672		0.0215852	0.00641809		0.0313538	0.016173
4	0.0250278	0.00567434		0.0215512	0.00934667		0.0310108	0.0138266
4.1	0.0247537	0.00107853		0.0213155	0.0133681		0.0309431	0.0126687
4.2	0.0245303	0.00682701		0.0213059	0.0112892		0.0308694	0.0123442
4.3	0.0244941	0.00823118		0.0212076	0.0161557		0.0304612	0.0132322
4.4	0.0244041	0.00588199		0.021065	0.0123533		0.0304604	0.0150788
4.5	0.0243906	0.00926736		0.0209701	0.0106		0.0303975	0.020068
4.6	0.0243419	0.00919778		0.0208755	0.00939346		0.030081	0.0187153
4.7	0.0241781	0.00803886		0.0208041	0.00880534		0.030004	0.0155054
4.8	0.0241578	0.0085416		0.0206942	0.00671412		0.0299901	0.0107055
4.9	0.0240993	0.00625386		0.0206731	0.0081614		0.0299351	0.0113048
5	0.0239725	0.00814154		0.0206197	0.00675321		0.0299275	0.0129765
5.1	0.0238299	0.0095964		0.0205889	0.00981773		0.0298602	0.0129418
5.2	0.0238041	0.00613804		0.0203664	0.0083886		0.0298487	0.0185678
5.3	0.0236311	0.00859541		0.0200222	0.00940029		0.0298411	0.01194
5.4	0.0235369	0.0081596		0.0200206	0.00722062		0.0297126	0.0171879
5.5	0.0233597	0.00918178		0.0199917	0.0162176		0.0296383	0.0154982
5.6	0.023341	0.012113		0.0198158	0.0104328		0.0294717	0.0176266
5.7	0.0232113	0.00865006		0.0196858	0.0130296		0.029399	0.00964787
5.8	0.0231059	0.00838088		0.0196323	0.0100334		0.0293255	0.00878074
5.9	0.0230123	0.00672365		0.0196162	0.00864007		0.0292867	0.00839471
6	0.0226991	0.00542677		0.0195658	0.00802374		0.0291929	0.015929
6.1	0.0224549	0.00634828		0.0195462	0.00995241		0.0285178	0.00861
6.2	0.0223857	0.00618485		0.0194594	0.00809917		0.0284744	0.009572
6.3	0.0221725	0.00656817		0.0192471	0.00993601		0.0284738	0.009482
6.4	0.0221113	0.00766739		0.0192065	0.00829768		0.0283433	0.010269
6.5	0.0221056	0.00636877		0.0191917	0.0100309		0.0282246	0.008778
6.6	0.0220481	0.00626783		0.0190959	0.0081289		0.0281949	0.010792
6.7	0.021803	0.00961691		0.0190802	0.00912306		0.0281748	0.009898
6.8	0.0217257	0.00646179		0.0190094	0.00798706		0.0280157	0.011808
6.9	0.0216646	0.00773241		0.0187907	0.0096713		0.0278981	0.013137
7	0.0215226	0.00760831		0.01875	0.0075599		0.0278979	0.011808
7.1	0.021516	0.00852128		0.0187082	0.00857929		0.0278303	0.009249
7.2	0.0214657	0.00754717		0.0186764	0.0116628		0.027742	0.009716
7.3	0.0214218	0.0121232		0.0185677	0.00746076		0.0277366	0.009779
7.4	0.021413	0.00612889		0.0185389	0.0073562		0.0277145	0.009113
7.5	0.021391	0.00637531		0.0185376	0.00774784		0.027659	0.010003
7.6	0.0213191	0.00635838		0.0184733	0.00831638		0.0273956	0.018602
7.7	0.0211362	0.00599362		0.0184095	0.00831627		0.0273659	0.011116
7.8	0.0211123	0.00802913		0.0183708	0.00835861		0.0272784	0.012114
7.9	0.0211108	0.00598354		0.0183482	0.00590296		0.0272468	0.012955
8	0.0211088	0.00849548		0.0183024	0.00866572		0.0272377	0.008913
8.1	0.0211043	0.00677536		0.0182998	0.0113292		0.0272033	0.017661
8.2	0.0208759	0.00854126		0.0181948	0.00958537		0.0271356	0.011809
8.3	0.0208423	0.00938333		0.0181691	0.00623199		0.0270809	0.009847
8.4	0.0208133	0.0063983		0.0180841	0.00767017		0.0270185	0.012962
8.5	0.0208105	0.00739427		0.018038	0.00872523		0.0269214	0.013631
8.6	0.0207016	0.00697552		0.018035	0.011188		0.0268638	0.008508
8.7	0.0206468	0.00630088		0.0180329	0.00850539		0.0268252	0.012323
8.8	0.0206277	0.00853943		0.017956	0.00968542		0.0266278	0.009221
8.9	0.0205503	0.00692415		0.0178773	0.00775571		0.0264793	0.009401
9	0.0205097	0.00814925		0.0178659	0.00762314		0.0264349	0.009575
9.1	0.0204517	0.00681159		0.0178247	0.00665024		0.0263994	0.0158
9.2	0.0204073	0.00594811		0.0178025	0.0124824		0.0263465	0.011232
9.3	0.0203619	0.00724565		0.0177933	0.00819294		0.026279	0.012573
9.4	0.0203442	0.00759324		0.0176891	0.0124653		0.0262008	0.012974
9.5	0.020324	0.00577253		0.017672	0.00874966		0.02611	0.013105
9.6	0.0202903	0.00734481		0.0175839	0.0105023		0.0261069	0.010007
9.7	0.0200722	0.00729179		0.0174961	0.00663147		0.026	0.01285
9.8	0.0200722	0.00765066		0.0174426	0.00698269		0.0259194	0.009635
9.9	0.020048	0.00637288		0.0174346	0.00784289		0.0258996	0.0118
10	0.0200392	0.00691551		0.0173336	0.0102152		0.0257566	0.010918
10.1	0.0200255	0.00635195		0.0172888	0.00782744		0.025687	0.010301
10.2	0.0200105	0.00644835		0.0172653	0.00692221		0.0256076	0.013675
10.3	0.0199948	0.00656347		0.0172496	0.00933062		0.0255507	0.01761
10.4	0.0199311	0.00781074		0.0171189	0.00708191		0.0255129	0.012294
10.5	0.0197771	0.00767601		0.0171168	0.00761231		0.0254532	0.013921
10.6	0.0197208	0.00629107		0.0170884	0.00831106		0.0253754	0.010559
10.7	0.0197135	0.00572598		0.0170331	0.0135383		0.0253211	0.011782
10.8	0.0195393	0.00777009		0.0170157	0.0100886		0.0252531	0.010185
10.9	0.019507	0.0066053		0.0169849	0.00862432		0.0252385	0.009447
11	0.0195026	0.00630055		0.0169507	0.00593743		0.0252195	0.010732
11.1	0.0195026	0.00601096		0.016903	0.0100432		0.0251995	0.010979
11.2	0.0194835	0.00728765		0.0167862	0.00706202		0.0251342	0.010202
11.3	0.0194817	0.00740106		0.0167451	0.00927657		0.0250692	0.01263
11.4	0.0194642	0.0105208		0.0167347	0.00821727		0.0250334	0.009159
11.5	0.0194449	0.00661601		0.016652	0.00846574		0.0248766	0.009335
11.6	0.0194438	0.00625998		0.0166432	0.007586		0.0248309	0.011446
11.7	0.0194136	0.00594811		0.0166345	0.0106049		0.0248139	0.010918
11.8	0.0193817	0.0064428		0.0166328	0.0122262		0.0247768	0.010676
11.9	0.0193803	0.00830354		0.0166194	0.00993971		0.024768	0.011987
12	0.019373	0.00796074		0.0166165	0.0101051		0.024708	0.010283
12.1	0.0193688	0.00703806		0.016574	0.0102073		0.0246692	0.013343
12.2	0.0192518	0.00596482		0.0164819	0.0142462		0.0246511	0.010451
12.3	0.0192299	0.00576122		0.0164749	0.00954004		0.0246475	0.011325
12.4	0.01917	0.00550176		0.0164713	0.00836091		0.0246352	0.01105
12.5	0.0191551	0.00663036		0.0164482	0.0106348		0.0246038	0.010126
12.6	0.0191496	0.00752084		0.0163557	0.0107994		0.0245602	0.011668
12.7	0.0190946	0.0101439		0.0163496	0.0122632		0.0245505	0.014909
12.8	0.0189979	0.00602548		0.0163145	0.00786021		0.0245467	0.012802
12.9	0.0189258	0.00713435		0.0162863	0.0113472		0.0245157	0.014119
13	0.0188995	0.00594837		0.0161804	0.00907377		0.0244813	0.011797
13.1	0.0188955	0.00669753		0.0161501	0.00728138		0.0244434	0.01667
13.2	0.0188557	0.00682446		0.0160342	0.00938694		0.0244409	0.012677
13.3	0.0188338	0.00905305		0.0159917	0.0101332		0.0244311	0.013964
13.4	0.0187712	0.00976897		0.0159229	0.00911369		0.0244148	0.015826
13.5	0.0187323	0.0117209		0.0159157	0.0103279		0.0244023	0.008318
13.6	0.0187162	0.00966865		0.015871	0.00901		0.0243758	0.017731
13.7	0.0186181	0.00612376		0.0158354	0.0100247		0.0243738	0.007808
13.8	0.0184829	0.0101883		0.0158172	0.00969514		0.0241842	0.01092
13.9	0.0184343	0.00734851		0.015764	0.00873337		0.0241794	0.012333
14	0.0184225	0.00838066		0.0156743	0.0090023		0.0241661	0.006565
14.1	0.0184025	0.00663531		0.0155845	0.01024		0.0241196	0.007043
14.2	0.0183622	0.00614005		0.0155748	0.00903579		0.0240811	0.007221
14.3	0.018334	0.00449137		0.0155608	0.0108637		0.0240179	0.0118
14.4	0.0183097	0.00504614		0.015517	0.00736269		0.0239797	0.007951
14.5	0.0182574	0.00679973		0.0155156	0.00879786		0.023968	0.008676
14.6	0.0182389	0.00678762		0.0154541	0.00836794		0.0238937	0.008857
14.7	0.0181924	0.0062765		0.015411	0.00951184		0.0238649	0.00962
14.8	0.0181559	0.00493626		0.015369	0.0100102		0.0238331	0.017163
14.9	0.0181396	0.00560825		0.01534	0.0112846		0.023813	0.008955
15	0.0181239	0.00456096		0.0153019	0.00823381		0.0237791	0.010723
15.1	0.0181239	0.00654243		0.0152371	0.0082121		0.0237467	0.013626
15.2	0.0181198	0.00550747		0.0151646	0.0139079		0.0237433	0.012078
15.3	0.0181115	0.00461349		0.0151054	0.0112175		0.0236775	0.012379
15.4	0.0180965	0.00904825		0.0151021	0.00880088		0.023658	0.011974
15.5	0.018037	0.00570167		0.0150831	0.00903908		0.0236518	0.009424
15.6	0.0180355	0.00677834		0.0150699	0.00234109		0.0236494	0.010425
15.7	0.0180318	0.00470694		0.0150027	0.0106349		0.023627	0.013986
15.8	0.017985	0.00534361		0.0149909	0.00971108		0.0235628	0.011538
15.9	0.0179291	0.00441968		0.0148628	0.00842269		0.0235419	0.0157
16	0.0179291	0.00622537		0.0148363	0.00456637		0.0235385	0.01106
16.1	0.0179059	0.00672628		0.0148329	0.0101284		0.0235346	0.016368
16.2	0.0178898	0.00572997		0.0147786	0.00963873		0.0235338	0.009106
16.3	0.017849	0.00473275		0.0147512	0.00462683		0.0235147	0.014854
16.4	0.0178468	0.00506034		0.0147293	0.00983736		0.0235062	0.007828
16.5	0.0178203	0.006014		0.0146473	0.00732168		0.0234922	0.010049
16.6	0.0177904	0.00728197		0.0146392	0.00788902		0.0234917	0.011103
16.7	0.0177836	0.00846898		0.0146307	0.0101129		0.0234414	0.009191
16.8	0.0177416	0.00546165		0.0146221	0.00779719		0.0234292	0.010027
16.9	0.0177277	0.00899359		0.0145979	0.00900097		0.0233855	0.013983
17	0.0177185	0.00549865		0.014592	0.00905447		0.0233404	0.008414
17.1	0.0177173	0.00966777		0.0145534	0.00567142		0.0232713	0.013654
17.2	0.0177064	0.00579868		0.0145432	0.00571994		0.0232445	0.010171
17.3	0.0176572	0.00539886		0.0145307	0.00567877		0.0232421	0.010371
17.4	0.0176572	0.00487124		0.0145135	0.00793171		0.023209	0.008731
17.5	0.0176539	0.00954487		0.0144947	0.00934576		0.0231819	0.005399
17.6	0.0175245	0.00535026		0.0144419	0.00788914		0.0231705	0.005273
17.7	0.0175215	0.00424085		0.0144354	0.00762944		0.0231574	0.008633
17.8	0.017486	0.00582877		0.0144216	0.00794678		0.0231548	0.011256
17.9	0.0174249	0.00682217		0.0143538	0.00625897		0.0230715	0.008341
18	0.0173822	0.00539366		0.0143143	0.0056727		0.023038	0.009733
18.1	0.0173599	0.00638601		0.0143084	0.00457315		0.023019	0.007471
18.2	0.0173461	0.00526893		0.0142809	0.0014233		0.0230099	0.007877
18.3	0.0173439	0.00424399		0.0142429	0.00572795		0.0229922	0.011796
18.4	0.0173274	0.0116761		0.01424	0.00457655		0.0229666	0.008758
18.5	0.017296	0.00677046		0.0141663	0.0090621		0.0229652	0.008334
18.6	0.017266	0.00655498		0.0141245	0.0107491		0.0229453	0.00808
18.7	0.0172145	0.00802797		0.0141178	0.00568075		0.0229025	0.008637
18.8	0.0171462	0.00428722		0.0141132	0.00460303		0.0228879	0.014246
18.9	0.0171455	0.00549599		0.0140905	0.00127009		0.0228732	0.005774
19	0.0171417	0.00647507		0.0140625	0.00676069		0.022844	0.007993
19.1	0.0171222	0.00597587		0.0140462	0.0106379		0.0228418	0.009702
19.2	0.0170972	0.00854998		0.0140336	0.00678545		0.0227825	0.008849
19.3	0.0170193	0.00625723		0.0139727	0.0107073		0.022778	0.00410899
19.4	0.0170184	0.00622224		0.0139611	0.00582703		0.0227027	0.010479
19.5	0.0169923	0.00506034		0.0139502	0.0096078		0.0226975	0.009152
19.6	0.0169754	0.00467412		0.0139476	0.0103683		0.0226878	0.009852
19.7	0.0169336	0.0051741		0.0139384	0.00758411		0.022634	0.008342
19.8	0.0169044	0.00800704		0.013926	0.00678515		0.0226263	0.009852
19.9	0.0168717	0.00679971		0.0139254	0.00458193		0.0226104	0.008055
20	0.0168568	0.0123428		0.0139079	0.00900627		0.0226019	0.00510106
20.1	0.0169568	0.00733724		0.0138837	0.00549073		0.0225996	0.00611966
20.2	0.0169561	0.00427556		0.0138713	0.00873283		0.0225465	0.00713153
20.3	0.0169435	0.00401918		0.0138187	0.00429619		0.022524	0.00513136
20.4	0.0169275	0.00471429		0.0138052	0.00673269		0.0225172	0.006103
20.5	0.0169191	0.00534111		0.0137674	0.00811603		0.0224959	0.009428
20.6	0.0168797	0.00554888		0.0137626	0.00832887		0.0224769	0.008678
20.7	0.0168399	0.00540751		0.0137624	0.00443913		0.0224531	0.011252
20.8	0.0168313	0.00628235		0.0137303	0.00680633		0.0224519	0.0071073
20.9	0.0167453	0.00463461		0.0137283	0.00517806		0.0224447	0.00510847
21	0.0166764	0.00517069		0.0137171	0.00813474		0.0224363	0.007795
21.1	0.0166651	0.00372425		0.0137114	0.00645957		0.0224309	0.0051156
21.2	0.0166526	0.00952166		0.0136792	0.00782469		0.0224293	0.008959
21.3	0.0166351	0.0055513		0.0136785	0.00649318		0.0224267	0.005914
21.4	0.0165605	0.00579718		0.0136777	0.00531917		0.022391	0.00514541
21.5	0.0165374	0.00657962		0.0136614	0.0102071		0.0223755	0.00911915
21.6	0.0164497	0.00611461		0.0136595	0.00923067		0.0223688	0.00618189
21.7	0.0164191	0.00496392		0.0136539	0.00494738		0.0223576	0.00914257
21.8	0.0163907	0.00652985		0.0136441	0.00906944		0.0223409	0.0081456
21.9	0.0163889	0.0105893		0.0136432	0.00379939		0.0223294	0.00413639
22	0.0163703	0.00554774		0.0135831	0.00809		0.0223089	0.00963
22.1	0.016364	0.00470148		0.0135767	0.00452889		0.0223084	0.00516587
22.2	0.0163575	0.00465365		0.0135696	0.00734444		0.022278	0.00612079
22.3	0.0163357	0.0074318		0.0135422	0.00694556		0.0222527	0.008042
22.4	0.0163328	0.00983264		0.0135413	0.0101233		0.0222244	0.00710136
22.5	0.0162896	0.00952166		0.0135397	0.00752222		0.0222201	0.0042295
22.6	0.0162773	0.00439862		0.013535	0.00340222		0.022218	0.008026
22.7	0.0162618	0.00498564		0.0135274	0.00945333		0.0222096	0.00977
22.8	0.0162571	0.00615771		0.0135115	0.00833556		0.022204	0.009972
22.9	0.0162081	0.00624808		0.0134875	0.00893778		0.0221924	0.0089
23	0.0161813	0.00516568		0.0134863	0.00473		0.0221613	0.008895
23.1	0.0161445	0.00585275		0.0134694	0.00536		0.0221485	0.008138
23.2	0.0161132	0.0107534		0.0134533	0.00958333		0.0221404	0.006544
23.3	0.016067	0.00785468		0.0134307	0.00946		0.0221359	0.008032
23.4	0.0160591	0.00654809		0.0133977	0.0101489		0.0221145	0.007081
23.5	0.0160578	0.00513964		0.0133619	0.0102167		0.0220929	0.008789
23.6	0.0160578	0.00417858		0.0133613	0.00541222		0.0220899	0.00935
23.7	0.0159954	0.00577215		0.0133609	0.00623444		0.0220817	0.009177
23.8	0.0159884	0.00529134		0.0133136	0.00656111		0.0220352	0.007648
23.9	0.0159479	0.00950315		0.0132949	0.00857111		0.022011	0.006111
24	0.0159184	0.00513728		0.0132627	0.00588667		0.022005	0.009066
24.1	0.0159102	0.00431163		0.0132489	0.00588889		0.0219935	0.007498
24.2	0.0158907	0.00529808		0.0132465	0.00608		0.021979	0.009833
24.3	0.0158827	0.00628431		0.0132447	0.0102422		0.0219361	0.006497
24.4	0.0158758	0.0116338		0.0132364	0.00763		0.0219177	0.007103
24.5	0.0158632	0.00638041		0.0132236	0.0103978		0.0219127	0.007962
24.6	0.0158571	0.00446905		0.0132222	0.0110444		0.0219069	0.007626
24.7	0.0158427	0.00653855		0.0132196	0.00677333		0.0218627	0.008938
24.8	0.0158321	0.00672017		0.0132173	0.00857778		0.0218615	0.009527
24.9	0.01583	0.00701975		0.0131792	0.00963556		0.0218589	0.008934
25	0.0158059	0.00732491		0.0131609	0.0102444		0.021853	0.008229
25.1	0.0158047	0.00562804		0.0131426	0.00812444		0.0218129	0.006858
25.2	0.0158027	0.00495535		0.013112	0.00661		0.0217951	0.001423
25.3	0.0158023	0.00631452		0.0130738	0.0100289		0.0217893	0.00721
25.4	0.0157928	0.00815105		0.0130726	0.00427222		0.0217868	0.005401
25.5	0.0157748	0.00650768		0.0130636	0.00847778		0.0217756	0.006373
25.6	0.0157476	0.00416864		0.0130557	0.00497111		0.0217731	0.004443
25.7	0.0157271	0.00581693		0.0130528	0.00686333		0.0217359	0.006569
25.8	0.0157011	0.00610615		0.0130232	0.00678667		0.0217341	0.002016
25.9	0.0156928	0.00614898		0.0130112	0.00711889		0.0217334	0.008275
26	0.0156724	0.00776936		0.0130071	0.00934889		0.0217002	0.004194
26.1	0.0156635	0.00607543		0.0130062	0.0102022		0.0216957	0.007131
26.2	0.0156565	0.0059798		0.0129684	0.0100111		0.021674	0.009985
26.3	0.0156511	0.00435942		0.0129562	0.00836667		0.0216599	0.005502
26.4	0.0156343	0.0107587		0.0129464	0.00920222		0.0216517	0.002132
26.5	0.0156035	0.0048844		0.0129138	0.00744111		0.0216517	0.007049
26.6	0.0155929	0.00643621		0.0129127	0.00935333		0.0216297	0.006468
26.7	0.0155889	0.00789491		0.0129078	0.00630444		0.0216038	0.007817
26.8	0.0155603	0.00971048		0.0128838	0.0101689		0.0215995	0.007024
26.9	0.015535	0.00628013		0.012882	0.0103833		0.0215914	0.002342
27	0.0155178	0.00577735		0.012871	0.0103733		0.0215581	0.00947
27.1	0.0155056	0.007394		0.0128532	0.00655778		0.0215545	0.00423
27.2	0.015503	0.00769763		0.0128401	0.00965667		0.0215381	0.008711
27.3	0.0154897	0.00623481		0.0128264	0.00771556		0.0215342	0.008687
27.4	0.0154897	0.00770843		0.012813	0.0100522		0.0215191	0.006085
27.5	0.0154586	0.0108591		0.0127992	0.00875778		0.0214991	0.006627
27.6	0.0154579	0.00916985		0.0127727	0.00722556		0.0214635	0.008035
27.7	0.0154085	0.00741515		0.0127693	0.00743667		0.021451	0.006228
27.8	0.0153975	0.00643621		0.0127535	0.00591333		0.0214484	0.006222
27.9	0.0153503	0.00473704		0.0127503	0.00948778		0.0214111	0.006079
28	0.0153266	0.00582587		0.0127441	0.00993333		0.0213832	0.00704
28.1	0.0153063	0.00595243		0.0127078	0.00728333		0.0213642	0.005856
28.2	0.0152788	0.00688851		0.0127039	0.00625889		0.0213199	0.00971
28.3	0.0152695	0.00508726		0.0126303	0.00834444		0.0213164	0.006078
28.4	0.0152666	0.00610615		0.012613	0.00657111		0.0213067	0.006233
28.5	0.0152565	0.00699377		0.0126084	0.00487778		0.0212728	0.006486
28.6	0.015241	0.00958091		0.0125864	0.00590333		0.0212667	0.008482
28.7	0.0151725	0.00561592		0.012584	0.00645778		0.0212514	0.009401
28.8	0.0151688	0.0095144		0.0125716	0.00865889		0.0212498	0.00718
28.9	0.015168	0.00630773		0.0125674	0.0101033		0.0212141	0.005775
29	0.0151596	0.00662657		0.0125648	0.00572778		0.0211954	0.007217
29.1	0.0150971	0.00584847		0.012558	0.00962111		0.0211903	0.005645
29.2	0.0150825	0.0074855		0.0125515	0.00888333		0.0211895	0.004548
29.3	0.0150815	0.00557197		0.0124931	0.00557222		0.0211717	0.009855
29.4	0.0150722	0.00958709		0.0124864	0.00598222		0.021164	0.006324
29.5	0.0150584	0.00506104		0.0124684	0.00441778		0.0211637	0.006244
29.6	0.0150074	0.00548317		0.0124523	0.0100844		0.0211447	0.007316
29.7	0.0149966	0.00651488		0.0124375	0.00351778		0.0211435	0.006145
29.8	0.0149854	0.00816029		0.0124179	0.00403		0.0211282	0.005906
29.9	0.0149668	0.0051751		0.0124059	0.00985889		0.0211102	0.007173
30	0.014914	0.00543379		0.0123961	0.00709778		0.0211034	0.0045
30.1	0.0149078	0.00689668		0.0123941	0.00746667		0.0210959	0.006269
30.2	0.0148672	0.00423078		0.0123903	0.00663556		0.0210909	0.00763
30.3	0.0148662	0.00764365		0.0123845	0.00714556		0.0210776	0.003896
30.4	0.0148589	0.00492042		0.0123809	0.00673		0.0210746	0.005377
30.5	0.0148583	0.00866509		0.0123677	0.0101478		0.0210727	0.009648
30.6	0.0148568	0.00340302		0.0123474	0.0102878		0.0210637	0.006716
30.7	0.0148162	0.00470952		0.0123278	0.00640667		0.0210604	0.006839
30.8	0.0147987	0.00603352		0.0123239	0.00784222		0.0210578	0.008444
30.9	0.0147909	0.00364461		0.0123223	0.0110567		0.0210397	0.006118
31	0.0147904	0.00422007		0.012306	0.0102133		0.0210258	0.008671
31.1	0.0147711	0.00440275		0.01228	0.00847		0.0209963	0.007162
31.2	0.0147556	0.00771466		0.0122492	0.0102567		0.0209868	0.006028
31.3	0.0147111	0.00401558		0.0122359	0.01019		0.0209684	0.003926
31.4	0.0147022	0.00397066		0.0122108	0.00987111		0.0209244	0.008627
31.5	0.0146156	0.00402851		0.0121994	0.00535444		0.0208875	0.006185
31.6	0.0145587	0.00647176		0.0121798	0.00516889		0.0208832	0.006128
31.7	0.0145587	0.00851176		0.0121739	0.00708222		0.0208549	0.00964
31.8	0.0145524	0.00407483		0.0121674	0.0105178		0.020831	0.006132
31.9	0.0145051	0.005731		0.012158	0.00807		0.0207907	0.007835
32	0.0145031	0.00683572		0.0121467	0.00944444		0.0207904	0.005927
32.1	0.0144781	0.00439605		0.0121286	0.00682778		0.0207863	0.006848
32.2	0.014468	0.00470865		0.0121228	0.00793222		0.0207848	0.004565
32.3	0.0144186	0.00371709		0.0121135	0.00747222		0.0207743	0.005435
32.4	0.0144	0.00500416		0.0120851	0.00754889		0.0207478	0.007522
32.5	0.0143932	0.00561157		0.012084	0.00668111		0.0207234	0.009016
32.6	0.0143882	0.00450713		0.0120694	0.00488333		0.0207187	0.003916
32.7	0.0143777	0.0041751		0.0120673	0.00663333		0.0207134	0.005277
32.8	0.0143455	0.00318691		0.0120441	0.00719778		0.0207036	0.004257
32.9	0.0143312	0.00627571		0.0120403	0.00662222		0.0206937	0.004546
33	0.0143034	0.00984823		0.0120385	0.00751444		0.020681	0.004667
33.1	0.0142922	0.00418473		0.0120259	0.0105333		0.0206792	0.006014
33.2	0.0142876	0.00455517		0.0120199	0.00929889		0.020664	0.006385
33.3	0.0142744	0.00444556		0.0120186	0.00474889		0.0206637	0.008114
33.4	0.0142448	0.0033987		0.0119988	0.00972889		0.0206483	0.008283
33.5	0.0142426	0.00358823		0.0119825	0.00854333		0.0206386	0.006418
33.6	0.0142331	0.00436655		0.0119753	0.00719778		0.0206316	0.006775
33.7	0.0142175	0.00508796		0.0119425	0.00677556		0.0206254	0.005296
33.8	0.0142127	0.00358861		0.0119381	0.0100622		0.0205965	0.005452
33.9	0.0141808	0.0044393		0.0119319	0.00499556		0.0205826	0.004283
34	0.0141682	0.00422007		0.0119157	0.0102678		0.0205694	0.005631
34.1	0.0141535	0.00440275		0.011905	0.00439111		0.0205653	0.006892
34.2	0.0141494	0.00547395		0.0119043	0.00623889		0.0205637	0.005706
34.3	0.0141309	0.00365736		0.0119034	0.0102111		0.0205584	0.007022
34.4	0.0141281	0.00442943		0.0118836	0.00874556		0.0205376	0.00773
34.5	0.0141228	0.00442947		0.0118796	0.0104233		0.020528	0.0072
34.6	0.0140921	0.00668359		0.011863	0.00823		0.0205219	0.00646
34.7	0.0140853	0.00420004		0.0118547	0.01034		0.0205143	0.006172
34.8	0.0140453	0.00559543		0.0118508	0.0108067		0.0205056	0.008046
34.9	0.014036	0.00333509		0.0118365	0.00676444		0.0205027	0.00674
35	0.0140244	0.00787177		0.0118308	0.01085		0.0204937	0.006217
35.1	0.0139693	0.00447364		0.0118272	0.00613667		0.0204811	0.004413
35.2	0.0139324	0.00350477		0.0118256	0.0103211		0.0204734	0.004172
35.3	0.0139308	0.00281473		0.0118237	0.01009		0.0204662	0.005312
35.4	0.0139161	0.00509421		0.011794	0.00820222		0.020449	0.004544
35.5	0.0138688	0.00367936		0.011782	0.0102867		0.0204353	0.004259
35.6	0.0138624	0.00387752		0.0117435	0.00939667		0.0204192	0.009875
35.7	0.0138469	0.0100083		0.0117287	0.0102933		0.020404	0.008806
35.8	0.0138237	0.00641185		0.0117184	0.00491889		0.0203993	0.006222
35.9	0.0138174	0.00520677		0.0117175	0.00937111		0.0203752	0.004752
36	0.0138045	0.00497002		0.0117084	0.00710444		0.0203582	0.009809
36.1	0.013799	0.00447234		0.0116933	0.00689333		0.0203516	0.005962
36.2	0.0137545	0.00368976		0.0116794	0.00622333		0.0203511	0.007466
36.3	0.0137428	0.00441952		0.0116508	0.00572667		0.0203461	0.00744
36.4	0.0137396	0.00412209		0.0116478	0.00591556		0.0203445	0.00693
36.5	0.0137379	0.00464835		0.0116046	0.00724889		0.0203402	0.006462
36.6	0.0137343	0.00569962		0.0115976	0.0107389		0.0203232	0.006027
36.7	0.0137075	0.00717784		0.0115731	0.00676111		0.0203185	0.006704
36.8	0.0136892	0.0038174		0.0115692	0.00815333		0.0203168	0.006837
36.9	0.0136718	0.00841624		0.0115657	0.00692556		0.0203051	0.008869
37	0.0136602	0.00590056		0.011559	0.00716111		0.0202894	0.006012
37.1	0.0136576	0.00500011		0.0115332	0.00432778		0.0202878	0.00975
37.2	0.0136494	0.0054775		0.0115326	0.00979222		0.0202772	0.006194
37.3	0.0136421	0.00314426		0.0115308	0.0103833		0.0202737	0.00567
37.4	0.0136343	0.00306016		0.0115106	0.0104011		0.02026	0.006019
37.5	0.013596	0.00350615		0.0115097	0.00293		0.0202594	0.007167
37.6	0.0135732	0.00438445		0.0114849	0.00354333		0.0202368	0.00979
37.7	0.0135611	0.0036687		0.0114786	0.00903667		0.0202279	0.008889
37.8	0.0135387	0.0081576		0.0114666	0.00529556		0.0202054	0.007956
37.9	0.0135164	0.00682093		0.0114304	0.00867444		0.0202039	0.007347
38	0.0135164	0.00353011		0.0114285	0.00617889		0.020203	0.00538
38.1	0.0134971	0.00492727		0.0114264	0.00915556		0.0201985	0.006697
38.2	0.0134916	0.00690727		0.0114249	0.00695222		0.0201959	0.006016
38.3	0.013465	0.00622573		0.0114235	0.00846222		0.0201942	0.004779
38.4	0.0134583	0.00443908		0.0114163	0.0101644		0.0201771	0.003746
38.5	0.0134568	0.00537929		0.011414	0.00457556		0.0201633	0.006751
38.6	0.0134441	0.00647881		0.0113893	0.00857667		0.0201471	0.004517
38.7	0.013422	0.00302235		0.0113869	0.00875778		0.0201465	0.00566
38.8	0.0134183	0.00412064		0.0113834	0.00832556		0.0201363	0.006384
38.9	0.0134118	0.00323507		0.0113204	0.00741		0.0201266	0.004543
39	0.0134072	0.0089548		0.0113185	0.00411		0.0201218	0.006068
39.1	0.0134036	0.00562246		0.0113123	0.00637889		0.0201206	0.006065
39.2	0.0134015	0.00484272		0.011312	0.0106789		0.0201165	0.009137
39.3	0.0134002	0.00681343		0.0113094	0.00580222		0.020098	0.007098
39.4	0.013385	0.00738721		0.0112866	0.00809889		0.0200914	0.008406
39.5	0.0133745	0.00800866		0.011286	0.00650889		0.0200912	0.006619
39.6	0.0133737	0.00454991		0.0112812	0.00667333		0.0200839	0.006537
39.7	0.0133703	0.00535528		0.0112736	0.00373556		0.0200668	0.005819
39.8	0.0133665	0.0040538		0.0112609	0.00745111		0.0200467	0.00454
39.9	0.0133627	0.00474118		0.0112486	0.00617556		0.0200329	0.004643
40	0.0133507	0.00345247		0.0112358	0.00518		0.0200037	0.005995
40.1	0.0133392	0.0107896		0.0112301	0.00346		0.0199908	0.006456
40.2	0.0133334	0.00463376		0.0112285	0.00502667		0.019987	0.007249
40.3	0.0133334	0.0044058		0.011227	0.00686222		0.0199841	0.004357
40.4	0.0133308	0.00785078		0.0112259	0.00280222		0.0199793	0.008059
40.5	0.0133137	0.0047017		0.0112236	0.00416333		0.0199684	0.00729
40.6	0.0133095	0.0084239		0.0112078	0.00550556		0.0199594	0.008891
40.7	0.0133088	0.00671963		0.0111971	0.00338111		0.019948	0.007583
40.8	0.0133033	0.0057986		0.0111915	0.00655889		0.0199401	0.007047
40.9	0.0132156	0.00365488		0.0111739	0.00498111		0.0199333	0.007511
41	0.0132144	0.0032597		0.0111676	0.00713		0.0199135	0.00624
41.1	0.013206	0.0035344		0.0111608	0.00884222		0.0198659	0.007455
41.2	0.0131998	0.00305045		0.0111236	0.00456		0.0198659	0.004162
41.3	0.0131983	0.0045031		0.0110967	0.00387889		0.0198529	0.006404
41.4	0.0131907	0.00325194		0.01108	0.00681		0.0198443	0.009083
41.5	0.0131793	0.00430615		0.0110753	0.00548		0.0198326	0.008961
41.6	0.013162	0.0061808		0.0110635	0.00416556		0.019828	0.006979
41.7	0.0131505	0.00666514		0.0110503	0.00558556		0.0198191	0.006076
41.8	0.0131455	0.00625766		0.0110444	0.00656222		0.0198179	0.008685
41.9	0.0131395	0.00785078		0.0110271	0.01007		0.019807	0.008275
42	0.0131334	0.00620927		0.0110261	0.00593667		0.0197817	0.007478
42.1	0.0130858	0.00422973		0.0110242	0.00361889		0.0197602	0.006654
42.2	0.01308	0.00465271		0.0110152	0.00270444		0.0197585	0.008368
42.3	0.0130761	0.00538082		0.011012	0.00429333		0.0197536	0.006016
42.4	0.0130648	0.00340436		0.0110083	0.00554111		0.0197485	0.006844
42.5	0.0130599	0.00471475		0.0109972	0.00815778		0.0197358	0.006163
42.6	0.0130526	0.00528785		0.0109967	0.00576222		0.0197256	0.004723
42.7	0.0130493	0.0031139		0.0109931	0.00378889		0.0197127	0.003582
42.8	0.0130416	0.0036596		0.010964	0.00269111		0.0197113	0.005744
42.9	0.0130251	0.00662534		0.0109639	0.00493		0.0197062	0.004804
43	0.0130175	0.00222927		0.0109559	0.00683778		0.0196979	0.007593
43.1	0.0129973	0.00765671		0.0109495	0.00564333		0.0196862	0.006114
43.2	0.0129845	0.00436949		0.0109427	0.00602556		0.0196844	0.006549
43.3	0.0129752	0.00560924		0.0109388	0.0100356		0.0196761	0.004554
43.4	0.0129719	0.00538796		0.0109209	0.00327444		0.0196665	0.007385
43.5	0.012952	0.00464929		0.0109173	0.00554111		0.0196609	0.006341
43.6	0.0129512	0.00394799		0.0109085	0.0102711		0.0196607	0.007598
43.7	0.0129351	0.00893177		0.0109041	0.00922667		0.019654	0.00478
43.8	0.0129308	0.00407173		0.0108891	0.0103956		0.0196504	0.00652
43.9	0.0129172	0.00371355		0.0108768	0.00487222		0.0196397	0.00753
44	0.0129125	0.0046836		0.0108683	0.00895667		0.01962	0.004731
44.1	0.0128908	0.00334562		0.0108611	0.01055		0.0196175	0.008285
44.2	0.0128777	0.00401038		0.0108584	0.00909333		0.0196071	0.007901
44.3	0.0128568	0.00398289		0.0108368	0.00842222		0.0196047	0.007627
44.4	0.0128497	0.00313515		0.0108312	0.00727111		0.0196037	0.007421
44.5	0.0128413	0.00271197		0.0108146	0.00458		0.0195899	0.007277
44.6	0.0128328	0.00423612		0.0108079	0.00616222		0.0195802	0.009242
44.7	0.012827	0.00548849		0.0108046	0.00790778		0.0195755	0.006533
44.8	0.0128087	0.00671069		0.0107967	0.00353556		0.0195745	0.009363
44.9	0.0128039	0.00588797		0.0107946	0.00989222		0.0195716	0.008993
45	0.0127827	0.00529262		0.010794	0.00833222		0.0195661	0.007262
45.1	0.0127802	0.0042583		0.0107879	0.00359333		0.0195451	0.008162
45.2	0.0127634	0.00524246		0.0107325	0.00338778		0.0195154	0.0079
45.3	0.012762	0.00309269		0.010725	0.00382222		0.0194924	0.005202
45.4	0.0127493	0.00333752		0.010708	0.00686		0.0194615	0.006614
45.5	0.0127471	0.00312453		0.0107029	0.00865222		0.0194471	0.005583
45.6	0.0127427	0.00361539		0.010684	0.00304556		0.0194437	0.00716
45.7	0.0127422	0.00628796		0.0106693	0.00306778		0.0194313	0.007122
45.8	0.0126976	0.00325964		0.0106604	0.00303111		0.0194306	0.004435
45.9	0.0126871	0.00649913		0.0106422	0.00448333		0.0194258	0.004776
46	0.0126871	0.00401734		0.0106379	0.00519778		0.0194161	0.004739
46.1	0.0126857	0.00402198		0.0106319	0.00469556		0.0194149	0.006625
46.2	0.0126853	0.00600749		0.0105924	0.00861667		0.0194148	0.007887
46.3	0.0126841	0.00584375		0.0105771	0.00923		0.0194144	0.007916
46.4	0.0126706	0.00420074		0.0105764	0.00381667		0.0194009	0.009909
46.5	0.0126516	0.00349759		0.0105625	0.00588		0.0193959	0.009151
46.6	0.0126481	0.00306318		0.0105613	0.00394333		0.0193944	0.006501
46.7	0.012603	0.00761486		0.0105547	0.00370333		0.0193943	0.006036
46.8	0.012589	0.00536303		0.0105451	0.00944778		0.0193835	0.008319
46.9	0.0125761	0.00734609		0.0105278	0.00563		0.0193818	0.005655
47	0.0125682	0.00511592		0.0105277	0.00715		0.0193796	0.00357
47.1	0.0125633	0.00479665		0.0105158	0.00644889		0.0193771	0.006997
47.2	0.0125619	0.00310062		0.0105091	0.00549444		0.0193563	0.005568
47.3	0.0125584	0.00401734		0.0104922	0.00736444		0.0193557	0.004728
47.4	0.0125508	0.00586919		0.0104897	0.00482889		0.0193289	0.005999
47.5	0.0125305	0.00678773		0.0104887	0.00298333		0.0193228	0.008397
47.6	0.0125191	0.00576443		0.0104851	0.00845889		0.0193142	0.005078
47.7	0.0124821	0.00743345		0.010446	0.00662222		0.0193005	0.006276
47.8	0.0124721	0.00289222		0.010439	0.00435222		0.0192745	0.008653
47.9	0.0124567	0.00682439		0.0104314	0.0101133		0.0192716	0.006057
48	0.0124217	0.00489546		0.0104283	0.00737		0.0192538	0.005306
48.1	0.0124115	0.00731519		0.010423	0.00997222		0.0192514	0.008422
48.2	0.0124078	0.00326194		0.0103926	0.00304		0.0192445	0.008126
48.3	0.0123999	0.00914897		0.0103905	0.00782667		0.0192334	0.007807
48.4	0.012352	0.00339257		0.0103689	0.00513		0.0192183	0.006432
48.5	0.0123222	0.00359944		0.0103525	0.0100933		0.0192174	0.005565
48.6	0.0123197	0.00310468		0.0103483	0.00790444		0.0192141	0.005799
48.7	0.0123081	0.00676652		0.0103441	0.00767		0.0192004	0.004896
48.8	0.0122872	0.00306318		0.0103299	0.00546667		0.0191954	0.006821
48.9	0.0122842	0.00729716		0.0103284	0.00382667		0.0191935	0.004583
49	0.0122832	0.00646562		0.0103206	0.00362		0.0191839	0.00707
49.1	0.012278	0.0037787		0.0103118	0.0062		0.0191814	0.006205
49.2	0.0122761	0.0038896		0.0103063	0.00542444		0.0191795	0.006189
49.3	0.0122751	0.00333211		0.0102925	0.00632333		0.0191782	0.007937
49.4	0.0122708	0.00474869		0.0102766	0.00713222		0.0191748	0.004802
49.5	0.0122669	0.00444324		0.0102731	0.00470778		0.0191623	0.007446
49.6	0.0122431	0.00314114		0.010261	0.00767556		0.019158	0.005268
49.7

## Sheet: Figure.S3D
	0-24h	24-48	0-24h	24-48	0-24h	24-48
	ES		TS		XEN
Exp1	0.0201202	0.008065	0.0279732	0.012029	0.028706	0.016588
Exp2	0.019325	0.0071215	0.0287235	0.00619	0.0319631	0.0161389
Exp3	0.0178222	0.006296	0.0262915	0.005134	0.0286855	0.0171855
Average	0.0190891	0.00716083	0.0276627	0.00778433	0.0297849	0.0166375
SD	0.00116702	0.000885156	0.00124537	0.00371372	0.00188646	0.000525046
p value (t-test)	0.0001		0.0009		0.0003

## Sheet: Figure.S3G
	ES	+Bleb	TS	+Bleb	XEN	+Bleb
	n=58	n=34	n=68	n=31	n=68	n=35
Average	466.003	210.085	554.704	181.579	268.009	87.2544
SD	258.986	106.81	525.324	103.259	201.811	49.0646				Tukey's multiple comparisons test	Mean Diff.	95.00% CI of diff.	Below threshold?	Adjusted P Value
	1021.96	123.4	149.331	89.241	70.0696	89.21				ES vs. ES+Bleb	255.9	70.37 to 441.5	Yes	0.0013
	1011.79	126.24	105.025	98.21	72.365	56.87				ES vs. TS	-88.7	-242.2 to 64.84	No	0.5611
	922.109	127.21	92.3904	110.12	75.6955	59.21				ES vs. TS+Bleb	284.4	93.30 to 475.5	Yes	0.0004
	150.764	134.6	1097.95	106.12	161.229	67.21				ES vs. XEN	198	44.45 to 351.5	Yes	0.0035
	159.062	139.54	1058.01	134.12	169.352	109.12				ES vs. XEN+Bleb	378.7	194.9 to 562.6	Yes	<0.0001
	166.008	142.341	1127.84	109.54	188.728	83.45				ES+Bleb vs. TS	-344.6	-525.1 to -164.2	Yes	<0.0001
	460.48	149.21	102.021	113.54	448.843	80.321				ES+Bleb vs. TS+Bleb	28.51	-184.8 to 241.8	No	0.9989
	422.091	110.7	83.0426	126.587	441.418	106.24				ES+Bleb vs. XEN	-57.92	-238.4 to 122.5	No	0.9409
	477.846	201.12	243.771	167.21	438.553	93.452				ES+Bleb vs. XEN+Bleb	122.8	-84.02 to 329.7	No	0.5305
	654.76	263.12	209.26	213.12	265.726	57.524				TS vs. TS+Bleb	373.1	187.0 to 559.3	Yes	<0.0001
	773.276	282.21	177.465	297.42	227.359	69.54				TS vs. XEN	286.7	139.4 to 434.0	Yes	<0.0001
	742.998	273.41	756.823	359.12	209.131	165.21				TS vs. XEN+Bleb	467.4	288.7 to 646.2	Yes	<0.0001
	283.256	213.241	1035.99	349.3	124.439	67.12				TS+Bleb vs. XEN	-86.43	-272.6 to 99.73	No	0.767
	285.437	169.21	187.555	312.45	119.354	109.21				TS+Bleb vs. XEN+Bleb	94.32	-117.5 to 306.2	No	0.7973
	520.666	173.454	184.62	234.24	116.334	80.45				XEN vs. XEN+Bleb	180.8	2.047 to 359.5	Yes	0.0456
	490.689	179.21	167.646	139.12	103.286	64.29
	516.241	159.21	794.976	165.21	94.5392	43.78
	369.155	263.12	579.861	139.24	94.6784	83.12
	340.031	312	1179.95	146.54	225.364	67.24
	356.837	234.12	1841.71	129.21	166.934	59.3214
	683.47	213.12	1527.58	89.21	195.001	56.12
	827.407	231.4	1030.21	92.1	62.2871	89.21
	792.765	243.06	425.355	78.21	61.5499	110.21
	380.899	178.54	500.753	68.24	60.3941	72.017
	497.277	364.21	370.609	59.54	199.757	68.21
	492.103	359.12	583.549	231.2	202.585	63.21
	838.072	387.12	534.172	301.12	177.971	63.75
	942.36	463.12	146.106	89.12	306.308	113.42
	982.064	483.42	170.01	356.21	282.083	63.21
	742.608	116.45	161.495	346.12	248.85	67.21
	760.454	98.241	212.048	378.21	201.13	54.2
	743.456	83.21	229.25		221.674	101.2
	578.652	72.1	311.464		231.167	68.21
	645.437	73.1	366.548		282.685	121.1
	560.104		383.05		305.602	330.74
	351.366		373.258		116.05
	101.414		988.983		117.427
	512.22		641.076		114.34
	88.1424		916.147		182.152
	153.224		1914.98		180.515
	212.457		1611.22		150.58
	166.733		801.413		373.489
	113.872		148.311		390.853
	290.589		189.763		388.598
	449.59		279.306		136.02
	518.408		1996.2		144.94
	118.092		1757.52		101.408
	124.622		1921.62		136.059
	257.018		207.143		137.502
	318.921		101.27		128.969
	279.875		897.998		115.327
	203.277		763.251		108.617
	328.331		624.914		115.805
	374.482		185.919		937.742
	381.145		185.815		950.159
	406.141		193.75		873.441
	419.67		383.775		309.529
	265.991		402.551		301.502
			406.248		281.677
			363.982		565.963
			272.372		563.465
			301.427		562.791
			134.956		454
			144.328		538.726
			143.315		575.309
			118.653		461.043
			111.074		430.123
			109.895		428.067

## Sheet: Figure.S3H
	Exp1			Exp2			Exp3
	bleb	cyto D	control	bleb	cyto D	control	bleb	cyto D	control
Disorganized structures	19	23	3	29	29	6	22	18	4
Total structures	23	29	25	35	33	29	26	21	21
Pecentage (%)	82.6087	79.3103	12	82.8571	87.8788	20.6897	84.6154	85.7143	19.0476
