# Supplementary material for: Stem cell-derived synthetic embryos self-assemble by exploiting cadherin codes and cortical tension
Source: Nat Cell Biol. 2022 Sep 13;24(9):1341–9. doi: 10.1038/s41556-022-00984-y (PMC9481465; doi:10.1038/s41556-022-00984-y)
Supplement: Source Data Extended Data Fig. 4 — Source numerical data. [file 41556_2022_984_MOESM13_ESM.xlsx]

## Sheet: Fig.S4A
	Exp1					Exp2					Exp3
	Control (WT)	Cdh1 KD ES	Cdh3 KD ES	Cdh1 KD TS	Cdh3 KD TS	Control (WT)	Cdh1 KD ES	Cdh3 KD ES	Cdh1 KD TS	Cdh3 KD TS	Control (WT)	Cdh1 KD ES	Cdh3 KD ES	Cdh1 KD TS	Cdh3 KD TS
Well-sorted	121	20	103	56	20	142	30	156	68	35	262	12	74	147	30
Mis-sorted ES	432	489	320	203	235	629	702	403	323	278	620	438	310	365	358
Mis-sorted TS	322	304	240	252	305	454	402	350	345	320	501	210	204	415	369
Mis-sorted XEN	132	80	101	74	72	103	152	86	86	117	201	49	89	54	12
Other	27	0	5	11	0	204	38	15	8	0	36	14	15	0	0
Total Number	1034	893	769	596	632	1532	1324	1010	830	750	1620	723	692	981	769
	Exp1					Exp2					Exp3
	Control (WT)	Cdh1 KD ES	Cdh3 KD ES	Cdh1 KD TS	Cdh3 KD TS	Control (WT)	Cdh1 KD ES	Cdh3 KD ES	Cdh1 KD TS	Cdh3 KD TS	Control (WT)	Cdh1 KD ES	Cdh3 KD ES	Cdh1 KD TS	Cdh3 KD TS
Well-sorted %	11.7021	2.23964	13.394	9.39597	3.16456	9.26893	2.26586	15.4455	8.19277	4.66667	16.1728	1.65975	10.6936	14.9847	3.90117
Mis-sorted ES %	41.7795	54.7592	41.6125	34.0604	37.1835	41.0574	53.0211	39.901	38.9157	37.0667	38.2716	60.5809	44.7977	37.2069	46.554
Mis-sorted TS %	31.1412	34.0426	31.2094	42.2819	48.2595	29.6345	30.3625	34.6535	41.5663	42.6667	30.9259	29.0456	29.4798	42.3038	47.9844
Mis-sorted XEN %	12.766	8.95857	13.1339	12.4161	11.3924	6.72324	11.4804	8.51485	10.3614	15.6	12.4074	6.77732	12.8613	5.50459	1.56047
Other %	2.61122	0	0.650195	1.84564	0	13.3159	2.87009	1.48515	0.963855	0	2.22222	1.93638	2.16763	0	0
	Exp1					Exp2					Exp3
Mis-sorted structures quantification	Control (WT)	Cdh1 KD ES	Cdh3 KD ES	Cdh1 KD TS	Cdh3 KD TS	Control (WT)	Cdh1 KD ES	Cdh3 KD ES	Cdh1 KD TS	Cdh3 KD TS	Control (WT)	Cdh1 KD ES	Cdh3 KD ES	Cdh1 KD TS	Cdh3 KD TS
Mis-sorted ES %	47.3165	56.0137	48.048	37.5926	38.3987	45.2518	54.2504	47.1897	42.3885	38.8811	45.6554	61.6034	50.1618	43.765	48.4438
Mis-sorted TS %	35.2683	34.8225	36.036	46.6667	49.8366	32.6619	31.0665	40.9836	45.2756	44.7552	36.8925	29.5359	33.0097	49.7602	49.9323
Mis-sorted XEN %	14.4578	9.1638	15.1652	13.7037	11.7647	7.41007	11.7465	10.0703	11.2861	16.3636	14.8012	6.8917	14.4013	6.47482	1.62382
Other %	2.95728	0	0.750751	2.03704	0	14.6763	2.93663	1.75644	1.04987	0	2.65096	1.96906	2.42718	0	0
Mis-sorted structures quantification (average)
Mis-sorted ES %	46.0746	57.2892	48.4665	41.2487	41.9079
Mis-sorted TS %	34.9409	31.8083	36.6765	47.2341	48.1747
Mis-sorted XEN %	12.223	9.26734	13.2122	10.4882	9.91739
Other %	6.7615	1.63523	1.64479	1.02897	0
