# Supplementary material for: Stem cell-derived synthetic embryos self-assemble by exploiting cadherin codes and cortical tension
Source: Nat Cell Biol. 2022 Sep 13;24(9):1341–9. doi: 10.1038/s41556-022-00984-y (PMC9481465; doi:10.1038/s41556-022-00984-y)
Supplement: Source Data Extended Data Fig. 5 — Source numerical data. [file 41556_2022_984_MOESM14_ESM.xlsx]

## Sheet: Fig.S5B
					Exp1					Exp2					Exp3
				Time	12h	24h	48h	72h		12h	24h	48h	72h		12h	24h	48h	72h
			Control	Well-sorted	15	33	25	17		5	7	14	11		4	43	32	23
				Total structures	165	213	142	89		89	73	108	116		78	245	198	173
				Pecentage	9.09091	15.493	17.6056	19.1011		5.61798	9.58904	12.963	9.48276		5.12821	17.551	16.1616	13.2948
			Cadherin OE	Well-sorted	20	25	36	52		29	29	49	54		31	85	51	45
				Total structures	72	103	94	132		86	79	116	165		118	203	164	158
				Pecentage	27.7778	24.2718	38.2979	39.3939		33.7209	36.7089	42.2414	32.7273		26.2712	41.8719	31.0976	28.481
					12h	24h	48h	72h
				Total structures counted (control)	332	531	448	378
				Total well-sorted structures (control)	24	83	71	51
				Total structures counted (OE)	276	385	374	455
				Total well-sorted structures (OE)	80	139	136	151
				Control	Cadherin OE	Control	Cadherin OE	Control	Cadherin OE	Control	Cadherin OE
				12h		24h		48h		72h
			exp1	9.09091	27.7778	15.493	24.2718	17.6056	38.2979	19.1011	39.3939
			exp2	5.61798	33.7209	9.58904	36.7089	12.963	42.2414	9.48276	32.7273
			exp3	5.12821	26.2712	17.551	41.8719	16.1616	31.0976	13.2948	28.481
			p value (t test)	0.0009		0.025		0.0036		0.0098
