# Supplementary material for: Stem cell-derived synthetic embryos self-assemble by exploiting cadherin codes and cortical tension
Source: Nat Cell Biol. 2022 Sep 13;24(9):1341–9. doi: 10.1038/s41556-022-00984-y (PMC9481465; doi:10.1038/s41556-022-00984-y)
Supplement: Source Data Extended Data Fig. 6 — Source numerical data. [file 41556_2022_984_MOESM15_ESM.xlsx]

## Sheet: Fig.S6A
	Exp1			Exp2			Exp3
	Well-sorted	Mis-sorted ES	Mis-sorted TS	Well-sorted	Mis-sorted ES	Mis-sorted TS	Well-sorted	Mis-sorted ES	Mis-sorted TS
No cavity	1	9	7	1	5	5	2	6	12
Disorganized cavity	2	18	21	2	29	20	5	20	38
Normal cavity	16	2	4	22	8	0	22	6	2
Total	19	29	32	25	42	25	29	32	52
	Exp1			Exp2			Exp3
%	Well-sorted	Mis-sorted ES and TS		Well-sorted	Mis-sorted ES and TS		Well-sorted	Mis-sorted ES and TS
No cavity	5.26316	26.2295		4	14.9254		6.89655	21.4286
Disorganized cavity	10.5263	63.9344		8	73.1343		17.2414	69.0476
Normal cavity	84.2105	9.83607		88	11.9403		75.8621	9.52381
%	Well-sorted	Mis-sorted ES and TS
No cavity	5.38657	20.8612
Disorganized cavity	11.9226	68.7055
Normal cavity	82.6909	10.4334
		Normal cavity in well sorted and mis-sorted
		P value	<0.0001
		Significantly different (P < 0.05)?	Yes
		One- or two-tailed P value?	Two-tailed
		t, df	t=19.72, df=4

## Sheet: Fig.S6B
		Well-sorted	Mis-sorted XEN	Well-sorted	Mis-sorted XEN	Well-sorted	Mis-sorted XEN
	No cavity	1	16	1	23	2	18
	Disorganized cavity	2	0	2	0	5	0
	Normal cavity	16	0	22	0	22	0
	Total number of structures counted	19	16	25	23	29	18
	Pecentage (%)	Well-sorted	Mis-sorted XEN	Well-sorted	Mis-sorted XEN	Well-sorted	Mis-sorted XEN
	No cavity	5.26316	100	4	100	6.89655	100
	Disorganized cavity	10.5263	0	8	0	17.2414	0
	Normal cavity	84.2105	0	88	0	75.8621	0
	Average pecentage (%)	Well-sorted	Mis-sorted ES and TS
	No cavity	35.0877	100
	Disorganized cavity	3.50877	0
	Normal cavity	28.0702	0
	Normal cavity in well sorted and mis-sorted
	P value	<0.0001

## Sheet: Fig.S6C
	12h		24h		48h		72h		96h
	Control	Cadherin OE	Control	Cadherin OE	Control	Cadherin OE	Control	Cadherin OE	Control	Cadherin OE
	49.6	67.5	96.7	93.5	129.2	200.3	232.1	259.6	189.6	365.9
	78.3	56.3	68.4	85.6	167.2	190.7	203.7	300.2	236.1	398.7
	49.3	79.2	135.6	94.3	93.7	186.5	136.5	198.7	153.3	372.4
	52.3	81.7	159.4	89.3	109.3	113.2	198.2	292.3	263.4	403.6
	99.1	53.2	68.3	85.2	185.1	119.6	212.3	323.3	235.8	416.6
	83.2	59.8	113.5	68.2	173.6	126.7	126.2	352.4	162.7	426.8
	113.9	62.4	49.6	69.7	103.8	198.4	149.3	268.9	276.2	400.5
	93.2	72.1	79.3	82.5	162.4	163.2	153.2	287.6	296.2	312.6
	90.8	68	67.6	73.4	183.2	158.9	179.6	277.3	278.4	362.1
	43.4	82.3	132	198.9	193.2	173.6	200.3	293.6	259.3	357.9
	103.9	92.1	112	66.5	182.3	173.9	134.2	202.4	276.3	349.7
	106.8	43.6	59.6	105.3	120.5	172.3	132.8	308.9	282.1	397.5
	43.6	53.2	76.2	113.5	181.1	192.9	186.8	226.5	274.4	382.8
	88.8	55.9	63.5	132.7	132.4	223.2	193.7	287.8	281.3	300.9
	113.9	73.2	116.9	107.5	93.2	151.1	197.5	327.2	126.9	421.3
	108.3	98.3	123.8	127.8	163.4	149.5	223.4	226.9	282.7	327.6
	113.7	108.3	106.8	173.6	83.2	231.2	163.7	316.4	213.6	396.2
	30.9	46.9	59.6	139.2	182.2	281.1	153.8	309.5	193.7	431.5
	76.3	106.8	52.7	130.1	156.2	163.2	172.5	282.4	302.4	286.3
	109.6	58.4	63.7	115.3	146.2	126.8	186.4	276.1	308.5	275.2
	32.3	54.3	132.2	187.9	196.2	109.4	202.3	295.6	320.7	252.4
	50.8	50.7	73.2	89.2	176.3			253.2	321.7	410.9
		53.6	138.2	127.8	88.5			300.9	362.1	400.6
		52.9	65.5	79.1				210.8	366.8	395.7
		53.1	56.2	82.8				224.6	253.6	399.2
		55	58.3					236.3	278.9
			100.3
Average	78.7273	66.8769	89.9667	108.756	147.93	171.7	178.024	274.592	261.412	369.796
SD	29.2462	18.3558	32.308	36.5699	37.694	42.435	31.4039	41.2429	59.6328	50.3139
t-test	0.0944		0.0548		0.0557		<0.0001		<0.0001

## Sheet: Fig.S6D
	24h		48h		72h
	Control	Cadherin OE	Control	Cadherin OE	Control	Cadherin OE
	362.9	397.2	1304.6	2763.5	4980.9	8694.9
	423.8	465.3	1423.5	2465.3	5632.4	7534.2
	276.9	352.4	986.5	2136.2	5321.2	8792.1
	463.8	265.5	864.3	1864.8	4764.3	7026.4
	531.6	461.3	1023.9	2896.4	5986.4	8209.5
	410.8	272.6	876.3	2465.1	3967.2	7965.8
	327.6	395.4	1201.2	2649.5	4295.4	8864.2
	289.6	412.3	1365.5	2541	5639.8	9643.1
	297.1	432.9	1463.7	3021.4	5746.2	8103.2
	306.9	356.7	1249.8	2699.8	5532.6	9002.4
	355.2	398.1	972.1	2764.3	6031.7	9231.7
	265.8	265.3	1268.5	2846.4	4673.2	8942.6
	423.8	400.2	1376.8	2366.1	5641.9	8537.6
	266.4	366.8	1349.6	2909.1	4216.8	8203.1
	232.3	296.2	1482.5	3002.4	5927.6	7855.4
	365.7	431.1	1389.9	2896.5	4432.9	7764.9
	394.2	420.9	1302.8	2603.1	7166.4	7539.8
	342.5	443.5	1330.3	2500.7	4755.1	7238.9
	321.7	463.8	1059.7	2762.8	4563.2
	465.9	421.6	1296.4	1865.6	4409.5
	282.3		1402.5	2007.9	6031.2
			1439.8	2934.2
Average	352.705	385.955	1246.83	2589.19	5224.57	8286.1
SD	78.649	65.5578	193.625	353.435	806.869	724.042
t-test	0.1505		<0.0001		<0.0001

## Sheet: Fig.S6E
		Exp1		Exp2		Exp3
		Well-sorted	Mis-sorted XEN	Well-sorted	Mis-sorted XEN	Well-sorted	Mis-sorted XEN
	Well-established BM (including continuous laminin and dis-continuous laminin)	32	0	28	0	23	0
	Total structures counted	33	18	28	22	23	34
	Pecentage	Well-sorted	Mis-sorted XEN	Well-sorted	Mis-sorted XEN	Well-sorted	Mis-sorted XEN
	Well-established BM (including continuous laminin and dis-continuous laminin)	96.9697	0	100	0	100	0
	Avarage pecentage	Well-sorted	Mis-sorted XEN
	Well-established BM (including continuous laminin and dis-continuous laminin)	98.9899	0
	SD	1.74955	0
